# Supplementary material for: Unveiling the landscape of prokaryotic global regulators through deep protein language models
Source: mSystems. 2025 Nov 24;10(12):e00950-25. doi: 10.1128/msystems.00950-25 (PMC12710356; doi:10.1128/msystems.00950-25)
Supplement: Supplemental Tables — Tables S1–S6. [file msystems.00950-25-s0001.xlsx]

## Sheet: Table S1
Table S1. The feature of 214 experimentally validated GRs
GR	Number of Homologous Protein	Domain	Phylum	Class	Order	Family	Genus	Species	Function of GR
LexA	6249	3	29	65	145	351	1515	5661	SOS system-complex and tightly regulated response to DNA damage
MntR	5586	3	40	84	151	308	1178	4382	Manganese homeostasis
BfmR	3446	2	7	15	53	156	666	2328	Potential Drug Target for Acinetobacter baumannii
LrhA	3303	2	10	17	57	156	584	2032	Flagella, motility and chemotaxis
Hfq	2871	2	11	19	65	179	906	2804	Silencing of laterally acquired genes;bacterial nucleoid organization and in the expression of genes involved in adaptation to environmental challenges
CsrA	2790	2	27	54	114	239	774	2368	Carbon Storage Regulator A which is key regulator of a variety of cellular processes in bacteria
Zur	2704	3	11	20	69	200	808	2553	Zinc homeostasis and virulence of bacteria
HspR	2465	1	16	33	68	116	370	2113	Heat shock response
Lrp	2354	1	3	6	40	122	544	1963	Nitrogen metabolism and one-carbon metabolism, permitting adaptations to feast and to famine
OxyR	2032	1	15	26	72	168	650	1935	Nitrosative Stress,hydrogen peroxide stress,Oxidative stress response (H2O2)
NtrC	2009	3	4	9	48	151	640	1971	Rapid adaptation and efficient nutrient recycling/scavenging;governing cellular carbon/nitrogen homeostasis in response to nitrogen limitation
IHF	1965	2	4	13	35	70	270	1703	Condense the bacterial nucleoid and to constrain DNA supercoils;facilitates homologous recombination and mutagenic processes
CueR	1957	1	5	7	41	130	550	1691	Copper resistance
IdeR	1919	1	3	7	26	57	274	1852	Morphological differentiation, secondary metabolism, carbohydrate metabolism, and the tricarboxylic acid (TCA) cycle;iron acquisition and iron storage
IscR	1879	2	8	16	51	127	586	1794	Capsular Polysaccharide Biosynthesis and Iron-Acquisition Systems
MtrA	1827	2	3	4	24	55	287	1760	Antibiotic resistance
OmpR	1789	1	7	13	41	116	437	1434	Both virulence and survival within macrophages
Fnr	1698	2	4	8	39	94	397	1388	Nitrogen fixation, Oxidative stress response Oxygen;oxygen-responsive transcriptional regulator required for the switch from aerobic to anaerobic metabolism
Fis	1666	2	7	12	46	109	450	1589	A facilitator of certain site-specific DNA recombination events; Growth phase-dependent regulation and stringent control;ribosomal and tRNA genes
HutC	1628	1	7	13	48	128	391	1397	NO detoxification systems
NsrR	1624	2	9	17	62	152	535	1460	Involved in bacterial survival under conditions of stress, swimming motility, biofilm formation, cytotoxicity, virulence
Fur	1602	2	5	10	41	102	451	1533	Metal homeostasis
ZntR	1539	2	17	36	80	159	433	1324	Zinc resistance
NifA	1381	3	25	50	89	189	471	1032	Nitrogen Fixation
CysB	1340	3	6	11	42	96	365	1259	Sulfate metabolism and cysteine biosynthesis
CceR	1280	1	5	7	27	71	314	1006	Central carbohydrate metabolism
CopR	1269	1	14	27	54	103	260	847	Pili/capsule synthesis
CrgA	1249	1	3	5	31	78	233	960	Copper Homeostasis
Crp	1230	3	5	8	35	76	294	1201	Controlling diverse cellular processes in many bacteria.
AfsR	1155	2	1	2	13	17	75	697	Antibiotic production,secondary metabolism and cell differentiation
BxmR	1151	2	22	42	80	164	424	1040	Denitrification Nitric oxide
MerR	1131	2	13	21	68	132	388	931	Maintains metal homeostasis
PmrA	1126	2	4	7	42	99	296	905	Lipid A modification genes and major regulator of LPS modifications in the enteric pathogen Salmonella enterica.
Spx	1124	1	6	9	12	25	193	810	Stress response;P uptake and metabolism
Nnr	1101	3	26	47	100	190	498	1058	Mercury resistance
GalR	1067	1	8	16	34	71	254	873	Galactose utilization
SlyA	1065	2	6	11	35	86	255	944	Intracellular survival and/or replication
PdhR	1060	2	3	6	25	80	319	1024	Pyruvate metabolism
SpoVG	983	2	18	26	39	86	355	915	Cell cycle programs of chromosome replication and genetic transcription
CtrA	977	1	3	3	18	65	322	942	Sporulation and affects biofilm formation
UvrY	966	3	6	10	33	71	232	941	Involved in the regulation of virginiamycin; similar to gamma-butyrolactone-binding proteins;central carbon metabolism processes
CtsR	930	1	5	10	21	53	268	918	Heat shock and stress response
CodY	924	1	6	11	20	62	288	890	Amino acid metabolism
Vfr	886	3	5	8	31	67	250	859	Fine-tune its virulence program in response to specific host cues or environments.
MosR	868	1	12	24	56	121	278	711	Sense and adapt to the oxidative conditions
TyrR	826	1	5	8	23	52	161	728	Biofilm production and is responsible for regulating the utilization of D-alanine as carbon source
NodD	819	1	4	7	35	72	212	645	Nitrogen fixation/symbiosis
CcpA	817	1	5	5	7	21	181	799	Carbon catabolism
AbrB	778	1	5	10	15	42	212	689	Sporulation, Biofilm Formation and antibiotic biosynthesis
SugR	753	1	5	6	19	42	114	720	PTS, glycolysis, and fermentative L-lactate dehydrogenase
NikR	710	3	21	44	75	162	359	679	Nickel homeostasis and acid adaptation;pleiotropic metal-dependent regulator
NdgR	696	2	2	2	9	22	79	656	Amino-acid-dependent growth, quorum sensing, and antibiotic production; thiol oxidative stress response
RegA	683	1	3	3	17	58	258	670	Regulates virulence genes.
PerR	683	1	6	8	11	24	172	664	Oxidative stress response, Peroxide stress response,metal homeostasis
AphB	597	2	3	5	23	53	134	584	A Virulence Gene Regulator in Vibrio vulnificus
GlxR	589	1	1	1	10	17	82	574	Carbohydrate metabolism, Energy metabolism Cyclic 3',5'-AMP
DasR	585	2	1	1	6	9	35	501	Antibiotic production, pigment biosynthesis, and morphological development
Irr	574	2	14	21	36	82	238	538	Iron response regulator which involved in Iron homeostasis
SmtB	540	2	17	34	54	96	237	504	Heavy metal resistance
CatM	507	1	3	5	21	43	119	428	Catechol catabolism in Acinetobacter
FadR	503	1	7	14	25	43	149	495	As a repressor of the fatty acid degradation and as an activator of fatty acid biosynthesis
FruR	471	1	4	7	17	30	104	460	Carbon and energy metabolism
GntR	403	1	5	7	19	40	131	382	Gluconate utilization
DeoR	403	1	4	8	21	45	136	384	Deoxynucleoside utilization
NtrX	399	1	2	2	8	36	111	388	Bacterial denitrification
QseA	393	1	3	5	11	17	56	329	Quorum sensing
H-NS	387	1	3	4	13	24	87	312	Activate the expression of virulence genes that play a crucial role in stress adaptation and pathogenesis.
BenM	387	1	3	5	18	39	105	335	Master quorum-sensing regulator
RovA	384	1	3	6	20	49	129	370	Aromatic compound degradation in Acinetobacter
TipA	382	1	1	1	9	11	39	356	Multidrug-resistance transcriptional regulators
RirA	381	1	3	4	11	35	134	355	Iron homeostasis and adaptation to iron-limited growth conditions
AveI	354	1	1	1	2	2	6	333	Ortholog of AtrA; regulator of antibiotic production;avermectin biosynthesis
GbdR	352	1	1	3	13	34	84	313	Choline catabolism
LrpA	345	3	4	5	9	22	96	338	Methionine and cysteine transport/biosynthesis
MetR	339	1	4	7	20	33	96	330	Starvation response
LeuO	332	1	4	7	26	53	113	297	Bacterial stringent response and pathogenicity determinants
SdiA	328	1	3	5	23	43	104	279	Functions involved in adhesion and resistance to complement killing
AdpA	316	1	1	1	2	2	4	295	Involved in the A-factor regulatory cascade for streptomycin biosynthesis and cell differentiation;morphological development and secondary metabolism
MvaT	310	1	2	3	4	6	20	243	Virulence factors
NrtR	284	1	1	2	10	15	45	282	NAD+ homeostasis
RbsR	267	1	3	5	13	22	84	257	Motility, Virulence, Siderophore and Antibiotic Production, Gas Vesicle Morphogenesis and Flotation
FinR	265	1	4	6	17	34	73	255	Iron homeostasis
ProQ	264	1	3	4	12	27	108	260	Carbohydrate and metabolism gene transcripts and a number of tRNAs and sRNAs
CosR	260	1	2	4	17	35	72	242	Nicotinic Acid Degradation;phenazine and pyrrolnitrin biosynthesis
DtxR	259	1	1	1	11	30	62	255	Regulates antibiotic resistance, organic solvent tolerance and heavy-metal resistance
Rob	257	1	7	12	22	38	91	221	Oxidative stress resistance
UxuR	255	1	2	3	16	31	96	234	Competence, Type VI Secretion, and Chitinases
CytR	255	1	2	3	7	15	64	248	Glucuronate utilization
CymR	255	1	5	5	5	8	77	252	Regulator of the cym and cmt operons required for p-cymene and p-cumate degradation
RhaS	239	1	8	17	25	39	88	203	Activates expression of the rhaBAD and rhaT operons. Induced by RhaR in response to L-rhamnose.
PhoP	235	1	3	4	13	19	67	233	Motility, Biofilm Formation, Exoenzyme Production and Virulence
NarP	217	1	2	2	6	12	54	216	Nitrate and nitrite respiration
MopR	200	1	6	11	22	32	63	173	Phenol degradation
Ptr1	186	2	2	1	3	9	47	144	Nitrogen metabolism and one-carbon metabolism, permitting adaptations to feast and to famine
AmpR	184	1	1	3	12	31	63	182	Virulence, biofilm production and QS system
GapR	173	1	2	2	10	38	73	165	Chromosome replication and the initial steps of chromosome partitioning
QstR	171	1	3	4	9	16	38	136	Natural competence and type VI secretion
TnrA	169	1	3	3	3	8	65	160	Nitrogen assimilation
HypR	158	1	6	15	24	38	75	142	Phosphate metabolism
PhoB	153	1	3	6	8	14	51	149	Oxidative stress response and intracellular survival;virulence and oxidative stress response
RovM	144	1	2	4	6	12	52	140	Invasion/motility, virulence;acid survival systems
ArsR	143	1	4	4	4	8	58	139	Arsenic resistance
SoxS	139	1	3	4	6	10	48	132	Transcriptional activator of the superoxide response regulon.
BfvR	138	1	3	6	8	11	48	132	Controls biofilm formation and pH6 antigen production in opposite ways
GlnR	132	1	2	2	3	7	33	129	Nitrogen assimilation
BqsR	129	1	2	3	6	7	15	129	Bolsters tolerance of a variety of cationic stressors and senses extracellular Fe(II)
CbrB	127	1	2	3	4	6	12	127	Carbon-nitrogen balance;carbon and nitrogen utilization
MarR	116	1	4	5	13	20	37	109	Antibiotic resistance, stress responses, virulence or catabolism of aromatic compounds
AlgR	107	1	2	3	3	3	9	107	Multiple virulence factors; c-di-GMP synthesis
FleQ	106	1	2	2	3	3	7	105	Modulates plankton-to-biofilm lifestyle transition; mucin adhesion and flagellar; type VI secretion system
HapR	106	1	1	1	3	3	10	102	Pathogenicity
SdrP	103	1	1	1	3	3	8	71	Nutrient and energy supply, redox control, and polyadenylation of mRNA
DdrI	102	1	1	1	3	3	8	71	Adaptation of Deinococcus radiodurans to Various Stresses including UV radiation, mitomycin C treatment, heat shock, and oxidative stress
SmcR	95	1	1	2	6	6	14	90	The growth, motility, biofilm formation, and virulence
ArcA	92	1	1	1	7	13	38	92	Controlling numerous genes contributing to the pathogenesis as well as survival of V. vulnificus
MexT	91	1	1	2	3	3	7	90	Virulence;disulfide stress resistance;multi-drug efflux system resulting in increased resistance to diverse antibiotics.
SyrM	89	1	1	3	11	28	44	86	Exopolysaccharide synthesis
GvmR	88	1	1	2	2	2	6	78	Virulence and Primary and Secondary Metabolism
SoxR	85	1	3	5	6	7	33	79	Bacterial quorum sensing
OpaR	82	1	1	1	1	1	6	78	Nitrogen fixation, Oxidative stress response Oxygen;microoxic, denitrifying, and symbiotic nitrogen-fixing lifestyles
FixK2	76	1	1	1	1	4	8	51	Methionine metabolism
SahR	76	1	1	1	1	1	2	76	Antibiotic production, development and thiol-oxidative stress response;multidrug resistance
Clp	75	1	1	1	1	1	8	70	Quorum-sensing (QS)-dependent production of virulence factors
BigR	72	1	1	2	3	10	18	59	Zinc homeostasis
AdcR	62	1	2	2	2	2	3	61	Biofilm Growth;Anaerobic Respiratory Genes and Antibiotic Tolerance
VisNR	58	1	1	1	1	1	11	58	Master controls of a gene cascade that encodes flagellar, motor, and chemotaxis proteins
MftR	57	1	2	4	10	18	27	57	Controls a number of phenotypes, all of which promote bacterial survival in a host environment.
LcrF	57	1	3	5	9	10	15	56	Activator of the thermally regulated virulent yopE gene.
PlaR	51	1	1	2	2	7	24	51	Multiple antibiotic resistance (Mar) phenotype;virulence and stress response
MarA	51	1	2	3	5	8	25	49	L-lyxose utilization;utilization of plant-derived nutrients
SarA	49	1	4	4	4	4	5	46	Virulence factors
SsrB	47	1	2	3	7	11	14	45	Global regulator of l-methionine and l-cysteine biosynthesis
McbR	47	1	2	3	5	9	28	43	Virulence lifestyles;horizontally-acquired response regulator SsrB;overcomes the silencing effects of H-NS
CmrA	46	1	1	1	1	1	2	46	Central glycolytic genes
CmbR	46	1	1	1	1	1	2	46	Cysteine metabolism
CggR	46	1	2	2	2	2	10	45	Induces expression of the multidrug efflux pump MexEF-OprN
AmtR	45	1	1	1	1	3	4	45	Sulfur metabolism
DarR	44	1	2	4	4	7	23	41	Virulence and competence
SutR	44	1	5	8	16	22	32	44	Global regulator of nitrogen control metabolism
RegR	44	1	6	9	10	18	25	40	Governs Adherence, Host Cell Interaction, and Virulence
MgrA	42	1	3	3	3	3	3	40	First cyclic-di-AMP-responsive transcription factor to be identified in bacteria
DnfR	39	1	1	3	6	8	13	39	Nitrogen metabolism
Dnr	38	1	2	3	5	6	9	38	Denitrification Nitric oxide
IrrE	36	1	1	1	2	2	5	34	Extreme radiation resistance and salt tolerance; DNA Damage Repair
KorA	35	1	1	3	7	11	15	17	Cell wall-active antibiotics stress response
LiaR	33	1	2	2	2	6	10	33	Virulence
CovR	30	1	1	1	1	1	2	30	Strongly increased levels of the Agr-controlled toxins phenol-soluble modulins and alpha-toxin and reduced production of polysaccharide intercellular adhesin
Rsp	28	1	3	3	3	3	3	18	F-plasmid conjugative transfer; blocks TraJ translation and inhibits bacterial conjugation
HrpX	25	1	1	1	1	1	1	23	Activates expression of five of the six loci in the hrp cluster
FinO	24	1	2	3	3	7	13	17	DNA transactions during DNA repair and recombination;sporulation and amino acid metabolism
LrpC	23	1	2	2	2	3	12	23	Positively regulates the expression of about fifteen genes involved in acid resistance
GadX	22	1	1	1	1	2	7	17	Plasmids gene expression
AvaR1	21	1	1	1	1	1	1	16	Galactarate utilization, Glucarate utilization
GguR	21	1	1	1	2	2	3	19	Antibiotic resistance, Multidrug efflux, Multidrug resistance
YtrA	18	1	2	2	2	2	4	18	Regulator of avermectin biosynthesis; similar to gamma-butyrolactone receptors
KorB	17	1	1	2	2	3	6	17	IncP-1 Conjugation System
VjbR	17	1	1	1	1	1	2	14	Regulation of virulence factors like type IV secretion system and flagella
BlxR	16	1	1	1	1	1	1	15	Regulation of virulence factors like type IV secretion system and flagella
TrmBL2	16	1	1	1	1	1	3	16	Archaeal Chromatin Protein which play a significant role in modulating the chromatin architecture
AllR	15	1	2	2	2	5	12	15	Allantoin utilization
LutR	14	1	2	2	2	2	2	11	Carbon dioxide fixation; the coordination of carbon and nitrogen metabolism
NdhR	14	1	2	3	9	9	11	12	Biofilm formation and Type 6 secretion system;multidrug response;modulating quorum-sensing signalling
AtsR	14	1	1	2	2	2	3	14	Arabinose oligosaccharide utilization, Arabinose utilization, Central carbohydrate metabolism
LahS	14	1	1	1	1	1	1	14	Hemolytic activity, motility, biofilm formation, protease production, and anti-bacterial competition ability
OryR	14	1	1	1	1	1	1	13	Proline iminopeptidase (pip) gene expression; virulence on rice
AraQ	14	1	1	1	1	1	1	14	Carbon assimilation
HapR1	13	1	1	1	1	1	1	13	Lactate utilization
PacR	12	1	5	5	7	10	12	12	Virulence and bacterial proliferation
HrpS	12	1	1	1	1	1	1	12	Translation efficiency and RNA decay in Gram-negative bacteria, usually via its interaction with small regulatory RNA;nucleoid associated proteins shaping the bacterial chromosome
OsbR	11	1	1	1	1	2	4	10	Type III Secretion System (T3SS) and metabolism and transposition
PhcA	11	1	1	1	1	1	2	10	Oxidative stress response, anaerobic nitrate respiration, and biofilm formation
MogR	10	1	1	1	1	2	4	10	Virulence
MxiE	9	1	1	2	4	5	5	9	Necessary for the secretion of ipa invasins.
NagR	8	1	2	2	2	2	3	8	Virulence
TrmB	8	1	1	1	1	1	2	8	N-acetylglucosamine utilization
SaeR	8	1	2	2	2	2	3	6	Sugar ABC transporters and central sugar metabolic pathways
GfcR	7	1	1	1	1	2	3	7	TrhR/TrhY, which together with HtdA form a plasmid-borne regulatory circuit controlling R27 conjugation and it induce R27 conjugation
TrhY	7	1	2	2	3	3	5	5	Multiple drug efflux pumps
MsmR	6	1	2	2	2	2	2	6	Carbon monoxide utilization
ExsA	6	1	1	1	2	2	2	6	Activator of exoenzyme S synthesis above a low basal level and operons involved in biogenesis of a type III secretion system
SloR	6	1	1	1	1	1	1	6	Polysaccharide metabolism and virulence
MtsR	6	1	1	1	1	1	1	6	Virulence genes, metabolic functions and metal homeostasis
CooA	6	1	2	2	2	2	5	6	Adherence, biofilm formation, genetic competence, metal ion homeostasis, oxidative stress tolerance, and antibiotic gene regulation
PecS	5	1	1	1	1	1	1	4	Production of symbiotically active EPSII, succinoglycan production, motility, chemotaxis, nitrogen fixation, metal transport, etc.
Ptr2	5	1	1	1	1	2	4	5	Nitrogen metabolism and one-carbon metabolism, permitting adaptations to feast and to famine
ExpR	5	1	1	1	1	4	4	5	Induces the synthesis of acid phosphatase (appA) and several other polypeptides (such as appBC) during the deceleration phase of growth.
AppY	5	1	1	1	1	1	2	3	Optimization of nodulation, bacterial growth and survival, and conjugative transfer of a plasmid
NolR	5	1	1	1	1	1	1	5	Promote bacterial survival during hypoxia and oxidative stress
BosR	4	1	1	1	1	1	1	4	Resistance to oxidative stressors
HtdA	4	1	1	1	1	1	1	1	Positive regulation of hypersensitive response genes involved in plant pathogenicity;Activates the expression of type III-secretion system 2
HrpB	4	1	1	1	1	1	1	4	HtdA,which together with TrhR/TrhY form a plasmid-borne regulatory circuit controlling R27 conjugation and it repress R27 conjugation
RosR	3	1	1	1	1	1	1	3	Vital metabolic pathways (e.g., pyruvate, acetate, and tricarboxylic acid cycle); carbon metabolism, biofilm formation, and antibiotic resistance
Mta	3	1	2	2	2	2	2	3	Nitrogen assimilation 2-oxoglutarate
AqsR	3	1	1	1	1	1	1	3	Regulatory protein of the tcp and ctx virulence genes.
ToxT	3	1	1	1	2	2	3	3	Activation of multidrug-efflux transporters
BsrA	3	1	1	2	2	3	3	3	Glycolytic enzymes and sugar transport systems
ChxR	3	1	1	1	1	1	1	3	Hexadecane utilization, biofilm formation, and sensitivity to cumene hydroperoxide
TrmBL1	3	1	1	1	1	1	2	3	Virulence genes whose functions are restricted to in vivo infection
ScmR	3	1	1	1	1	1	1	3	Amino acid metabolism
FarR	3	1	1	1	1	1	1	3	Peroxide stress response
NtcA	3	1	1	1	3	3	3	3	Quorum Sensing, pH Homeostasis,virulence and production of a wide range of secondary metabolites
AggR	2	1	1	1	2	2	2	2	Regulator of aggregative adherence fimbriae I expression in enteroaggregative;Enteroaggregative Escherichia coli (EAEC) virulence determinants
AvaR3	2	1	1	1	1	1	1	2	Multidrug resistance-related transcription factor
AbfR	2	1	1	1	1	1	1	2	Regulates the expression of the invasion and flagellar genes.
CbbR	2	1	1	1	1	1	1	2	Regulates fatty acids required for cell envelope by pH
CgmR	2	1	1	1	2	2	2	2	Oxidative stress, cell aggregation, and biofilm formation
VirS	2	1	1	1	1	1	2	2	Pleiotropic regulator of antibiotic production; similar to gamma-butyrolactone receptors
XlnR	1	1	1	1	1	1	1	1	Carbon dioxide fixing
FixK	1	1	1	1	1	1	1	1	Microaerobic respiration, photophosphorylation and other major metabolic traits
RtsA	1	1	1	1	1	1	1	1	Resistance to quinolones and beta-lactams
Ss-LrpB	1	1	1	1	1	1	1	1	Involved in regulation of bfp genes for the biosynthesis of a type IV pilus. Activates indirectly the LEE pathogenicity island.
PerA	1	1	1	1	1	1	1	1	Amino acid metabolism
VqsR	1	1	1	1	1	1	1	1	Involved in cell-to-cell communication and virulence
NorG	1	1	1	1	1	1	1	1	Polysaccharide-degradation.

## Sheet: Table S2
Table S2. The feature of 52 new type GRs
GR	Number of GR	Domain	Phylum	Class	Order	Family	Genus	Species	PUBLICATION	Motif	GR OR NOT	Number of Target Gene(Min-Max)	Number of Target gene (Average)
Ada	145	1	5	7	14	34	73	113	PMID: 24810496		YES/NO
AdeR	33	1	2	3	3	5	5	24	PMID: 26805619	AAGTGTGGAGTAAGTGTGGAG	YESa	188-764	410
AntB	145	1	5	10	27	50	77	101	PMID: 10594823		YES/NO
ArgR	139	1	4	5	12	16	32	100	PMID: 22403700		YESb
BaeR	13	1	1	3	5	5	5	9	PMID: 17884222	TCTNCANAA	YESa	52-347	104
Bat	61	1	1	1	1	8	22	33			YES/NO
BoxR	17	1	2	4	6	9	13	14	PMID: 22303008		YESb
Cbl	63	1	3	5	13	18	31	47			YES/NO
CdhR	164	1	3	5	14	23	47	89	PMID: 37134265		YESb
CsoR	41	1	5	7	12	18	24	33	PMID: 26999439		YES/NO
CusR	40	1	1	2	6	10	15	26	PMID: 27983483	AATGACAAATTTGTCATT	YESa	24-720	189
CynR	94	1	2	3	9	12	16	61			YES/NO
DecR	36	2	4	6	12	16	22	30	PMID: 27435271,PMID: 38768919	TCTTGATTGTGAAGA	YESb
DegU	46	1	2	2	2	6	18	37	PMID: 37787570,PMID: 36257594		YESb
DesR	34	1	4	5	12	13	17	26	PMID: 34719655	GTTGCACCAAATTGTTAACT	YESa	0-344	134
DmsR	48	1	1	1	1	5	14	24	PMID: 9256068	CNGTTNACAT	YESa	102-373	203
DsdC	41	1	3	4	12	15	21	36	PMID: 36322762		YESb
EmbR	452	1	1	1	10	13	47	246	PMID: 35471080		YESb
EmrR	46	1	2	3	10	17	30	35	PMID: 10991887	CTGTCGTTACTATATCGGCTG	YESa	133-1602	584
EvgA	22	1	1	2	4	4	5	13	PMID: 19352034,PMID: 38019025		YESb
FhlA	95	1	3	7	11	17	30	64			YES/NO
FlrA	13	2	2	2	6	7	7	8	PMID: 32788349		YESb
FtrA	596	1	4	6	29	54	114	382			YES/NO
FurA	121	1	4	4	12	22	39	89	PMID: 25705205		YESb
FusR	52	1	3	4	8	13	25	45	PMID: 23160491		YESb
GcvA	518	1	3	5	28	64	146	263	PMID: 7665470	CTAAT	YESa	27-2457	428
GolS	28	1	2	4	8	12	14	19			YES/NO
GvpE	37	1	1	1	1	5	19	25	PMID: 17379705	TGAAACGGN4TGAACCAA	YESa	167-810	388
HigA	417	2	8	14	38	76	156	263	PMID: 30882983	TTAACGTTAA	YESa	0-584	109
Hmf	105	1	1	1	1	8	39	69			YES/NO
HosA	22	1	4	4	8	8	9	17	PMID: 15731069,PMID: 2681878		YESb
HyfR	29	1	2	6	7	8	15	24	PMID: 25913175		YES/NO
MalT	231	1	4	6	21	31	60	160	PMID: 11931562		YES/NO
MhqR	13	1	2	2	4	5	8	9	PMID: 31310152,PMID: 17725564	TATCTCGAAaTCGAaATA	YESb	149	0-336
ModE	154	2	3	7	15	34	66	119	PMID: 10206709	GTTA(N)7CATAT	YESa	12-496	89
NarL	274	1	3	6	21	37	64	148	PMID: 32662815		YESb
NicR	39	1	2	3	7	10	15	28	PMID: 37014254		YESb
NmtR	11	2	2	2	3	4	4	8	PMID: 12829264	AATAAATGAACATATGATCATATATT	YESa	4-30	10
OhrR	154	2	6	10	26	47	74	115	PMID: 34693617		YESb
PcaQ	142	1	1	3	9	24	50	99	PMID: 21700663	ATAACY(N)4RGTTAW	YESa	18-283	91
PycR	14	1	1	1	5	6	9	11	PMID: 18599838	C(T)GCN7GC(A)G	YESb
QseB	22	1	2	4	6	7	11	15	PMID: 36849330	(C/T)TTAA(G/T)N5(C/T)TTAA(G/T)	YESb	73	20-426
RamA	16	1	1	1	2	2	2	11	MID: 29804137,PMID: 33259915		YESb
RamR	50	1	1	1	1	1	1	33	PMID: 18443112	ATGAGTGN6CACTCAT	YESa	0-604	366
RcsB	35	1	2	4	6	9	15	21	PMID: 33158890	TaAGaatatTCctA	YESb	132	10-589
Rnk	626	1	7	10	40	86	210	465	PMID: 18760284		YESb
RpfG	18	1	2	4	5	6	7	13	PMID: 23544067		YESb
RsbW	13	1	2	2	6	7	9	13	PMID: 37098979		YESb
SpoIIID	124	1	3	5	7	15	59	102	PMID: 30953122		YESb
UmuD	52	1	4	8	13	16	23	36	PMID: 11835278		YESb
YhbS	27	1	3	3	8	8	11	18			YES/NO
ZurR	38	2	2	2	3	9	19	36	PMID: 22133190		YESb
YESa : Verify with publication and target gene prediction
YESb : Verify with publication
YES/NO : AI-prediction

## Sheet: Table S3
Table S3. Genome coverage of each GR target gene
KEGG	AdcR	AdpA	AfsR	AggR	AlgR	AllR	AmpR	AmtR	AphB	AppY	AqsR	AraQ	ArsR	AtsR	AvaR1	AvaR3	AveI	BfmR	BosR	BqsR	BxmR	CatM	CbbR	CbrB	CceR	CcpA	CggR	Clp	CmbR	CodY	CooA	CopR	CosR	CovR	CrgA	Crp	CsrA	CtrA	CtsR	CueR	CymR	CysB	CytR	DarR	DasR	DdrI	DeoR	DnfR	Dnr
K02469|gyrA;DNAgyrasesubunitA[EC:5.6.2.2]	8.19672	33.4437	85.4342	50	40.566	6.66667	10.929	4.44444	2.89608	0	0	0	5.7554	0	0	0	0.591716	2.02761	0	0.78125	1.65049	3.52113	0	37.7953	8.23413	2.24719	0	4.28571	6.52174	5.9752	16.6667	3.28253	0.409836	6.66667	1.97095	1.85341	2.33347	0.655738	7.24324	0.485437	8.69565	3.90127	1.6	7.31707	1.3834	0	7.25389	0	2.63158
K18955|whiB1_2_3_4;WhiBfamilytranscriptionalregulator,redox-sensingtranscriptionalregulator	0	73.8411	74.5098	0	0	0	0	8.88889	0	0	0	0	0	0	12.5	0	10.6509	0.0431406	0	0	2.23301	0	0	0	0.0992063	0	0	0	0	0	0	0	0	0	0.103734	5.13901	0.678829	0.10929	0	0.0606796	0	0.0796178	0	0	12.4506	0	0	0	0
K01465|URA4,pyrC;dihydroorotase[EC:3.5.2.3]	3.27869	6.95364	72.6891	50	15.0943	0	5.46448	0	3.06644	33.3333	0	0	6.47482	0	0	0	0	2.761	0	1.5625	0.873786	2.34742	0	23.622	15.4762	4.36954	6.52174	1.42857	6.52174	2.93123	16.6667	4.33763	3.68852	0	23.2365	1.93766	1.99406	0	2.59459	1.88107	4.34783	5.57325	2.8	14.6341	0	0	6.21762	0	5.26316
K00167|BCKDHB,bkdA2;2-oxoisovaleratedehydrogenaseE1componentsubunitbeta[EC:1.2.4.4]	0	63.245	69.888	0	6.60377	0	2.18579	2.22222	2.38501	0	0	0	2.15827	0	0	0	0.295858	1.33736	0	0	1.26214	0.234742	0	7.08661	1.68651	2.87141	10.8696	2.85714	0	3.38219	0	0.586166	0	0	5.29046	0.084246	1.69707	0	4.64865	0.546117	5.5336	0.398089	0	0	0.592885	2.8169	6.21762	0	0
K01992|ABC-2.P;ABC-2typetransportsystempermeaseprotein	11.4754	84.106	64.986	0	25.4717	6.66667	4.91803	8.88889	8.34753	0	0	0	10.7914	28.5714	18.75	50	2.95858	1.98447	75	1.5625	8.4466	3.05164	0	22.8346	10.7143	10.7366	36.9565	0	30.4348	16.7982	0	7.034	6.96721	10	16.1826	1.76917	4.66695	0.983607	13.5135	3.5801	20.9486	4.61783	2	7.31707	25.4941	7.04225	9.84456	2.5	5.26316
K01990|ABC-2.A;ABC-2typetransportsystemATP-bindingprotein	8.19672	93.7086	64.5658	50	13.2075	6.66667	4.91803	24.4444	10.0511	0	0	7.14286	31.6547	7.14286	50	50	28.6982	3.19241	0	0.78125	12.1359	2.58216	0	20.4724	18.0556	34.9563	28.2609	2.85714	58.6957	29.3123	0	7.15123	2.45902	36.6667	7.57261	6.65543	7.33984	2.0765	27.1351	2.30583	43.8735	7.08599	13.2	0	30.4348	9.85915	15.8031	0	18.4211
K02025|ABC.MS.P;multiplesugartransportsystempermeaseprotein	0	73.1788	60.5042	0	0.943396	13.3333	10.929	0	1.1925	0	0	21.4286	5.03597	0	12.5	0	5.02959	2.37274	0	0	3.98058	1.87793	0	0.787402	16.7659	8.98876	0	0	0	8.90643	0	2.57913	1.22951	0	10.9959	1.26369	4.45482	0.327869	9.94595	4.85437	18.9723	0.875796	0.4	0	10.2767	5.6338	7.25389	0	0
K01926|rex;redox-sensingtranscriptionalrepressor	1.63934	10.9272	60.084	0	0	0	0	0	0	0	0	0	5.03597	0	12.5	0	4.73373	0	0	0	1.65049	0	0	0	0	9.48814	10.8696	0	36.9565	9.92108	0	0.117233	0	10	0.103734	0.084246	0.93339	0	5.18919	0	9.09091	0	0	0	0.592885	2.8169	2.59067	0	0
K00425|cydA;cytochromebdubiquinoloxidasesubunitI[EC:7.1.1.7]	0	19.5364	56.1625	50	17.9245	6.66667	7.65027	4.44444	5.62181	0	33.3333	0	14.3885	7.14286	6.25	50	0.887574	2.32959	0	0.78125	3.00971	2.34742	0	18.1102	8.92857	11.236	4.34783	4.28571	6.52174	5.86246	0	5.50996	2.04918	0	4.14938	7.16091	2.67289	0.546448	7.02703	1.03155	15.415	8.75796	7.6	7.31707	0.988142	2.8169	8.54922	22.5	73.6842
K02114|ATPF1E,atpC;F-typeH+-transportingATPasesubunitepsilon	9.83607	1.65563	55.3221	0	92.4528	13.3333	1.63934	4.44444	2.72572	0	0	0	6.47482	0	0	0	0.295858	12.3814	0	0	1.65049	4.22535	0	7.87402	11.9048	2.87141	0	1.42857	26.087	1.80383	0	2.57913	0.819672	0	9.54357	1.85341	2.92745	0.218579	1.94595	7.40291	2.37154	1.91083	0	0	5.33597	0	2.59067	0	0
K15583|oppD;oligopeptidetransportsystemATP-bindingprotein	0	1.3245	54.7619	0	0	0	2.73224	0	0	0	0	0	1.43885	0	0	0	0.591716	0.474547	0	0	0.679612	0.234742	0	0	2.57937	3.74532	6.52174	0	2.17391	2.02931	0	0.234467	0	10	0	0.084246	0.678829	0	4.10811	0	13.0435	0.477707	0.4	0	4.54545	0	0.777202	0	0
K02026|ABC.MS.P1;multiplesugartransportsystempermeaseprotein	0	39.7351	54.0616	0	0	0	6.55738	0	0.340716	0	0	0	7.19424	0	18.75	50	3.5503	1.68248	0	0	6.31068	1.40845	0	0	19.0476	4.99376	0	0	8.69565	7.77903	0	1.87573	0.409836	3.33333	8.09129	0.084246	2.75774	0	8.43243	0.910194	16.996	0.716561	0.8	0	6.32411	0	4.40415	0	0
K02039|phoU;phosphatetransportsystemprotein	1.63934	12.2517	52.8011	0	16.9811	13.3333	2.18579	2.22222	2.38501	0	0	14.2857	0.719424	0	0	50	1.18343	1.63934	0	0	2.03883	0	0	9.44882	33.631	2.99625	2.17391	1.42857	4.34783	3.72041	0	2.34467	0	3.33333	2.17842	1.26369	1.14552	0	4.86486	0.485437	1.58103	3.50318	7.6	0	1.97628	0	6.47668	0	0
K03402|argR,ahrC;transcriptionalregulatorofargininemetabolism	1.63934	4.96689	51.8207	0	0	0	1.0929	15.5556	4.94037	100	0	0	5.7554	0	6.25	0	2.07101	0.172563	0	0	0.291262	0	0	0	0.694444	9.61298	0	0	30.4348	7.66629	0	0.3517	1.63934	16.6667	0.311203	6.99242	1.52737	0	7.13514	0.182039	5.13834	6.76752	4.4	4.87805	0	0	13.4715	0	0
K03088|rpoE;RNApolymerasesigma-70factor,ECFsubfamily	0	73.5099	51.2605	0	53.7736	0	9.28962	17.7778	8.17717	0	33.3333	0	22.3022	7.14286	37.5	100	43.787	3.27869	0	10.1562	3.98058	1.87793	50	34.6457	16.2698	13.9825	19.5652	2.85714	2.17391	12.4014	0	8.55803	2.04918	0	9.6473	8.50885	4.96394	0.765027	7.24324	1.51699	23.3202	9.87261	5.6	4.87805	16.2055	0	9.32642	7.5	0
K00059|fabG,OAR1;3-oxoacyl-[acyl-carrierprotein]reductase[EC:1.1.1.100]	18.0328	62.2517	50.9804	0	45.283	33.3333	16.3934	22.2222	14.8211	100	66.6667	0	23.0216	21.4286	6.25	0	9.76331	9.18896	0	6.25	9.02913	7.74648	0	70.0787	35.8135	17.2285	28.2609	2.85714	23.913	15.6708	16.6667	41.7351	11.0656	10	26.4523	6.06571	10.3097	0.983607	13.1892	5.52184	34.3874	12.1019	5.2	14.6341	12.6482	2.8169	18.1347	22.5	15.7895
K02027|ABC.MS.S;multiplesugartransportsystemsubstrate-bindingprotein	1.63934	63.5762	47.3389	50	0.943396	13.3333	10.3825	0	1.53322	33.3333	0	42.8571	8.63309	7.14286	18.75	0	13.9053	1.89819	0	0	6.8932	1.64319	0	0	17.8571	18.3521	0	0	13.0435	9.80834	0	5.2755	0.409836	0	5.70539	4.12805	3.64871	0.983607	6.48649	2.54854	14.6245	4.06051	2.8	2.43902	55.9289	4.22535	12.1762	2.5	0
K03074|secF;preproteintranslocasesubunitSecF	0	14.5695	46.9188	0	0	0	3.27869	2.22222	2.04429	0	0	0	0	0	0	0	0	0.345125	0	1.5625	1.65049	0.234742	0	40.9449	12.6984	0	0	4.28571	0	0.901917	0	5.74443	0.819672	0	0.518672	1.34794	2.63046	0	0.540541	0.424757	1.58103	2.2293	3.2	0	0	0	0.777202	5	0
K02029|ABC.PA.P;polaraminoacidtransportsystempermeaseprotein	6.55738	50	46.0784	0	34.9057	33.3333	16.9399	4.44444	8.17717	0	0	7.14286	5.03597	7.14286	6.25	50	5.91716	6.25539	0	3.90625	3.8835	7.98122	100	38.5827	36.9048	6.99126	0	0	19.5652	13.416	0	6.79953	2.04918	0	26.2448	1.34794	4.62452	0.437158	4	7.94903	6.71937	4.37898	10.4	9.7561	2.7668	1.40845	13.7306	25	13.1579
K02035|ABC.PE.S;peptide/nickeltransportsystemsubstrate-bindingprotein	4.91803	57.6159	45.9384	0	20.7547	20	19.6721	13.3333	5.11073	0	0	0	10.0719	7.14286	43.75	0	18.0473	7.33391	0	5.46875	5.92233	4.92958	0	22.0472	31.25	11.4856	2.17391	0	6.52174	15.2198	0	8.67526	4.91803	6.66667	14.4191	6.73968	6.57616	2.62295	7.78378	7.70631	22.1344	7.96178	12.4	14.6341	46.0474	29.5775	9.32642	17.5	7.89474
K07009|gatD;lipidIIisoglutaminylsynthase(glutamine-hydrolysing)[EC:6.3.5.13]	1.63934	3.97351	45.5182	0	0	0	0	0	0	0	0	0	0	0	0	0	0	0	0	0	0	0	0	0	0	0.873908	0	0	2.17391	2.93123	0	0	0	0	0	0	0.169707	0	0.864865	0	0.395257	0	0	0	0.988142	0	0.518135	0	0
K02033|ABC.PE.P;peptide/nickeltransportsystempermeaseprotein	0	65.5629	45.2381	0	21.6981	33.3333	12.5683	8.88889	5.45145	0	0	7.14286	23.0216	0	25	0	1.18343	13.8481	0	3.125	4.46602	6.57277	0	29.1339	38.2937	8.61423	2.17391	0	0	13.6415	16.6667	5.39273	6.14754	0	15.6639	2.52738	6.70344	0.546448	9.94595	7.88835	24.1107	3.02548	9.6	4.87805	10.4743	7.04225	10.8808	15	2.63158
K02031|ddpD;peptide/nickeltransportsystemATP-bindingprotein	1.63934	74.8344	44.6779	0	0	13.3333	3.82514	4.44444	2.04429	66.6667	0	0	18.705	0	0	0	3.84615	2.07075	0	0	4.46602	1.64319	0	19.685	20.7341	16.8539	6.52174	0	0	21.646	0	0.937866	1.22951	0	3.73444	2.27464	2.46076	0.10929	6.59459	1.51699	24.9012	1.67197	4	4.87805	5.13834	0	7.51295	15	10.5263
K01784|galE,GALE;UDP-glucose4-epimerase[EC:5.1.3.2]	1.63934	28.4768	44.5378	50	13.2075	13.3333	7.65027	4.44444	7.32538	66.6667	0	7.14286	5.03597	0	50	0	9.46746	2.02761	0	2.34375	1.74757	1.87793	0	33.8583	9.72222	6.99126	2.17391	2.85714	8.69565	8.56821	16.6667	5.15826	4.09836	3.33333	6.3278	6.2342	3.39415	0.327869	4.32432	1.27427	4.74308	4.69745	3.6	2.43902	1.58103	2.8169	8.29016	0	2.63158
K23187|fepG,fagB,cchD,desG;iron-siderophoretransportsystempermeaseprotein	0	29.4702	42.8571	0	2.83019	0	0.546448	0	0.340716	0	0	0	0	0	0	0	0	0	0	0	0.679612	0	0	1.5748	0.496032	0.249688	0	0	0	0.11274	0	0.7034	0	0	0.414938	0	0.254561	0	0.324324	0	0.395257	0.238854	1.2	0	1.3834	0	2.07254	0	0
K17103|CHO1,pssA;CDP-diacylglycerol---serineO-phosphatidyltransferase[EC:2.7.8.8]	0	53.3113	42.2969	0	2.83019	0	2.18579	0	2.04429	0	0	0	5.03597	0	0	0	0	0.733391	0	0.78125	0.776699	1.40845	0	5.51181	3.86905	4.11985	2.17391	10	0	4.05862	0	2.34467	0	0	5.60166	0.336984	1.44251	0	1.72973	0.303398	11.0672	2.70701	0	0	1.18577	0	6.73575	0	0
K00873|PK,pyk;pyruvatekinase[EC:2.7.1.40]	6.55738	18.543	40.8964	0	44.3396	13.3333	2.73224	2.22222	3.40716	0	0	100	7.91367	0	0	0	5.32544	2.07075	0	1.5625	2.62136	1.17371	0	10.2362	15.873	7.74032	0	0	4.34783	7.89177	33.3333	4.68933	4.91803	6.66667	6.43154	5.81297	3.35172	0.437158	5.2973	2.54854	11.4625	9.07643	6.4	9.7561	15.415	0	7.77202	2.5	2.63158
K00331|nuoB;NADH-quinoneoxidoreductasesubunitB[EC:7.1.1.2]	0	4.96689	40.7563	0	0.943396	0	3.82514	0	0.170358	0	0	0	24.4604	0	0	0	0	1.12166	0	4.6875	4.27184	3.52113	0	2.3622	3.37302	4.86891	2.17391	0	0	1.91657	0	1.87573	0.409836	0	0.726141	0.336984	0.721256	0	0.972973	0.303398	1.18577	0.159236	0	2.43902	0.592885	1.40845	2.84974	0	0
K00645|fabD,MCAT,MCT1;[acyl-carrier-protein]S-malonyltransferase[EC:2.3.1.39]	0	26.8212	40.4762	0	7.54717	6.66667	1.63934	0	5.28109	0	0	0	3.59712	0	0	0	0.887574	1.42364	0	2.34375	0.485437	1.64319	0	15.748	5.85317	3.24594	0	0	8.69565	1.69109	16.6667	1.17233	2.45902	3.33333	4.25311	1.51643	1.52737	0.218579	3.02703	2.48786	2.7668	2.86624	3.6	0	0.988142	0	4.14508	0	13.1579
K13788|pta;phosphateacetyltransferase[EC:2.3.1.8]	0	5.96026	39.3557	0	36.7925	0	0	0	1.02215	0	0	14.2857	0	0	12.5	0	1.77515	0.301984	0	0	0	0	0	9.44882	1.5873	0	0	0	0	0	0	1.0551	0.409836	0	3.42324	0.42123	0.636402	0.10929	0	0.303398	0	3.5828	1.2	0	2.96443	1.40845	0.518135	0	13.1579
K02863|RP-L1,MRPL1,rplA;largesubunitribosomalproteinL1	1.63934	13.5762	38.6555	0	58.4906	0	0.546448	0	2.55537	0	0	0	2.15827	0	0	0	0	0.0431406	0	0	4.66019	4.46009	100	6.29921	11.4087	1.62297	0	0	2.17391	1.35287	0	4.33763	0	0	1.03734	0.42123	0.339415	0.437158	3.89189	0.424757	7.11462	0.398089	0	0	0.790514	0	5.69948	2.5	5.26316
K01547|kdpB;potassium-transportingATPaseATP-bindingsubunit[EC:7.2.2.6]	0	65.2318	38.2353	0	22.6415	0	0.546448	0	1.70358	0	0	0	0.719424	0	0	0	0	2.15703	0	0	0.291262	0	0	7.08661	3.1746	0.124844	6.52174	0	0	1.35287	0	1.87573	0	0	0.726141	0.084246	0.721256	0	1.40541	0.364078	1.18577	0.955414	2.4	0	0.988142	1.40845	0	2.5	0
K03437|spoU;RNAmethyltransferase,TrmHfamily	1.63934	6.62252	37.6751	0	0	0	1.63934	4.44444	0.340716	0	0	0	1.43885	0	0	0	0.887574	0.258844	0	0	0.291262	2.8169	0	2.3622	1.78571	4.24469	2.17391	0	2.17391	3.60767	0	0.937866	0.409836	6.66667	3.11203	0.589722	0.509122	0.10929	4.32432	0.485437	4.74308	1.43312	1.2	0	1.97628	2.8169	1.5544	0	0
K02529|lacI,galR;LacIfamilytranscriptionalregulator	8.19672	79.4702	37.395	0	7.54717	6.66667	26.776	4.44444	7.49574	0	0	21.4286	18.705	0	25	50	13.6095	3.40811	0	1.5625	13.301	3.28638	0	10.2362	19.7421	53.9326	6.52174	5.71429	34.7826	28.7486	0	7.15123	7.37705	33.3333	7.46888	10.952	4.66695	0.655738	14.4865	3.09466	22.9249	9.79299	15.2	9.7561	21.9368	7.04225	18.9119	0	13.1579
K00128|ALDH;aldehydedehydrogenase(NAD+)[EC:1.2.1.3]	0	39.404	37.1148	0	11.3208	0	3.27869	8.88889	2.04429	0	33.3333	0	9.35252	14.2857	18.75	0	6.21302	0.949094	0	0.78125	2.13592	2.11268	0	24.4094	14.6825	12.2347	0	0	0	8.00451	0	5.74443	0.819672	0	8.19502	2.27464	1.82435	0.437158	3.78378	2.30583	15.8103	3.82166	1.6	0	4.1502	4.22535	4.92228	0	2.63158
K03518|coxS;aerobiccarbon-monoxidedehydrogenasesmallsubunit[EC:1.2.5.3]	0	34.4371	37.1148	0	0	0	2.18579	0	0	0	0	0	0.719424	0	0	0	1.18343	0.64711	0	0	0.873786	0.234742	0	0	4.6627	0.249688	2.17391	0	0	1.69109	0	0.7034	0	0	1.34855	1.68492	0.721256	0.437158	1.72973	0.546117	1.58103	0	1.2	0	1.18577	15.493	1.29534	0	0
K07042|ybeY,yqfG;probablerRNAmaturationfactor	1.63934	3.64238	36.9748	0	3.77358	6.66667	1.63934	2.22222	0.681431	0	0	0	2.15827	0	0	0	0	0.129422	100	12.5	1.5534	1.40845	0	52.7559	3.57143	3.1211	6.52174	0	6.52174	2.93123	0	0.468933	0.409836	10	25.9336	1.0952	2.67289	0	3.35135	0.970874	3.16206	2.62739	0.4	0	0	0	4.92228	2.5	0
K00615|E2.2.1.1,tktA,tktB;transketolase[EC:2.2.1.1]	6.55738	41.7219	36.4146	0	35.8491	26.6667	9.28962	0	4.77002	33.3333	0	85.7143	12.2302	0	6.25	50	8.87574	3.27869	0	3.90625	3.68932	2.34742	0	19.685	23.6111	17.3533	6.52174	0	15.2174	14.2052	0	7.15123	3.27869	10	15.1452	6.90817	3.52143	1.42077	7.45946	1.94175	13.834	7.24522	12.8	14.6341	5.33597	16.9014	19.6891	0	10.5263
K01998|livM;branched-chainaminoacidtransportsystempermeaseprotein	0	35.4305	36.4146	0	12.2642	20	7.10383	0	1.36286	0	0	0	2.15827	0	0	0	5.32544	1.72563	0	0	0.485437	6.10329	0	22.8346	28.7698	1.9975	2.17391	0	0	1.69109	16.6667	5.04103	0.409836	3.33333	36.5145	0.505476	13.9584	0.655738	1.51351	1.63835	5.13834	0.557325	1.2	0	7.50988	15.493	1.5544	20	78.9474
K01770|ispF;2-C-methyl-D-erythritol2,4-cyclodiphosphatesynthase[EC:4.6.1.12]	0	40.3974	36.1345	0	3.77358	0	0.546448	0	2.89608	0	66.6667	0	2.15827	0	0	0	0	0.776531	0	0.78125	2.13592	0.469484	0	3.93701	3.37302	1.1236	2.17391	1.42857	0	2.02931	0	2.69637	1.22951	0	6.0166	0.926706	1.61222	0	2.91892	0.303398	1.97628	3.5828	10.4	0	0.790514	5.6338	1.81347	0	0
K21071|pfk,pfp;ATP-dependentphosphofructokinase/diphosphate-dependentphosphofructokinase[EC:2.7.1.112.7.1.90]	0	29.4702	35.9944	0	0.943396	0	2.73224	2.22222	0.681431	0	0	0	0	0	18.75	0	9.76331	0.301984	0	0	0.679612	0	0	0	1.78571	0.124844	0	0	0	3.49493	0	0.937866	0	0	2.07469	1.60067	1.18795	0	0.540541	0.121359	0	0.477707	0	0	20.5534	0	0.518135	0	0
K07093|K07093;uncharacterizedprotein	0	33.1126	35.2941	0	15.0943	0	3.27869	0	4.25894	0	0	0	7.19424	0	25	0	5.91716	1.46678	0	9.375	0.291262	0.938967	0	11.0236	5.25794	1.62297	0	12.8571	0	1.24014	0	2.1102	4.5082	0	2.17842	2.69587	0.551549	0.10929	0.972973	0.364078	3.55731	1.99045	0.8	0	2.7668	0	1.03627	5	2.63158
K00336|nuoG;NADH-quinoneoxidoreductasesubunitG[EC:7.1.1.2]	0	71.5232	35.014	0	8.49057	0	8.74317	2.22222	0.851789	0	0	0	0	0	0	0	0	5.26316	0	0.78125	0.194175	0.938967	0	25.1969	11.1111	0	0	0	0	0.789177	0	3.517	0	0	5.18672	0.42123	0.381841	0.10929	0.432432	0.606796	0	1.43312	2.8	0	1.58103	0	1.5544	0	5.26316
K01183|E3.2.1.14;chitinase[EC:3.2.1.14]	0	19.2053	34.7339	0	5.66038	0	1.63934	0	1.02215	0	0	0	6.47482	0	12.5	0	18.0473	0.862813	0	3.125	1.06796	0	0	2.3622	0.793651	3.37079	2.17391	2.85714	0	2.59301	0	1.4068	3.68852	0	1.86722	3.87532	0.593975	0	1.40541	0.121359	5.13834	2.62739	1.2	4.87805	77.0751	1.40845	1.03627	0	0
K03182|ubiD;4-hydroxy-3-polyprenylbenzoatedecarboxylase[EC:4.1.1.98]	0	9.93377	34.7339	0	24.5283	6.66667	1.0929	0	2.04429	0	0	0	1.43885	0	0	0	20.4142	0.992235	0	0	0.873786	0	0	10.2362	4.86111	0.124844	0	0	0	0.563698	0	2.4619	1.63934	0	3.63071	1.68492	1.56979	0	0.648649	0.970874	1.18577	5.89172	2	4.87805	0.395257	1.40845	1.81347	2.5	0
K02003|ABC.CD.A;putativeABCtransportsystemATP-bindingprotein	1.63934	72.8477	34.5938	0	16.9811	0	5.46448	4.44444	22.3169	100	0	7.14286	11.5108	0	0	50	12.7219	4.78861	0	0.78125	5.33981	1.40845	50	28.3465	15.0794	17.3533	6.52174	1.42857	13.0435	20.5186	0	7.26846	6.55738	23.3333	11.5145	2.69587	7.08528	0.437158	16.2162	2.91262	17.3913	8.99682	5.6	0	13.4387	1.40845	16.8394	7.5	0
K13063|phzE;2-amino-4-deoxychorismatesynthase[EC:2.6.1.86]	0	14.9007	34.5938	0	0	0	0	0	0	0	0	0	0	0	0	0	4.43787	0	0	0	0	0	0	0.787402	0.0992063	0	0	0	0	0	0	0.117233	0	0	0	0	0	0	0	0	0	0.159236	0	0	0.790514	0	0	0	5.26316
K00820|glmS,GFPT;glutamine---fructose-6-phosphatetransaminase(isomerizing)[EC:2.6.1.16]	0	16.8874	34.3137	0	8.49057	0	16.3934	0	3.91823	0	0	0	0.719424	21.4286	0	0	28.6982	1.1648	0	0	1.45631	4.69484	0	34.6457	15.2778	8.48939	4.34783	1.42857	17.3913	7.10259	0	2.22743	0.409836	16.6667	5.60166	1.68492	2.67289	0.546448	6.81081	1.15291	9.09091	8.9172	1.2	4.87805	28.4585	5.6338	4.14508	2.5	2.63158
K00459|ncd2,npd;nitronatemonooxygenase[EC:1.13.12.16]	0	19.2053	33.6134	0	51.8868	0	4.37158	4.44444	5.11073	0	0	0	7.19424	0	6.25	50	19.8225	3.32183	0	3.125	1.35922	1.87793	50	29.1339	9.4246	3.37079	4.34783	1.42857	0	4.8478	0	4.5721	0.409836	3.33333	7.36515	2.35889	0.551549	0.437158	1.83784	0.849515	5.13834	2.46815	0.4	0	5.13834	1.40845	4.92228	10	10.5263
K01971|ligD;bifunctionalnon-homologousendjoiningproteinLigD[EC:6.5.1.1]	0	21.8543	32.7731	0	6.60377	0	2.18579	4.44444	0.340716	0	0	0	1.43885	0	0	0	2.95858	0.258844	0	0	0.194175	1.17371	50	14.9606	2.67857	0.998752	4.34783	0	0	1.46561	0	1.17233	0	0	1.45228	0.505476	0.93339	0	2.05405	0.546117	1.18577	0.238854	0	0	2.7668	0	0.777202	2.5	0
K05795|terD;telluriumresistanceproteinTerD	1.63934	32.4503	32.493	0	0.943396	6.66667	0.546448	0	0.340716	0	0	0	6.47482	0	0	0	9.46746	0.474547	0	0.78125	1.16505	1.40845	0	3.14961	0.793651	1.74782	2.17391	0	2.17391	4.73506	16.6667	0.234467	0.819672	0	1.45228	0.336984	0.593975	0	0.864865	0.121359	10.6719	1.11465	0	0	3.35968	4.22535	3.88601	0	0
K01897|ACSL,fadD;long-chainacyl-CoAsynthetase[EC:6.2.1.3]	0	72.5166	32.2129	0	22.6415	0	10.929	8.88889	9.71039	0	0	28.5714	7.91367	14.2857	18.75	100	14.7929	4.61605	0	2.34375	10.6796	2.8169	0	40.1575	15.1786	11.1111	6.52174	2.85714	2.17391	15.2198	16.6667	9.73036	9.42623	0	11.6183	11.0362	4.45482	0.765027	4.32432	2.00243	17.3913	9.87261	3.2	2.43902	5.13834	0	11.658	7.5	10.5263
K01006|ppdK;pyruvate,orthophosphatedikinase[EC:2.7.9.1]	1.63934	77.4834	31.9328	0	0	0	1.63934	0	0.681431	0	0	0	0.719424	0	6.25	0	4.43787	0.301984	0	0	0.38835	0	0	0	6.84524	3.1211	0	0	2.17391	5.74972	0	0.468933	0.409836	0	0.93361	0	0.466695	0.765027	1.51351	1.03155	1.97628	0	0	0	14.2292	0	0.777202	0	0
K02483|K02483;two-componentsystem,OmpRfamily,responseregulator	0	23.8411	31.9328	0	26.4151	6.66667	19.1257	4.44444	10.0511	0	0	0	10.0719	64.2857	6.25	50	4.73373	20.3624	0	9.375	5.43689	6.33803	0	58.2677	27.7778	7.61548	0	2.85714	6.52174	6.98985	16.6667	22.2743	6.14754	0	20.0207	2.52738	4.96394	1.31148	5.18919	4.67233	9.88142	11.3057	3.2	4.87805	3.55731	0	8.54922	22.5	5.26316
K10112|msmX,msmK,malK,sugC,ggtA,msiK;multiplesugartransportsystemATP-bindingprotein[EC:7.5.2.-]	0	6.29139	31.7927	0	0.943396	0	8.19672	2.22222	0.340716	33.3333	0	7.14286	10.0719	0	0	50	5.91716	2.15703	0	0	2.62136	1.40845	50	43.3071	31.25	31.3358	0	20	15.2174	9.80834	0	3.04807	0	13.3333	7.26141	2.35889	2.33347	0.218579	4.75676	1.75971	15.0198	1.27389	1.2	0	51.9763	1.40845	6.73575	0	5.26316
K03797|E3.4.21.102,prc,ctpA;carboxyl-terminalprocessingprotease[EC:3.4.21.102]	0	5.29801	31.5126	0	11.3208	0	6.55738	2.22222	4.08859	0	66.6667	0	2.8777	21.4286	0	0	0.591716	2.45902	0	4.6875	1.5534	4.22535	0	53.5433	11.8056	3.87016	23.913	4.28571	0	3.26945	16.6667	5.6272	1.63934	0	4.66805	2.1904	2.63046	0.546448	5.18919	1.39563	13.834	2.54777	3.2	0	0.395257	11.2676	2.59067	0	0
K02056|ABC.SS.A;simplesugartransportsystemATP-bindingprotein[EC:7.5.2.-]	0	8.27815	31.3725	0	0.943396	0	2.18579	0	0.851789	0	0	0	0	0	0	0	0	0.215703	0	0	0.291262	0.704225	0	0	7.63889	0	6.52174	0	0	0.563698	0	2.4619	0	0	3.42324	0.084246	0.424268	0.10929	1.62162	0.910194	0.395257	1.19427	3.6	0	1.58103	7.04225	2.33161	0	0
K00332|nuoC;NADH-quinoneoxidoreductasesubunitC[EC:7.1.1.2]	0	5.29801	31.2325	0	0	0	0.546448	0	0.170358	0	0	0	0	0	0	0	0	0.862813	0	0	0.0970874	0	0	0	3.27381	0.249688	2.17391	0	0	0	0	2.93083	0	0	0.103734	0	0.806109	0	0.324324	0.242718	0	0.0796178	0	0	0	0	0	5	0
K00600|glyA,SHMT;glycinehydroxymethyltransferase[EC:2.1.2.1]	11.4754	46.3576	30.8123	0	25.4717	0	4.37158	6.66667	6.13288	0	0	0	12.9496	35.7143	6.25	0	16.568	2.71786	0	6.25	1.5534	1.17371	0	25.9843	11.3095	8.2397	0	2.85714	8.69565	12.9651	0	8.20633	4.5082	6.66667	5.29046	4.2123	3.73356	0.546448	6.27027	1.63835	10.2767	7.48408	3.6	4.87805	4.1502	2.8169	5.18135	27.5	15.7895
K02000|proV;glycinebetaine/prolinetransportsystemATP-bindingprotein[EC:7.6.2.9]	0	5.29801	30.112	0	5.66038	0	2.18579	0	10.5622	0	0	0	8.63309	7.14286	0	0	8.57988	0.905953	0	0.78125	0.582524	3.28638	0	20.4724	10.8135	9.61298	2.17391	0	17.3913	6.87711	0	3.04807	6.55738	10	4.35685	2.1904	1.69707	0.10929	4	0.303398	7.90514	6.84713	3.2	2.43902	10.4743	0	2.33161	5	18.4211
K03439|trmB,METTL1,TRM8;tRNA(guanine-N7-)-methyltransferase[EC:2.1.1.33]	0	13.9073	29.972	0	5.66038	6.66667	4.91803	4.44444	3.91823	0	0	7.14286	7.19424	21.4286	0	0	0.295858	1.72563	0	0	1.94175	1.87793	0	33.0709	5.55556	5.49313	4.34783	1.42857	17.3913	6.08794	0	3.517	3.27869	0	7.46888	1.26369	1.44251	0.437158	2.59459	0.849515	3.95257	2.46815	2.4	0	0.988142	0	5.18135	22.5	0
K03710|K03710;GntRfamilytranscriptionalregulator	0	52.3179	29.8319	0	11.3208	0	1.0929	2.22222	1.1925	0	0	0	7.91367	0	12.5	0	6.50888	1.85505	0	1.5625	1.45631	3.05164	0	14.9606	8.33333	6.74157	17.3913	0	2.17391	5.9752	0	4.10317	0.819672	0	5.29046	1.01095	1.23038	0	3.02703	2.06311	14.6245	1.83121	0.4	0	29.0514	0	2.33161	2.5	10.5263
K00033|PGD,gnd,gntZ;6-phosphogluconatedehydrogenase[EC:1.1.1.441.1.1.343]	0	44.3709	29.4118	0	24.5283	0	4.37158	0	1.1925	0	0	7.14286	9.35252	0	0	0	2.95858	0.905953	0	0	1.74757	0.704225	0	0	5.75397	17.1036	6.52174	0	10.8696	11.0485	0	1.99297	0.409836	6.66667	2.90456	2.44313	2.54561	0.218579	7.45946	0.970874	17.7866	5.25478	2.8	2.43902	11.2648	0	9.32642	10	0
K00448|pcaG;protocatechuate3,4-dioxygenase,alphasubunit[EC:1.13.11.3]	0	0	29.4118	0	35.8491	0	1.63934	2.22222	3.2368	0	0	0	0	0	0	0	0	0.431406	0	1.5625	0	1.17371	0	31.4961	2.97619	0	0	0	0	0	0	0.468933	0	0	0.829876	0.084246	0.254561	0	0	0.303398	0	0	0.8	9.7561	0	0	0.259067	0	0
K01955|carB,CPA2;carbamoyl-phosphatesynthaselargesubunit[EC:6.3.5.5]	0	2.64901	29.2717	0	9.43396	0	6.55738	2.22222	4.25894	0	0	0	2.8777	28.5714	0	0	0	0.517688	0	0.78125	1.06796	0.469484	50	9.44882	7.14286	6.2422	0	0	2.17391	5.86246	16.6667	0.7034	2.04918	0	2.07469	0.589722	6.23674	0.546448	6.91892	0.606796	12.253	4.53822	1.2	4.87805	0	0	4.14508	0	0
K06994|K06994;putativedrugexporteroftheRNDsuperfamily	0	50	28.7115	0	0	0	0	20	0	0	0	0	3.59712	0	6.25	100	10.355	0	0	0	1.94175	0	0	0	0	4.49438	0	0	0	3.49493	0	0.117233	0	0	0.207469	1.85341	0.848536	0	3.56757	0.182039	7.50988	0	0	0	6.917	0	2.07254	0	0
K03333|choD;cholesteroloxidase[EC:1.1.3.6]	0	20.5298	28.7115	0	2.83019	0	0	4.44444	0.511073	0	33.3333	0	0	0	0	0	15.6805	0.129422	0	0	0.38835	0	0	0.787402	0.297619	0	0	0	0	0	0	0.234467	0	0	0.414938	0.926706	0.12728	0	0	0	0	0.238854	0	2.43902	1.18577	0	0	0	0
K03704|cspA;coldshockprotein	3.27869	57.947	28.4314	50	85.8491	20	34.9727	11.1111	19.5911	100	33.3333	14.2857	47.482	7.14286	12.5	0	47.3373	12.1225	0	10.1562	5.43689	7.74648	50	42.5197	28.6706	35.5805	6.52174	22.8571	21.7391	36.7531	0	15.8265	12.7049	13.3333	10.3734	23.5889	13.3644	4.59016	18.2703	3.09466	39.9209	27.2293	15.6	24.3902	30.2372	12.6761	24.0933	2.5	21.0526
K01915|glnA,GLUL;glutaminesynthetase[EC:6.3.1.2]	1.63934	60.596	28.1513	0	34.9057	0	24.0437	24.4444	14.3101	0	66.6667	14.2857	7.91367	7.14286	0	0	7.10059	3.62381	0	9.375	2.13592	2.8169	0	66.9291	24.7024	17.603	0	1.42857	8.69565	14.0924	33.3333	7.97186	4.91803	0	12.0332	8.00337	5.51549	1.53005	8.32432	4.73301	12.253	10.9873	8.8	0	20.3557	2.8169	17.3575	7.5	28.9474
K07391|comM;magnesiumchelatasefamilyprotein	0	2.31788	28.1513	50	4.71698	6.66667	4.37158	0	4.77002	0	0	7.14286	1.43885	0	0	0	0.591716	1.42364	0	1.5625	0.776699	0.469484	0	6.29921	7.24206	0.499376	0	1.42857	0	1.80383	0	2.57913	0.819672	0	8.29876	1.34794	1.1031	4.15301	1.18919	0.728155	1.58103	6.44904	1.6	2.43902	1.97628	1.40845	3.10881	7.5	0
K09791|K09791;uncharacterizedprotein	0	21.8543	28.0112	0	22.6415	26.6667	0	4.44444	1.87394	0	0	0	0	0	6.25	0	0	1.12166	0	1.5625	0.485437	2.58216	0	8.66142	2.48016	0	0	0	0	0	16.6667	0.820633	0.819672	0	18.5685	1.51643	0.466695	0.327869	0	1.15291	0	2.86624	6	0	0.592885	0	0.777202	15	0
K02034|ABC.PE.P1;peptide/nickeltransportsystempermeaseprotein	0	52.649	27.591	0	13.2075	26.6667	14.2077	8.88889	4.94037	33.3333	0	0	14.3885	14.2857	6.25	50	10.9467	3.9258	0	1.5625	6.01942	3.28638	50	29.9213	43.75	5.1186	8.69565	0	0	11.7249	16.6667	8.55803	1.22951	3.33333	10.2697	0.758214	5.60034	0.327869	6.7027	5.27913	14.2292	2.14968	14	2.43902	12.253	12.6761	19.171	12.5	2.63158
K00330|nuoA;NADH-quinoneoxidoreductasesubunitA[EC:7.1.1.2]	0	18.543	27.591	0	3.77358	13.3333	13.1148	0	2.89608	0	0	0	7.91367	0	6.25	0	0.295858	1.3805	0	9.375	1.35922	0	0	6.29921	6.94444	3.24594	2.17391	1.42857	0	4.73506	0	3.28253	0.819672	0	1.24481	5.64448	1.14552	0.874317	1.40541	1.33495	5.13834	5.8121	0	2.43902	1.3834	4.22535	2.07254	5	2.63158
K01187|malZ;alpha-glucosidase[EC:3.2.1.20]	0	26.8212	27.1709	0	0.943396	13.3333	3.82514	2.22222	0.681431	0	0	14.2857	5.7554	0	0	0	7.69231	1.03538	0	0.78125	1.65049	1.17371	0	3.14961	5.05952	8.73908	2.17391	8.57143	6.52174	3.15671	0	1.0551	0.819672	0	4.35685	1.68492	1.1031	0.10929	2.59459	1.03155	8.3004	2.38854	2	2.43902	1.3834	5.6338	2.59067	0	5.26316
K00341|nuoL;NADH-quinoneoxidoreductasesubunitL[EC:7.1.1.2]	0	91.0596	27.0308	0	9.43396	13.3333	0	2.22222	1.70358	0	0	0	0.719424	0	0	0	0	0.560828	0	0	0.0970874	0.234742	0	3.93701	4.6627	0.124844	2.17391	4.28571	0	0.563698	0	0.586166	0	0	1.03734	2.27464	1.2728	0	0.756757	0.303398	1.58103	1.83121	0.4	0	0.988142	1.40845	6.73575	40	2.63158
K14519|aldH;NADP-dependentaldehydedehydrogenase[EC:1.2.1.4]	0	5.62914	26.8908	0	0	0	0	0	0	0	0	0	0	0	0	0	0.591716	0	0	0	0.0970874	0	0	0	0.0992063	0	0	0	0	0	0	0	0	0	0	0	0	0	0	0	0	0	0	0	2.56917	0	0	0	0
K06016|pydC;beta-ureidopropionase/N-carbamoyl-L-amino-acidhydrolase[EC:3.5.1.63.5.1.87]	0	3.64238	26.7507	0	7.54717	13.3333	6.01093	0	3.06644	0	0	0	0	64.2857	0	0	2.95858	1.29422	0	0	0.38835	2.34742	0	22.0472	10.8135	0.62422	0	0	0	1.57835	0	2.93083	0.409836	0	11.6183	0.336984	0.636402	0.10929	0.864865	1.57767	1.97628	0.636943	1.2	0	2.17391	0	0.777202	5	0
K01997|livH;branched-chainaminoacidtransportsystempermeaseprotein	6.55738	16.5563	26.4706	0	33.0189	0	20.2186	0	3.91823	0	0	0	2.15827	35.7143	6.25	0	0	7.59275	0	1.5625	4.46602	4.46009	0	23.622	31.6468	7.1161	2.17391	0	8.69565	8.11725	16.6667	9.8476	0	3.33333	16.7012	0.084246	3.05473	0.437158	5.62162	8.9199	7.50988	2.70701	9.6	0	2.7668	7.04225	3.62694	20	5.26316
K01439|dapE;succinyl-diaminopimelatedesuccinylase[EC:3.5.1.18]	1.63934	11.2583	26.3305	0	22.6415	6.66667	1.0929	2.22222	1.70358	66.6667	0	7.14286	5.7554	0	0	0	3.25444	1.25108	0	0	1.16505	0.704225	0	14.1732	9.82143	8.36454	0	0	2.17391	8.79369	33.3333	2.8136	1.63934	6.66667	4.04564	1.0952	3.05473	1.31148	5.18919	1.09223	12.6482	3.34395	2.4	0	0.988142	0	3.62694	0	2.63158
K25156|evrA;viologenexporterfamilytransportsystemATP-bindingprotein	0	9.27152	26.0504	0	0	0	0.546448	0	0.170358	0	0	0	4.31655	0	0	0	0.295858	0.0431406	0	0	0.776699	0	0	1.5748	0.297619	2.74657	2.17391	0	4.34783	2.36753	0	0	0	3.33333	0.207469	0.084246	0.806109	0.218579	2.48649	0.0606796	3.55731	0.0796178	0.4	0	4.54545	0	1.5544	0	0
K06911|PIR;quercetin2,3-dioxygenase[EC:1.13.11.24]	0	27.8146	25.7703	0	14.1509	0	10.929	0	2.38501	0	33.3333	0	1.43885	57.1429	0	0	13.9053	1.94133	0	1.5625	1.65049	3.99061	0	21.2598	8.73016	0.749064	0	0	0	0.676437	0	6.91676	1.63934	0	12.5519	2.44313	1.14552	0.218579	0.972973	1.39563	3.95257	10.1115	4	2.43902	3.95257	0	4.14508	2.5	7.89474
K00344|qor,CRYZ;NADPH:quinonereductase[EC:1.6.5.5]	1.63934	66.8874	25.6303	0	45.283	6.66667	11.4754	8.88889	4.4293	0	33.3333	0	8.63309	35.7143	18.75	0	7.69231	6.03969	0	3.90625	1.5534	6.33803	50	40.1575	21.0317	2.49688	2.17391	14.2857	0	3.72041	0	6.44783	1.63934	0	18.5685	2.44313	2.58804	2.62295	2.59459	2.30583	9.09091	5.49363	0.4	12.1951	4.1502	1.40845	3.62694	10	47.3684
K00626|ACAT,atoB;acetyl-CoAC-acetyltransferase[EC:2.3.1.9]	0	51.3245	25.6303	0	71.6981	6.66667	18.5792	11.1111	11.5843	0	0	0	9.35252	14.2857	6.25	0	20.4142	9.18896	50	3.125	8.73786	7.04225	0	59.0551	34.5238	22.5968	15.2174	0	8.69565	13.5287	16.6667	11.2544	7.37705	3.33333	17.1162	7.58214	5.17607	2.0765	5.40541	6.00728	13.834	5.97134	3.2	19.5122	4.54545	0	11.658	15	13.1579
K06996|K06996;uncharacterizedprotein	0	42.053	25.07	0	0.943396	0	2.73224	4.44444	2.21465	0	0	0	3.59712	0	6.25	50	7.69231	0.345125	0	0	0.291262	0	0	5.51181	2.38095	1.62297	0	0	0	2.25479	0	1.17233	2.04918	0	1.76349	1.0952	0.806109	0	0.648649	0.910194	5.13834	1.3535	0.4	2.43902	1.18577	0	0.518135	5	0
K00363|nirD;nitritereductase(NADH)smallsubunit[EC:1.7.1.15]	0	1.98675	24.93	0	5.66038	0	0.546448	0	0.851789	0	0	0	0	7.14286	0	0	0	0.0431406	0	0.78125	0	0.234742	0	9.44882	1.28968	0	0	0	0	0	0	1.0551	0.409836	0	2.90456	0.589722	0.93339	0	0	0.0606796	0	0.159236	0	0	1.77866	1.40845	1.5544	0	2.63158
K02013|ABC.FEV.A;ironcomplextransportsystemATP-bindingprotein[EC:7.2.2.-]	1.63934	44.0397	24.6499	0	11.3208	6.66667	5.46448	6.66667	1.53322	0	0	14.2857	0.719424	7.14286	6.25	0	0	0.64711	0	0.78125	1.74757	0.704225	0	35.4331	5.05952	2.49688	2.17391	1.42857	10.8696	6.31342	0	1.4068	0.409836	10	6.639	1.0952	1.48494	0	1.51351	0.182039	4.34783	3.1051	3.6	2.43902	2.37154	0	2.07254	5	18.4211
K21471|cwlO;peptidoglycanDL-endopeptidaseCwlO[EC:3.4.-.-]	0	39.0728	24.6499	0	0	0	0	8.88889	0	0	0	7.14286	3.59712	0	0	0	19.5266	0	0	0	0.485437	0	0	0	0	7.86517	0	0	21.7391	5.74972	0	0	0	10	0	1.76917	0.551549	0	4.54054	0	5.5336	0	0	0	9.88142	0	0.777202	0	0
K10007|gluD;glutamatetransportsystempermeaseprotein	0	4.96689	24.3697	0	0	0	2.73224	0	0	0	0	0	0	0	0	0	0	0	0	0	0	0	0	0	0.0992063	0	0	0	0	0	0	0	0	0	0	0	0.0424268	0	0	0	0.395257	0	0	0	0.592885	0	0	0	0
K10240|cebE;cellobiosetransportsystemsubstrate-bindingprotein	0	10.9272	24.2297	0	0	0	0	0	0.170358	0	0	7.14286	0.719424	0	6.25	50	10.6509	0	0	0	2.62136	0	0	0	0.198413	6.99126	0	0	2.17391	2.36753	0	0.3517	0	3.33333	0	1.34794	0.551549	0	0.756757	0	3.16206	0.0796178	0.4	0	1.77866	0	1.5544	0	0
K01803|TPI,tpiA;triosephosphateisomerase(TIM)[EC:5.3.1.1]	6.55738	8.27815	24.2297	0	6.60377	0	16.9399	4.44444	4.08859	100	0	0	0	0	0	0	0	2.07075	0	0.78125	1.26214	0.938967	0	3.14961	4.6627	4.36954	23.913	2.85714	10.8696	7.21533	0	2.8136	2.45902	13.3333	4.35685	1.68492	1.69707	0.765027	5.08108	0.606796	3.95257	3.90127	3.6	0	0.790514	1.40845	2.33161	2.5	18.4211
K12132|prkC,stkP;eukaryotic-likeserine/threonine-proteinkinase[EC:2.7.11.1]	1.63934	61.2583	23.9496	0	2.83019	0	1.63934	11.1111	0.681431	0	0	0	0.719424	0	6.25	50	16.2722	0.474547	0	0	1.65049	0.469484	0	2.3622	1.28968	0.62422	6.52174	2.85714	8.69565	2.14205	0	1.4068	0.409836	0	1.03734	1.93766	1.52737	0.10929	2.05405	0.364078	3.55731	1.19427	1.2	0	11.4625	7.04225	1.03627	0	0
K06147|ABCB-BAC;ATP-bindingcassette,subfamilyB,bacterial	0	68.2119	23.8095	0	19.8113	13.3333	7.10383	6.66667	3.2368	0	66.6667	7.14286	9.35252	42.8571	37.5	0	9.76331	2.67472	0	1.5625	2.3301	2.58216	100	13.3858	10.9127	8.11486	0	15.7143	0	5.74972	0	5.04103	1.22951	0	10.0622	1.34794	3.56385	0.655738	4.75676	2.12379	11.0672	4.37898	0.4	0	6.52174	11.2676	4.92228	0	5.26316
K12308|bgaB,lacA;beta-galactosidase[EC:3.2.1.23]	0	21.1921	23.6695	0	0	0	2.18579	0	0.170358	0	0	7.14286	0	0	6.25	0	1.77515	0.388266	0	0	1.84466	0.469484	0	0	1.38889	5.24345	0	0	8.69565	4.73506	0	0.820633	0	0	0.93361	0.926706	1.06067	0	2.48649	0.364078	3.95257	0.318471	0.4	0	0.988142	0	2.59067	0	0
K00927|PGK,pgk;phosphoglyceratekinase[EC:2.7.2.3]	3.27869	1.3245	23.5294	0	0	0	3.27869	0	3.74787	0	0	7.14286	2.8777	7.14286	6.25	0	0.295858	2.63158	0	0	2.81553	0.938967	0	26.7717	8.82937	4.61923	8.69565	0	32.6087	5.07328	0	5.74443	1.63934	10	6.95021	2.35889	2.71532	0.327869	9.2973	1.33495	4.74308	8.12102	23.2	4.87805	0.790514	2.8169	6.21762	15	2.63158
K03466|ftsK,spoIIIE;DNAsegregationATPaseFtsK/SpoIIIE,S-DNA-Tfamily	1.63934	48.6755	23.3894	0	11.3208	13.3333	4.37158	6.66667	3.74787	33.3333	0	7.14286	5.7554	0	12.5	0	2.95858	1.12166	0	0.78125	2.3301	4.46009	0	11.811	7.24206	7.74032	6.52174	0	15.2174	5.9752	33.3333	1.99297	2.86885	6.66667	2.90456	2.10615	1.48494	18.5792	4.64865	1.63835	7.90514	3.98089	1.2	4.87805	7.50988	1.40845	4.40415	2.5	0
K01113|phoD;alkalinephosphataseD[EC:3.1.3.1]	0	50	22.9692	0	6.60377	0	4.37158	2.22222	0.340716	0	0	0	1.43885	0	6.25	0	7.39645	0.431406	0	3.125	0.873786	0.704225	0	7.87402	3.0754	1.37328	2.17391	2.85714	0	0.563698	0	1.64127	1.22951	0	2.17842	0.758214	0.678829	0.10929	0.216216	0.303398	1.18577	0.716561	0	0	5.33597	0	0.518135	2.5	7.89474
K07402|xdhC;xanthinedehydrogenaseaccessoryfactor	0	44.3709	22.9692	0	10.3774	6.66667	4.37158	0	2.38501	0	66.6667	0	0.719424	28.5714	0	0	4.14201	1.1648	0	2.34375	2.03883	2.8169	0	23.622	9.02778	0.62422	0	0	0	2.14205	0	4.9238	1.22951	0	5.29046	1.0952	1.06067	0	0.864865	0.728155	0.395257	1.99045	1.6	2.43902	1.18577	1.40845	2.07254	5	5.26316
K02004|ABC.CD.P;putativeABCtransportsystempermeaseprotein	3.27869	36.755	22.9692	0	69.8113	0	4.91803	8.88889	17.3765	0	0	50	2.8777	0	0	0	34.3195	1.5962	0	0.78125	2.3301	1.17371	0	45.6693	16.0714	9.61298	2.17391	4.28571	19.5652	8.68095	16.6667	5.2755	4.09836	20	11.9295	1.01095	2.80017	0	6.05405	1.45631	9.88142	3.66242	10	2.43902	33.5968	4.22535	10.1036	2.5	0
K00249|ACADM,acd;acyl-CoAdehydrogenase[EC:1.3.8.7]	0	63.9073	22.8291	50	18.8679	0	7.10383	17.7778	6.81431	0	0	0	7.19424	14.2857	6.25	0	25.4438	5.00431	0	2.34375	4.56311	13.1455	0	38.5827	17.1627	7.24095	2.17391	0	0	10.7103	0	9.1442	0.819672	0	10.8921	3.70682	1.86678	1.0929	3.78378	5.15777	9.48617	1.83121	1.2	0	5.13834	7.04225	2.07254	7.5	15.7895
K01966|PCCB,pccB;propionyl-CoAcarboxylasebetachain[EC:6.4.1.32.1.3.15]	0	12.9139	22.8291	0	0	0	1.63934	8.88889	1.36286	0	0	0	0	0	0	0	1.18343	0.819672	0	0	0.582524	0	0	0	4.46429	3.49563	0	0	0	1.91657	0	0.3517	0	0	1.03734	0.926706	0.509122	0.655738	1.08108	0.970874	2.7668	0.318471	0	2.43902	4.1502	0	1.03627	0	0
K07068|K07068;uncharacterizedprotein	0	12.9139	22.549	0	0	0	1.63934	4.44444	0.340716	0	0	0	0	0	6.25	0	8.57988	0.64711	0	0	0.38835	0.938967	0	0.787402	0.992063	0	0	0	2.17391	0.225479	0	1.17233	0	0	0.726141	0.252738	0.0424268	0	0.324324	0.303398	0.395257	0.0796178	0	0	1.3834	0	0.259067	0	0
K03294|TC.APA;basicaminoacid/polyamineantiporter,APAfamily	0	69.2053	22.409	0	1.88679	0	2.73224	4.44444	1.87394	0	0	14.2857	5.03597	0	12.5	50	19.2308	0.474547	0	0	2.13592	0.234742	0	4.72441	3.0754	16.7291	21.7391	10	6.52174	17.8129	0	1.99297	0	20	3.3195	3.1171	1.61222	1.53005	4.64865	0.970874	11.0672	1.11465	0	0	5.73123	1.40845	3.62694	2.5	0
K07164|K07164;uncharacterizedprotein	0	0.331126	22.2689	0	0	0	0	0	0	0	0	0	0	0	0	0	0	0	0	0	0.194175	0	0	0	0	0	0	0	0	0.338219	0	0	0	0	0	0.084246	0.296988	0	0.108108	0	0	0	0	0	0.395257	1.40845	0	0	0
K02040|pstS;phosphatetransportsystemsubstrate-bindingprotein	19.6721	19.5364	22.1289	0	16.0377	13.3333	6.55738	4.44444	3.91823	0	66.6667	0	3.59712	0	0	0	3.84615	1.94133	0	7.8125	1.5534	2.8169	50	24.4094	10.0198	11.985	0	4.28571	19.5652	10.823	50	9.1442	11.0656	0	9.0249	17.3547	2.46076	0.765027	6.27027	1.33495	15.0198	9.31529	2.8	4.87805	2.17391	2.8169	7.25389	2.5	5.26316
K06180|rluD;23SrRNApseudouridine1911/1915/1917synthase[EC:5.4.99.23]	3.27869	2.98013	21.9888	0	38.6792	6.66667	8.19672	2.22222	3.91823	0	0	0	10.0719	35.7143	0	0	0.295858	2.02761	0	0	2.81553	0	0	10.2362	5.65476	9.23845	0	0	26.087	10.0338	0	1.87573	1.22951	6.66667	0.829876	0.84246	2.54561	0	9.72973	0.424757	13.4387	4.53822	0	0	0.988142	4.22535	5.18135	0	0
K01126|E3.1.4.46,glpQ,ugpQ;glycerophosphoryldiesterphosphodiesterase[EC:3.1.4.46]	3.27869	61.2583	21.8487	50	16.0377	6.66667	6.55738	2.22222	2.55537	0	66.6667	0	9.35252	7.14286	0	0	15.0888	1.46678	0	0.78125	2.23301	0.704225	0	23.622	6.05159	12.3596	4.34783	10	17.3913	8.68095	16.6667	4.5721	2.86885	0	8.29876	2.35889	2.46076	0.10929	6.16216	1.45631	12.6482	4.4586	5.6	0	4.34783	0	5.18135	12.5	2.63158
K25307|wzb,etp;lowmolecularweightprotein-tyrosinephosphatase[EC:3.1.3.48]	0	6.95364	21.8487	50	21.6981	6.66667	2.73224	4.44444	1.87394	0	0	0	2.15827	7.14286	6.25	0	0.295858	1.5962	0	0	0.873786	0.469484	0	7.08661	3.37302	3.99501	2.17391	0	6.52174	4.50958	0	1.4068	2.45902	0	3.0083	2.10615	1.23038	0	1.72973	0.910194	8.3004	2.07006	2	2.43902	3.55731	0	1.81347	0	0
K06726|rbsD;D-ribosepyranase[EC:5.4.99.62]	0	1.98675	21.7087	0	6.60377	13.3333	0.546448	0	1.1925	0	0	0	2.15827	0	0	0	0.295858	0.0862813	0	0	0.582524	0.469484	0	20.4724	2.38095	1.49813	13.0435	0	2.17391	0.450958	0	0.937866	2.04918	0	0.726141	3.62258	0.509122	0	1.62162	0.121359	0	2.78662	1.6	0	0.197628	0	3.10881	0	0
K07010|K07010;putativeglutamineamidotransferase	11.4754	25.4967	21.4286	0	21.6981	0	2.73224	0	3.2368	0	0	0	1.43885	0	0	0	0.295858	0.905953	0	3.90625	1.06796	0.938967	50	22.8346	8.73016	3.37079	2.17391	0	32.6087	3.04397	0	3.04807	0	0	3.63071	0.926706	1.06067	0.218579	1.62162	1.94175	2.37154	1.59236	0	0	0.395257	0	1.81347	0	13.1579
K03574|mutT,NUDT15,MTH2;8-oxo-dGTPdiphosphatase[EC:3.6.1.55]	13.1148	38.4106	21.1485	50	27.3585	6.66667	9.83607	11.1111	5.45145	0	0	0	10.7914	0	18.75	0	6.80473	1.42364	0	1.5625	2.52427	2.34742	0	33.8583	8.82937	13.8577	6.52174	0	34.7826	15.1071	0	5.9789	6.14754	36.6667	7.05394	3.53833	3.64871	1.85792	10.7027	2.30583	26.8775	5.41401	4	0	7.50988	9.85915	9.06736	10	0
K03307|TC.SSS;solute:Na+symporter,SSSfamily	0	19.2053	21.0084	0	19.8113	0	2.18579	8.88889	4.08859	0	0	0	8.63309	7.14286	6.25	0	10.0592	3.75324	0	0.78125	1.74757	2.58216	0	19.685	7.8373	8.86392	8.69565	0	0	12.6268	0	3.39977	5.7377	0	4.04564	6.99242	4.07297	0.10929	4.43243	1.27427	14.6245	8.59873	1.2	0	4.74308	0	4.40415	5	13.1579
K06895|lysE,argO;L-lysineexporterfamilyproteinLysE/ArgO	0	4.30464	21.0084	0	18.8679	0	2.73224	4.44444	1.70358	0	0	7.14286	2.8777	0	0	0	0.591716	1.68248	0	0.78125	1.16505	0.469484	0	10.2362	5.25794	1.1236	0	0	0	2.36753	0	2.93083	4.09836	0	8.19502	1.26369	1.7395	0.655738	0.864865	1.21359	1.58103	4.77707	3.6	0	0.395257	0	3.62694	5	0
K03527|ispH,lytB;4-hydroxy-3-methylbut-2-en-1-yldiphosphatereductase[EC:1.17.7.4]	0	12.5828	20.8683	0	2.83019	20	1.63934	2.22222	3.57751	0	0	21.4286	3.59712	0	12.5	0	16.2722	0.431406	0	0.78125	1.06796	0.704225	50	13.3858	10.3175	4.99376	6.52174	0	2.17391	2.70575	16.6667	1.0551	4.91803	0	4.46058	0.758214	2.07891	0.218579	4.86486	2.24515	7.50988	1.51274	0	0	0.790514	1.40845	7.51295	0	2.63158
K00819|rocD,OAT;ornithine--oxo-acidtransaminase[EC:2.6.1.13]	0	10.9272	20.8683	0	0	6.66667	0.546448	0	0	0	0	0	0.719424	0	6.25	0	6.21302	0.258844	0	0	0.38835	0	0	1.5748	0.496032	9.3633	2.17391	0	0	8.34273	0	1.0551	0	0	0.726141	0.252738	0.339415	0	3.13514	0	3.16206	0.398089	0	0	2.7668	0	1.29534	0	0
K10118|msmF;raffinose/stachyose/melibiosetransportsystempermeaseprotein	6.55738	16.2252	20.7283	0	0	0	0	0	0.170358	0	0	7.14286	5.03597	0	0	0	1.47929	1.12166	0	0	2.62136	0.234742	0	0	4.86111	3.62047	0	0	2.17391	4.8478	0	0.820633	0	0	1.86722	0.084246	2.03649	0.10929	8.21622	2.91262	9.48617	0.238854	0	0	1.77866	0	6.21762	0	0
K02913|RP-L33,MRPL33,rpmG;largesubunitribosomalproteinL33	8.19672	12.9139	20.7283	0	5.66038	6.66667	2.18579	2.22222	1.53322	0	0	14.2857	12.9496	0	0	50	2.95858	0.560828	25	2.34375	1.5534	1.17371	0	1.5748	9.52381	14.6067	2.17391	0	13.0435	8.56821	83.3333	8.4408	5.7377	13.3333	14.7303	1.01095	1.95163	3.71585	7.35135	0.910194	18.9723	4.77707	0	0	1.97628	8.4507	3.88601	0	0
K00239|sdhA,frdA;succinatedehydrogenaseflavoproteinsubunit[EC:1.3.5.1]	0	13.245	20.5882	0	5.66038	6.66667	2.73224	2.22222	5.11073	33.3333	0	0	1.43885	0	0	0	1.47929	1.72563	0	0.78125	1.5534	2.8169	0	5.51181	7.8373	2.37203	19.5652	0	0	1.91657	0	13.0129	0.819672	0	1.97095	0.168492	2.33347	0	2.16216	0.788835	7.90514	0.875796	26	0	1.18577	1.40845	0	2.5	0
K11263|bccA,pccA;acetyl-CoA/propionyl-CoAcarboxylase,biotincarboxylase,biotincarboxylcarrierprotein[EC:6.4.1.26.4.1.36.3.4.14]	0	8.27815	20.5882	0	0	0	0	24.4444	0.170358	0	0	0	0	0	0	0	2.66272	0.129422	0	0	1.26214	0.234742	0	2.3622	0.992063	0	0	0	0	0	0	0.3517	0	0	0.414938	0.84246	0	0	0	0.182039	0	0.159236	0.4	0	3.35968	0	0	0	0
K21267|iri,rox;rifampicinmonooxygenase[EC:1.14.13.211]	0	5.62914	20.5882	0	0	0	0	0	0	0	0	0	0	0	6.25	0	3.25444	0	0	0	0.485437	0	0	0	0	0	0	0	0	0	0	0	0	0	0	0.168492	0.0424268	0	0	0	0	0	0	0	1.77866	0	0	0	0
K02108|ATPF0A,atpB;F-typeH+-transportingATPasesubunita	0	1.3245	20.3081	0	4.71698	0	2.73224	2.22222	4.08859	0	0	7.14286	0.719424	0	6.25	0	0	1.68248	0	0.78125	1.16505	0.704225	0	3.14961	15.2778	8.86392	4.34783	1.42857	8.69565	10.2593	0	3.98593	0.409836	13.3333	0.93361	2.61163	1.99406	0.218579	6.91892	1.33495	7.50988	4.06051	5.6	0	0.790514	0	1.81347	2.5	0
K02032|ddpF;peptide/nickeltransportsystemATP-bindingprotein	0	32.4503	20.028	0	3.77358	0	14.2077	2.22222	3.57751	0	0	0	5.7554	0	43.75	50	5.6213	1.12166	0	0	1.45631	1.40845	0	11.811	7.7381	1.9975	2.17391	0	0	3.04397	0	3.39977	0.819672	0	10.166	0.336984	12.3462	0.10929	4.32432	1.88107	7.11462	0.716561	6.8	2.43902	1.3834	0	2.33161	0	0
K03652|MPG;DNA-3-methyladenineglycosylase[EC:3.2.2.21]	0	34.4371	19.888	0	9.43396	0	0.546448	0	0.340716	0	0	0	0.719424	7.14286	0	0	0.295858	0.345125	0	35.9375	0.0970874	0.704225	0	29.1339	2.87698	2.87141	0	0	0	2.70575	0	1.17233	0	0	0.726141	0.084246	0.551549	0	1.51351	0.242718	0	0.318471	0	0	4.1502	0	1.81347	2.5	0
K01692|paaF,echA;enoyl-CoAhydratase[EC:4.2.1.17]	0	22.1854	19.888	0	24.5283	0	4.91803	17.7778	11.0733	0	33.3333	0	1.43885	0	12.5	0	3.5503	4.48663	0	1.5625	3.39806	1.87793	0	53.5433	14.0873	0.749064	0	0	0	0.676437	0	6.56506	0.409836	0	8.71369	2.86436	2.12134	0.218579	0.756757	2.12379	0.790514	4.14013	0.4	0	6.71937	2.8169	0.259067	15	2.63158
K03696|clpC;ATP-dependentClpproteaseATP-bindingsubunitClpC	0	12.5828	19.888	0	3.77358	6.66667	0.546448	13.3333	0	0	0	0	5.7554	21.4286	6.25	0	73.0769	0.64711	50	0	1.26214	0	0	2.3622	0.992063	3.37079	2.17391	0	4.34783	5.74972	0	0.586166	0	6.66667	0.622407	0.252738	0.806109	0	4.54054	0.182039	2.7668	0.159236	0	0	1.58103	1.40845	2.33161	0	0
K11103|dctA;aerobicC4-dicarboxylatetransportprotein	0	44.702	19.7479	0	14.1509	6.66667	9.28962	0	2.04429	0	66.6667	0	2.8777	7.14286	0	0	3.25444	0.992235	0	2.34375	0.485437	1.87793	0	28.3465	12.1032	9.11361	0	0	0	3.72041	0	4.2204	0	0	4.66805	8.34035	0.975817	0.327869	1.72973	1.27427	5.92885	2.86624	0.8	0	0	1.40845	3.88601	5	0
K05350|bglB;beta-glucosidase[EC:3.2.1.21]	0	48.0132	19.6078	0	0	0	1.0929	0	2.21465	0	0	14.2857	0.719424	0	6.25	0	1.47929	0.560828	0	0	2.03883	0	0	0	2.57937	2.99625	0	4.28571	0	2.02931	0	1.64127	0.819672	0	0.93361	1.0952	1.23038	0.10929	0.540541	0.728155	3.55731	0.477707	0	2.43902	3.35968	0	1.5544	0	0
K16301|efeB;deferrochelatase/peroxidaseEfeB[EC:1.11.1.-]	0	5.29801	19.3277	0	1.88679	0	0.546448	0	0.170358	0	0	0	0	0	0	0	0.591716	0.129422	0	0	0.291262	0	0	6.29921	0.595238	1.37328	0	0	0	0	0	0.586166	0	0	1.14108	0	0.12728	0	0.540541	0.364078	1.18577	0.159236	0	0	0.395257	0	3.10881	0	0
K04063|osmC,ohr;lipoyl-dependentperoxiredoxin[EC:1.11.1.28]	1.63934	27.8146	19.1877	0	28.3019	6.66667	8.19672	0	5.96252	0	0	0	10.7914	0	6.25	0	2.36686	5.86713	0	3.125	1.74757	2.58216	0	20.4724	12.1032	4.86891	0	4.28571	2.17391	2.70575	0	5.6272	0.409836	0	8.60996	1.68492	1.18795	0	2.48649	1.27427	10.2767	4.06051	1.2	9.7561	2.56917	7.04225	3.88601	0	5.26316
K17331|dasC;N,N'-diacetylchitobiosetransportsystempermeaseprotein	0	2.31788	19.1877	0	0	6.66667	0	0	0	0	0	14.2857	0	0	0	0	0	0	0	0	0	0	0	0	0.0992063	0	0	0	0	0	0	0	0	0	0.103734	0	0.212134	0	0	0.0606796	0	0	0	0	1.18577	0	0	0	0
K15034|yaeJ;ribosome-associatedprotein	0	1.98675	19.1877	0	7.54717	0	1.63934	2.22222	3.2368	0	0	0	0	0	0	0	5.91716	0.517688	0	0	0.679612	0.234742	0	4.72441	6.54762	0	0	4.28571	0	0	0	1.87573	2.45902	0	2.80083	0.252738	0.593975	0.546448	0	0.728155	0	1.67197	2	4.87805	0.197628	0	0.259067	2.5	0
K18547|sprD;streptogrisinD[EC:3.4.21.-]	0	12.9139	19.0476	0	0	0	0	0	0	0	0	0	0	0	6.25	0	11.8343	0	0	0	0	0	0	0	0	0.124844	0	0	0	0	0	0	0	0	0	0.084246	0.0848536	0	0.108108	0	0	0	0	0	9.88142	0	0	0	0
K05337|fer;ferredoxin	0	54.9669	18.9076	0	3.77358	0	0.546448	0	0.340716	0	0	0	10.0719	0	12.5	0	5.02959	0.0431406	0	1.5625	1.16505	0	0	0	0.396825	5.86767	2.17391	0	2.17391	7.44081	0	0.586166	0	0	0.518672	0.589722	1.44251	0	4.10811	0.424757	9.88142	0	0	0	7.70751	0	3.10881	0	2.63158
K17330|dasB;N,N'-diacetylchitobiosetransportsystempermeaseprotein	0	38.4106	18.7675	0	0	0	0	0	0	0	0	0	0	0	0	0	2.36686	0	0	0	0.0970874	0	0	0	0	0	0	0	0	0	0	0	0	0	0	0	0.0424268	0	0	0	0	0	0	0	1.58103	0	0	0	0
K07090|K07090;uncharacterizedprotein	0	48.3444	18.6275	50	54.717	13.3333	8.74317	6.66667	18.2283	0	0	0	12.2302	0	6.25	0	5.32544	6.38481	0	4.6875	3.20388	7.04225	0	71.6535	23.2143	11.985	6.52174	2.85714	2.17391	13.5287	50	15.592	9.01639	0	17.9461	6.31845	6.57616	1.42077	8	5.21845	26.8775	13.2166	8.4	2.43902	4.1502	4.22535	7.77202	15	34.2105
K15555|ssuB;sulfonatetransportsystemATP-bindingprotein[EC:7.6.2.14]	0	25.4967	18.6275	50	15.0943	0	9.83607	0	1.1925	0	0	0	11.5108	0	12.5	0	5.6213	6.03969	0	0	1.45631	2.11268	0	24.4094	13.9881	3.24594	2.17391	0	4.34783	3.04397	50	4.10317	0	0	10.7884	0.926706	0.848536	0.218579	2.37838	2.06311	30.83	0.955414	1.2	2.43902	5.92885	0	2.33161	5	15.7895
K03741|arsC;arsenatereductase(thioredoxin)[EC:1.20.4.4]	0	18.543	18.6275	50	0	0	0	0	0.511073	0	0	0	5.7554	0	0	0	0.591716	0.301984	0	0.78125	1.35922	0.704225	0	7.87402	5.85317	2.62172	0	0	6.52174	1.46561	16.6667	2.34467	0	0	4.77178	0.252738	1.31523	0	3.89189	0.485437	11.4625	1.75159	0.4	0	4.74308	1.40845	1.29534	5	0
K03529|smc;chromosomesegregationprotein	4.91803	1.98675	18.4874	0	31.1321	0	6.01093	0	1.36286	0	0	0	0.719424	0	0	0	1.77515	0.603969	100	0.78125	1.06796	1.64319	0	18.1102	4.86111	1.9975	6.52174	1.42857	4.34783	5.63698	0	2.69637	0	3.33333	3.11203	0.84246	0.678829	0	3.56757	0.667476	1.97628	0.875796	0	0	0.197628	1.40845	1.81347	0	2.63158
K00013|hisD;histidinoldehydrogenase[EC:1.1.1.23]	0	22.5166	18.3473	0	1.88679	6.66667	1.63934	2.22222	2.04429	0	0	0	1.43885	0	6.25	0	7.39645	1.25108	0	3.125	1.26214	0.469484	0	66.1417	7.53968	0.499376	0	0	0	4.8478	0	0.7034	0.409836	0	5.70539	0.505476	0.806109	0.10929	1.08108	0.910194	1.97628	14.6497	1.6	0	1.97628	2.8169	1.29534	2.5	2.63158
K01056|PTH1,PTRH1,pth,spoVC;peptidyl-tRNAhydrolase,PTH1family[EC:3.1.1.29]	0	21.1921	18.3473	0	3.77358	0	3.27869	0	1.70358	0	33.3333	14.2857	1.43885	0	0	0	0.295858	0.301984	0	0	0.38835	0.469484	0	7.87402	13.5913	4.86891	0	0	8.69565	1.69109	0	2.69637	7.37705	3.33333	3.52697	3.79107	2.29105	0.327869	3.13514	2.24515	5.5336	3.5828	0.8	4.87805	0.395257	1.40845	3.10881	0	0
K03457|TC.NCS1;nucleobase:cationsymporter-1,NCS1family	0	19.2053	18.3473	0	19.8113	0	7.65027	6.66667	4.94037	0	33.3333	0	2.15827	7.14286	0	0	2.36686	1.63934	0	7.8125	0.485437	2.34742	0	44.8819	9.22619	2.24719	0	0	0	3.83315	0	6.79953	0	0	5.49793	3.87532	1.18795	0.10929	2.05405	0.606796	6.32411	3.26433	1.6	4.87805	2.17391	0	1.81347	2.5	2.63158
K00655|plsC;1-acyl-sn-glycerol-3-phosphateacyltransferase[EC:2.3.1.51]	3.27869	32.7815	18.2073	0	8.49057	6.66667	9.28962	4.44444	1.70358	0	0	0	3.59712	0	0	50	9.46746	0.862813	0	0.78125	1.06796	1.17371	0	12.5984	9.52381	6.99126	4.34783	0	10.8696	5.86246	0	3.98593	2.04918	10	6.74274	1.0952	1.78193	0	5.72973	0.849515	4.34783	4.06051	8.8	2.43902	7.31225	2.8169	1.29534	2.5	23.6842
K07098|K07098;uncharacterizedprotein	1.63934	17.5497	18.2073	0	0.943396	0	1.0929	2.22222	0.511073	0	0	0	2.15827	0	0	0	1.77515	0.388266	0	0.78125	3.59223	1.64319	0	1.5748	1.78571	6.86642	10.8696	0	0	5.74972	0	0.937866	0	0	2.59336	0.336984	0.975817	0	4.32432	0.242718	11.8577	0.238854	0	0	2.17391	0	5.95855	0	0
K00965|galT,GALT;UDPglucose--hexose-1-phosphateuridylyltransferase[EC:2.7.7.12]	0	8.9404	18.2073	0	0	0	1.0929	0	1.53322	33.3333	0	35.7143	1.43885	0	6.25	0	1.77515	0.603969	0	0	0.291262	0.704225	0	0	0.793651	1.24844	6.52174	0	0	1.35287	0	0.7034	0.409836	0	0.414938	1.85341	1.14552	0	1.2973	0.121359	1.58103	1.19427	1.2	2.43902	6.71937	9.85915	0.518135	0	0
K03885|ndh;NADH:quinonereductase(non-electrogenic)[EC:1.6.5.9]	1.63934	44.702	18.0672	0	12.2642	6.66667	8.19672	8.88889	2.72572	0	0	0	18.705	0	12.5	0	20.1183	2.32959	0	2.34375	2.23301	2.34742	0	39.3701	8.92857	25.4682	2.17391	1.42857	8.69565	18.0383	33.3333	3.63423	2.04918	3.33333	7.78008	16.5122	1.69707	0.218579	8.43243	0.606796	34.3874	6.60828	1.6	0	10.4743	57.7465	8.29016	0	0
K07552|bcr,tcaB;MFStransporter,DHA1family,multidrugresistanceprotein	0	8.9404	18.0672	0	13.2075	26.6667	7.65027	15.5556	5.79216	0	0	0	2.8777	0	6.25	0	6.80473	1.5962	0	0	0.776699	3.05164	0	22.0472	11.3095	3.24594	0	2.85714	0	2.59301	0	6.21336	3.68852	0	7.78008	2.86436	2.07891	0.874317	2.81081	1.33495	7.50988	5.65287	18	2.43902	12.253	0	5.95855	12.5	5.26316
K02018|modB;molybdatetransportsystempermeaseprotein	0	0.662252	17.7871	50	33.0189	0	0.546448	0	3.74787	100	100	0	0.719424	0	0	0	3.25444	1.33736	0	0	0.776699	2.11268	0	6.29921	3.76984	2.87141	8.69565	0	0	3.49493	16.6667	1.99297	2.04918	0	11.4108	2.1904	2.63046	0	1.62162	0.606796	3.55731	2.86624	2.4	0	0.592885	1.40845	1.03627	0	0
K05349|bglX;beta-glucosidase[EC:3.2.1.21]	0	18.2119	17.6471	0	20.7547	6.66667	6.55738	0	3.74787	0	0	21.4286	6.47482	0	0	0	5.6213	0.819672	0	2.34375	2.13592	0.704225	0	11.0236	3.57143	8.2397	4.34783	4.28571	0	3.72041	0	2.57913	1.22951	0	1.97095	4.97051	1.31523	0	2.48649	0.546117	5.13834	2.38854	2.8	7.31707	5.5336	0	6.47668	0	0
K16147|glgE;starchsynthase(maltosyl-transferring)[EC:2.4.99.16]	0	16.2252	17.6471	0	6.60377	0	0.546448	2.22222	0.511073	0	0	7.14286	0	0	6.25	0	2.95858	0.301984	0	0.78125	0.679612	0.469484	0	8.66142	2.18254	0	0	1.42857	0	0	16.6667	1.17233	0	0	1.34855	0.168492	0.466695	0	0.108108	0.546117	0	0.159236	0	0	0.395257	0	0.777202	7.5	0
K05552|actI2,oxyB,tcmL,snoa2,aknC,mtmK;minimalPKSchain-lengthfactor(CLF/KSbeta)[EC:2.3.1.-2.3.1.2602.3.1.235]	0	6.29139	17.6471	0	0	0	0	0	0	0	0	0	0	0	0	0	0	0	0	0	0	0	0	0	0	0	0	0	0	0	0	0	0	0	0	0	0	0	0	0	0	0	0	0	0.197628	0	0	0	0
K00074|paaH,hbd,fadB,mmgB;3-hydroxybutyryl-CoAdehydrogenase[EC:1.1.1.157]	0	88.0795	17.507	0	7.54717	6.66667	2.73224	6.66667	2.04429	0	0	0	5.03597	0	6.25	0	4.43787	1.20794	0	1.5625	1.45631	1.64319	0	7.87402	29.4643	8.73908	0	0	2.17391	7.21533	0	4.45487	0	0	5.91286	0.589722	1.40008	0.546448	5.08108	1.57767	7.11462	1.19427	0	0	6.52174	0	1.29534	2.5	0
K03723|mfd;transcription-repaircouplingfactor(superfamilyIIhelicase)[EC:5.6.2.4]	6.55738	9.60265	17.507	50	6.60377	13.3333	2.18579	6.66667	2.55537	0	0	14.2857	1.43885	0	31.25	0	2.36686	1.29422	0	2.34375	0.485437	1.17371	0	7.08661	9.22619	3.24594	0	0	6.52174	6.76437	16.6667	2.1102	5.7377	0	3.63071	1.85341	2.20619	0.218579	4.43243	1.33495	4.74308	4.21975	0.8	2.43902	2.7668	1.40845	2.84974	15	0
K02876|RP-L15,MRPL15,rplO;largesubunitribosomalproteinL15	1.63934	0	17.507	0	0.943396	0	1.0929	8.88889	2.04429	0	0	7.14286	0.719424	0	0	0	15.9763	0.64711	0	1.5625	1.5534	1.64319	0	30.7087	20.0397	2.49688	0	0	4.34783	1.57835	0	5.04103	0.409836	3.33333	5.80913	0.589722	2.46076	0.437158	11.6757	1.03155	4.74308	0.636943	4.4	0	0.592885	4.22535	3.10881	0	5.26316
K02907|RP-L30,MRPL30,rpmD;largesubunitribosomalproteinL30	0	0	17.507	0	0	0	1.63934	0	2.55537	0	0	7.14286	2.8777	0	0	0	0	0.517688	0	0	5.82524	0	0	42.5197	21.4286	0.998752	2.17391	0	0	2.81849	0	1.4068	0	0	10.6846	1.01095	0.763683	0	5.62162	1.15291	6.32411	0.557325	3.2	0	0	1.40845	2.33161	0	0
K10241|cebF;cellobiosetransportsystempermeaseprotein	3.27869	12.5828	17.3669	0	0	0	0	0	0	0	0	0	1.43885	0	0	0	4.43787	0.0431406	0	0	0.582524	0	0	0	0	0.873908	0	0	0	1.01466	0	0.117233	0	0	0.829876	0	0.721256	0	0.756757	0.0606796	3.95257	0.159236	0	0	2.17391	0	0.259067	0	0
K00768|E2.4.2.21,cobU,cobT;nicotinate-nucleotide--dimethylbenzimidazolephosphoribosyltransferase[EC:2.4.2.21]	0	16.8874	17.2269	0	7.54717	0	1.63934	0	3.74787	66.6667	0	0	0	0	31.25	50	3.25444	0.776531	0	0	0.194175	0.938967	0	14.1732	3.86905	0.374532	2.17391	0	0	1.35287	50	1.17233	1.22951	0	1.97095	0.336984	0.763683	0.218579	0.432432	0.788835	0.395257	1.67197	0.8	0	0.197628	0	1.81347	0	5.26316
K18981|udh;uronatedehydrogenase[EC:1.1.1.203]	0	6.62252	17.2269	0	5.66038	0	1.63934	0	0.170358	0	0	0	0	0	0	0	5.91716	0.431406	0	0	0.485437	0.938967	0	4.72441	3.0754	0.249688	0	0	0	0.338219	0	1.87573	0	0	1.55602	0.168492	0.551549	0	0.108108	0.424757	0	0.318471	0	0	0.790514	0	0	0	0
K03924|moxR;MoxR-likeATPase[EC:3.6.3.-]	0	46.6887	17.0868	0	44.3396	0	5.46448	2.22222	9.54003	0	0	0	10.0719	0	0	0	2.36686	2.63158	0	3.125	2.52427	1.40845	0	39.3701	7.63889	5.74282	0	8.57143	0	12.1759	16.6667	3.28253	7.78689	0	8.40249	7.91912	3.77599	0.327869	7.24324	3.21602	11.4625	7.00637	3.2	4.87805	2.96443	4.22535	5.18135	10	2.63158
K02078|acpP;acylcarrierprotein	0	21.8543	17.0868	0	31.1321	6.66667	7.65027	2.22222	7.6661	0	33.3333	0	0.719424	0	12.5	0	3.25444	4.44349	0	0.78125	1.94175	2.58216	0	20.4724	17.2619	9.3633	4.34783	2.85714	45.6522	9.47012	100	5.74443	5.32787	0	23.3402	4.88627	2.80017	2.18579	11.2432	3.15534	9.09091	8.59873	17.2	0	3.95257	1.40845	5.44041	12.5	2.63158
K11178|yagS;xanthinedehydrogenaseYagSFAD-bindingsubunit[EC:1.17.1.4]	0	9.60265	16.9468	0	4.71698	6.66667	1.63934	0	0.170358	0	0	0	0	0	0	0	2.66272	0	0	0	0	0.704225	0	7.87402	4.6627	0	0	0	0	0	0	0.3517	0	0	7.36515	0.084246	0.0848536	0	0	2.00243	0.395257	0.398089	0	2.43902	0.395257	0	0.518135	0	2.63158
K01265|map;methionylaminopeptidase[EC:3.4.11.18]	3.27869	33.7748	16.5266	0	11.3208	0	4.37158	4.44444	4.94037	0	0	7.14286	11.5108	0	31.25	100	2.36686	2.63158	0	1.5625	1.84466	1.64319	0	11.811	9.02778	10.2372	4.34783	12.8571	6.52174	9.58286	0	7.034	3.27869	13.3333	6.43154	3.28559	3.73356	0.655738	6.48649	1.45631	14.2292	6.60828	2.4	0	6.71937	0	8.54922	0	0
K03657|uvrD,pcrA;ATP-dependentDNAhelicaseUvrD/PcrA[EC:5.6.2.4]	1.63934	29.1391	16.5266	0	30.1887	13.3333	9.28962	8.88889	2.55537	0	0	14.2857	13.6691	0	12.5	0	11.5385	1.98447	0	3.125	3.20388	2.34742	0	25.1969	12.004	15.231	13.0435	0	17.3913	10.4848	16.6667	3.517	10.2459	13.3333	7.67635	1.76917	4.96394	0.765027	9.2973	1.33495	19.7628	5.49363	1.6	2.43902	3.55731	4.22535	7.77202	0	15.7895
K03790|rimJ;[ribosomalproteinS5]-alanineN-acetyltransferase[EC:2.3.1.267]	8.19672	20.8609	16.5266	0	9.43396	46.6667	3.82514	0	2.72572	0	0	0	13.6691	0	12.5	0	7.39645	1.42364	0	0	3.1068	0.938967	0	8.66142	3.1746	10.6117	2.17391	0	15.2174	10.5975	0	0.937866	2.04918	0	6.84647	2.10615	2.24862	0.10929	7.67568	0.546117	19.3676	4.77707	1.2	9.7561	1.58103	1.40845	6.73575	0	0
K02036|pstB;phosphatetransportsystemATP-bindingprotein[EC:7.3.2.1]	6.55738	9.27152	16.5266	0	26.4151	0	2.73224	2.22222	2.89608	33.3333	0	0	2.8777	7.14286	12.5	0	0.295858	2.58844	0	0	2.81553	1.17371	0	19.685	8.92857	4.49438	26.087	0	8.69565	8.45547	0	1.0551	2.86885	0	3.83817	0.589722	1.69707	0	6.7027	0.364078	15.0198	3.1051	0.8	2.43902	1.58103	0	5.69948	0	5.26316
K01179|E3.2.1.4;endoglucanase[EC:3.2.1.4]	0	42.7152	16.2465	0	1.88679	0	2.73224	0	0.340716	0	0	0	0	0	12.5	0	5.91716	0.0431406	0	2.34375	2.23301	0	0	1.5748	1.4881	3.74532	0	15.7143	0	1.24014	0	0.468933	0.819672	0	1.34855	1.43218	0.721256	1.53005	1.08108	0.121359	2.37154	0.955414	0	0	6.71937	2.8169	3.36788	0	0
K03499|trkA,ktrA,ktrC;trk/ktrsystempotassiumuptakeprotein	1.63934	91.7219	16.1064	50	5.66038	0	7.10383	8.88889	1.70358	0	0	0	7.19424	0	6.25	0	10.9467	1.20794	0	0.78125	1.84466	0.234742	0	24.4094	6.84524	8.98876	0	0	6.52174	8.45547	83.3333	1.0551	1.63934	13.3333	8.19502	1.43218	2.50318	0.327869	9.18919	0.667476	12.6482	5.89172	11.6	0	2.96443	1.40845	2.33161	0	0
K02030|ABC.PA.S;polaraminoacidtransportsystemsubstrate-bindingprotein	3.27869	51.6556	16.1064	0	53.7736	13.3333	22.9508	6.66667	14.6508	0	0	21.4286	5.7554	21.4286	25	0	44.0828	7.33391	0	3.90625	3.00971	5.6338	0	64.5669	35.5159	2.74657	0	0	23.913	8.68095	50	18.5229	6.14754	3.33333	26.971	7.66639	5.09122	4.69945	3.35135	5.03641	2.7668	12.8185	9.2	12.1951	8.3004	2.8169	8.80829	37.5	36.8421
K02500|hisF;imidazoleglycerol-phosphatesynthasesubunitHisF[EC:4.3.2.10]	1.63934	41.0596	16.1064	0	1.88679	6.66667	9.83607	6.66667	2.55537	0	0	0	0	0	0	0	0.295858	0.862813	0	1.5625	0.873786	0	0	7.08661	11.2103	1.9975	4.34783	0	0	3.83315	0	3.1653	3.68852	0	6.22407	0.926706	2.88502	0.218579	2.7027	1.33495	4.74308	2.07006	1.2	2.43902	1.18577	1.40845	2.59067	5	2.63158
K00036|G6PD,zwf;glucose-6-phosphate1-dehydrogenase[EC:1.1.1.491.1.1.363]	0	10.9272	16.1064	0	20.7547	0	3.27869	2.22222	5.28109	0	0	0	10.7914	7.14286	0	0	0.295858	1.85505	0	2.34375	1.5534	1.87793	0	48.0315	19.246	6.99126	0	21.4286	13.0435	6.65163	66.6667	4.10317	1.22951	3.33333	10.7884	5.98147	1.48494	0.327869	4.21622	0.849515	9.09091	7.24522	2.4	0	2.37154	1.40845	8.54922	0	0
K03664|smpB;SsrA-bindingprotein	8.19672	4.96689	16.1064	0	13.2075	6.66667	10.3825	0	2.55537	0	0	0	5.03597	0	0	0	0.887574	2.80414	0	5.46875	2.3301	2.58216	0	13.3858	7.93651	18.2272	4.34783	0	4.34783	5.86246	16.6667	3.04807	1.22951	20	6.3278	1.68492	2.46076	0	9.40541	2.42718	3.16206	5.73248	3.2	0	0.790514	1.40845	3.36788	0	0
K15554|ssuC;sulfonatetransportsystempermeaseprotein	1.63934	27.8146	15.9664	0	56.6038	6.66667	9.83607	2.22222	4.4293	0	33.3333	14.2857	0.719424	21.4286	0	0	3.25444	1.03538	0	1.5625	3.00971	2.34742	0	37.0079	18.1548	2.12235	2.17391	0	4.34783	4.17136	16.6667	10.9027	0.819672	0	13.5892	0.505476	0.975817	0	1.62162	1.21359	5.92885	2.07006	1.2	0	0.790514	2.8169	3.88601	17.5	7.89474
K01011|TST,MPST,sseA;thiosulfate/3-mercaptopyruvatesulfurtransferase[EC:2.8.1.12.8.1.2]	0	29.4702	15.6863	0	9.43396	0	1.63934	4.44444	4.59966	0	33.3333	0	0.719424	0	0	0	8.57988	0.560828	0	0.78125	1.35922	0.938967	0	22.8346	8.73016	1.49813	0	0	0	1.24014	16.6667	2.8136	1.22951	0	4.97925	0.589722	0.890963	0.218579	1.08108	1.27427	3.55731	2.14968	6.4	21.9512	1.77866	5.6338	0.518135	2.5	5.26316
K07284|srtA;sortaseA[EC:3.4.22.70]	1.63934	21.1921	15.6863	0	1.88679	0	0	4.44444	0	0	0	7.14286	5.03597	0	0	0	0.295858	0	0	0	1.06796	0	0	0	0.396825	7.36579	0	0	8.69565	2.93123	0	0	0	6.66667	0.207469	0.084246	0.466695	0	3.89189	0.0606796	5.92885	0.0796178	0	0	2.37154	0	0.259067	0	0
K11175|purN;phosphoribosylglycinamideformyltransferase1[EC:2.1.2.2]	6.55738	9.60265	15.6863	0	1.88679	0	0.546448	2.22222	2.04429	0	0	0	0	0	0	0	3.25444	2.32959	0	1.5625	1.16505	0.704225	0	2.3622	6.84524	1.37328	0	2.85714	0	2.48027	33.3333	2.4619	9.01639	0	8.71369	0.505476	1.2728	0	4.43243	1.88107	1.18577	1.75159	1.2	0	1.77866	2.8169	2.59067	2.5	0
K03531|ftsZ;celldivisionproteinFtsZ	0	3.64238	15.6863	0	5.66038	0	4.37158	33.3333	5.96252	100	100	0	21.5827	7.14286	0	0	0	1.55306	0	0	2.62136	6.33803	0	11.811	7.04365	12.8589	2.17391	2.85714	4.34783	7.55355	0	4.45487	1.22951	0	5.29046	1.34794	5.51549	4.2623	5.40541	0.546117	5.5336	3.66242	1.6	0	0.592885	1.40845	6.73575	5	0
K00821|argD;acetylornithine/N-succinyldiaminopimelateaminotransferase[EC:2.6.1.112.6.1.17]	0	2.98013	15.6863	0	4.71698	0	3.27869	4.44444	3.06644	100	0	50	2.15827	0	0	0	0	1.55306	0	0	0.582524	0.469484	0	14.1732	10.119	1.1236	2.17391	1.42857	2.17391	1.57835	16.6667	3.517	2.45902	3.33333	2.90456	6.57119	1.06067	1.53005	1.18919	1.03155	2.7668	7.08599	1.2	0	0.988142	0	7.25389	0	2.63158
K01256|pepN;aminopeptidaseN[EC:3.4.11.2]	1.63934	34.4371	15.4062	0	8.49057	0	7.65027	4.44444	3.2368	0	0	0	0	7.14286	0	0	4.43787	1.76877	0	5.46875	0.485437	0.234742	0	1.5748	6.84524	1.87266	0	0	15.2174	1.01466	0	3.04807	2.04918	10	5.60166	2.27464	1.7395	0.655738	0.432432	0.970874	0.395257	5.25478	2.4	2.43902	1.77866	0	1.29534	2.5	47.3684
K01707|kdgD;5-dehydro-4-deoxyglucaratedehydratase[EC:4.2.1.41]	0	11.9205	15.4062	0	9.43396	0	1.63934	0	0.851789	0	0	0	0	0	0	0	5.6213	0.64711	0	0.78125	0.0970874	0.938967	0	10.2362	5.85317	0.998752	0	0	0	1.01466	0	1.52403	0	0	5.91286	0.758214	0.381841	0	0	0.242718	0	1.11465	0	0	1.58103	0	0.777202	0	0
K07101|K07101;uncharacterizedprotein	0	15.5629	15.2661	0	0.943396	0	0	2.22222	0.170358	0	0	0	0	0	0	0	0	0.345125	0	0	0.194175	2.11268	0	0	1.19048	0	0	0	0	0	0	1.28957	0.819672	0	8.19502	0.42123	0.551549	0.10929	0	0.546117	0	0.716561	0	0	0	0	0	5	0
K19668|CBH2,cbhA;cellulose1,4-beta-cellobiosidase[EC:3.2.1.91]	0	5.96026	15.2661	0	0	0	0	0	0	0	0	0	0	0	0	0	1.77515	0	0	0	0	0	0	0	0	0.374532	0	1.42857	0	0	0	0	0	0	0	0.42123	0.0848536	0	0	0.0606796	0	0.0796178	0	0	1.18577	0	0	0	0
K03719|lrp;Lrp/AsnCfamilytranscriptionalregulator,leucine-responsiveregulatoryprotein	0	23.5099	15.1261	50	32.0755	13.3333	12.0219	0	6.30324	0	0	0	19.4245	0	0	0	6.80473	5.22002	0	3.90625	2.62136	6.57277	0	77.1654	23.0159	6.11735	0	1.42857	0	7.10259	0	16.7644	6.96721	0	21.9917	3.70682	6.87314	0.874317	3.24324	3.39806	17.7866	19.3471	4.4	4.87805	8.3004	5.6338	10.1036	35	13.1579
K01940|argG,ASS1;argininosuccinatesynthase[EC:6.3.4.5]	4.91803	15.894	15.1261	0	14.1509	0	3.82514	2.22222	2.72572	100	0	7.14286	13.6691	0	0	0	1.18343	1.5962	0	1.5625	3.39806	1.64319	0	19.685	14.881	17.9775	0	0	15.2174	12.5141	16.6667	3.28253	4.91803	3.33333	3.94191	1.68492	2.71532	0.218579	3.67568	1.69903	15.0198	6.05096	0.4	0	2.37154	0	9.06736	2.5	2.63158
K02006|cbiO;cobalt/nickeltransportsystemATP-bindingprotein	0	5.62914	15.1261	0	0	6.66667	0	0	0.340716	0	0	0	0	0	0	0	0.887574	0.0431406	0	0	0.485437	0	0	0	0.396825	0.124844	2.17391	0	0	1.80383	0	0.3517	0.409836	0	0	0.252738	0.339415	0	1.2973	0	0	0	0	2.43902	0.790514	0	0.259067	0	0
K01785|galM,GALM;aldose1-epimerase[EC:5.1.3.3]	3.27869	18.2119	14.986	0	5.66038	0	1.0929	4.44444	2.38501	0	0	42.8571	0.719424	7.14286	0	0	0.295858	1.33736	0	0	0.776699	2.58216	0	10.2362	5.95238	5.36829	4.34783	0	4.34783	2.25479	0	4.10317	2.45902	3.33333	7.26141	0.336984	0.890963	0	1.94595	2.24515	1.58103	1.19427	2	0	1.18577	0	4.40415	2.5	10.5263
K19577|ydhP;MFStransporter,DHA1family,innermembranetransportprotein	0	15.894	14.986	0	21.6981	0	4.91803	2.22222	3.06644	0	0	7.14286	5.03597	0	12.5	50	4.43787	1.55306	0	0.78125	1.94175	1.17371	0	37.0079	11.0119	4.24469	4.34783	1.42857	0	1.35287	0	3.98593	0.409836	0	14.0041	7.41365	1.56979	0.10929	1.51351	1.15291	4.74308	4.69745	3.6	2.43902	2.17391	1.40845	5.69948	10	2.63158
K00382|DLD,lpd,pdhD;dihydrolipoyldehydrogenase[EC:1.8.1.4]	0	9.60265	14.986	0	82.0755	0	7.65027	6.66667	14.1397	0	33.3333	0	3.59712	0	6.25	0	1.47929	2.45902	0	3.90625	6.40777	8.68545	0	18.1102	21.8254	7.24095	6.52174	1.42857	10.8696	5.4115	16.6667	2.8136	2.45902	3.33333	25.7261	3.45409	3.90327	0.437158	12.4324	2.9733	7.90514	6.52866	0.4	0	2.96443	5.6338	10.6218	2.5	31.5789
K09143|K09143;uncharacterizedprotein	0	9.60265	14.986	0	0	0	0	0	0	0	0	0	0	0	0	0	0.295858	0	0	0	0	0	0	0	0	0	0	0	0	0	0	0	0	0	0	0	0	0	0	0	0	0	0	0	0	0	0	0	0
K02358|tuf,TUFM;elongationfactorTu	0	85.0993	14.8459	0	0.943396	0	14.2077	4.44444	2.21465	0	0	0	7.19424	21.4286	18.75	0	9.76331	1.50992	0	0	1.16505	2.8169	0	2.3622	11.0119	42.6966	0	0	13.0435	6.65163	16.6667	2.22743	0.409836	16.6667	1.76349	0.589722	1.69707	0.218579	4.10811	0.303398	7.11462	5.33439	1.6	0	2.37154	8.4507	4.66321	0	2.63158
K02470|gyrB;DNAgyrasesubunitB[EC:5.6.2.2]	3.27869	22.1854	14.8459	0	5.66038	0	1.0929	4.44444	1.87394	0	0	0	5.7554	0	25	0	6.21302	1.98447	0	0.78125	4.27184	0.234742	50	7.08661	11.8056	2.62172	2.17391	0	10.8696	8.22999	0	15.4748	1.63934	0	5.70539	0.505476	4.03055	1.85792	6.27027	1.33495	9.48617	4.06051	1.2	0	2.56917	4.22535	4.66321	7.5	2.63158
K03186|ubiX,bsdB,PAD1;flavinprenyltransferase[EC:2.5.1.129]	0	17.2185	14.8459	0	1.88679	0	4.91803	0	3.40716	0	0	0	0.719424	0	0	0	2.66272	0.64711	0	0	0.776699	2.11268	0	18.8976	4.06746	0.998752	0	0	0	0.676437	0	2.1102	0.409836	0	10.8921	0.505476	0.890963	0	0.864865	0.606796	1.18577	2.2293	3.2	0	2.37154	0	5.18135	7.5	21.0526
K10543|xylF;D-xylosetransportsystemsubstrate-bindingprotein	0	12.2517	14.8459	0	0.943396	0	3.27869	0	0.170358	0	0	0	0	0	6.25	0	3.84615	0.215703	0	0	1.16505	0	0	3.93701	5.25794	1.87266	0	0	0	1.80383	0	0.937866	2.04918	0	2.80083	5.64448	0.763683	0.10929	0.108108	0.606796	2.37154	2.94586	1.2	4.87805	1.97628	2.8169	2.07254	0	0
K06925|tsaE;tRNAthreonylcarbamoyladenosinebiosynthesisproteinTsaE	3.27869	8.60927	14.8459	0	49.0566	0	0	2.22222	1.53322	100	0	7.14286	2.15827	0	0	0	0	0.862813	0	0	0.485437	0	0	33.8583	1.38889	5.86767	6.52174	0	10.8696	5.74972	0	1.52403	1.22951	26.6667	2.17842	0.589722	1.18795	0.218579	2.7027	0.364078	3.16206	3.42357	0.8	0	2.7668	0	0.777202	0	10.5263
K03525|coaX;typeIIIpantothenatekinase[EC:2.7.1.33]	0	8.27815	14.8459	0	3.77358	0	2.73224	0	2.04429	0	0	0	7.91367	0	0	0	0.591716	0.64711	0	0	0.194175	0.704225	0	7.08661	4.06746	1.62297	2.17391	0	0	2.70575	0	3.1653	0	0	3.21577	0.758214	1.2728	0.218579	2.59459	0.849515	4.34783	1.11465	0	0	4.54545	2.8169	3.10881	10	7.89474
K10439|rbsB;ribosetransportsystemsubstrate-bindingprotein	0	66.5563	14.7059	0	15.0943	20	9.28962	0	3.40716	66.6667	0	0	1.43885	7.14286	0	0	1.77515	3.66695	0	0.78125	2.52427	3.99061	0	23.622	25.1984	4.99376	6.52174	0	6.52174	7.66629	0	8.90973	0.409836	3.33333	12.3444	2.10615	1.56979	0.437158	2.27027	2.3665	6.32411	7.16561	14.4	2.43902	6.917	0	7.77202	2.5	5.26316
K03711|fur,zur,furB;Furfamilytranscriptionalregulator,ferricuptakeregulator	0	65.5629	14.7059	0	5.66038	0	4.37158	6.66667	3.2368	0	66.6667	0	23.0216	0	0	0	42.6036	1.29422	0	0.78125	1.74757	0.234742	0	11.0236	7.7381	3.99501	4.34783	0	2.17391	7.32807	0	3.517	1.63934	0	3.94191	3.03286	2.41833	0.218579	5.40541	1.09223	16.2055	6.05096	2.8	4.87805	1.97628	2.8169	3.88601	2.5	2.63158
K03703|uvrC;excinucleaseABCsubunitC	0	43.3775	14.7059	0	38.6792	0	12.5683	0	7.83646	0	0	0	4.31655	0	0	0	6.50888	0.862813	0	0.78125	1.06796	0.938967	0	2.3622	7.63889	6.49189	4.34783	1.42857	10.8696	6.31342	16.6667	3.517	4.5082	6.66667	4.14938	1.51643	0.975817	4.37158	5.72973	1.21359	5.92885	2.30892	1.2	0	1.18577	1.40845	2.07254	0	0
K02067|mlaD,linM;phospholipid/cholesterol/gamma-HCHtransportsystemsubstrate-bindingprotein	0	24.8344	14.7059	0	4.71698	0	0.546448	28.8889	5.62181	0	0	0	0	0	0	0	5.02959	2.24331	0	2.34375	1.84466	1.17371	0	25.1969	5.65476	0	0	1.42857	0	0.11274	0	15.9437	1.22951	0	2.6971	0.505476	1.44251	0.10929	0.108108	1.57767	0.395257	2.54777	4	2.43902	0.790514	0	0.777202	2.5	26.3158
K00567|ogt,MGMT;methylated-DNA-[protein]-cysteineS-methyltransferase[EC:2.1.1.63]	1.63934	20.1987	14.7059	0	2.83019	6.66667	4.37158	8.88889	2.04429	66.6667	0	0	0.719424	0	0	0	2.95858	1.07852	0	3.90625	0.38835	1.64319	0	12.5984	6.44841	2.37203	0	0	2.17391	3.72041	33.3333	2.8136	0.409836	6.66667	4.25311	1.51643	0.93339	0.765027	3.02703	0.728155	5.5336	1.99045	1.2	4.87805	1.3834	0	3.36788	0	5.26316
K03496|parA,soj;chromosomepartitioningprotein	0	10.596	14.5658	0	48.1132	0	19.1257	17.7778	14.9915	0	0	21.4286	16.5468	14.2857	6.25	0	1.77515	5.22002	75	4.6875	2.52427	8.4507	0	65.3543	24.6032	15.4806	6.52174	4.28571	4.34783	10.0338	50	11.8406	6.14754	10	9.54357	5.05476	7.42469	22.4044	5.62162	3.2767	17.3913	10.4299	4	17.0732	2.96443	5.6338	5.69948	12.5	0
K03979|obgE,cgtA,MTG2;GTPase[EC:3.6.5.-]	0	0.993377	14.5658	0	8.49057	20	6.55738	24.4444	2.04429	0	0	0	5.7554	0	12.5	0	0	0.69025	0	4.6875	1.35922	1.17371	0	14.1732	13.4921	6.49189	0	1.42857	8.69565	6.20068	0	1.7585	4.91803	6.66667	1.97095	1.17944	3.43657	0.546448	4.75676	1.57767	5.5336	3.34395	1.2	0	0.197628	4.22535	4.40415	2.5	0
K25026|glk;glucokinase[EC:2.7.1.2]	0	32.1192	14.4258	0	0	0	0	6.66667	0.170358	0	0	28.5714	2.8777	0	6.25	0	6.80473	0	0	0	2.03883	0	0	0	0.396825	12.9838	2.17391	0	21.7391	6.87711	0	0.117233	0	3.33333	0.103734	0.252738	0.848536	0	3.78378	0.242718	5.13834	0.0796178	0	0	74.3083	0	1.5544	0	0
K00943|tmk,DTYMK;dTMPkinase[EC:2.7.4.9]	0	21.1921	14.4258	50	3.77358	0	2.18579	2.22222	1.70358	0	0	0	2.8777	0	0	0	0.295858	4.52977	75	0.78125	0.679612	1.87793	50	18.8976	5.35714	4.36954	4.34783	0	4.34783	3.04397	0	1.17233	0.819672	3.33333	2.59336	1.26369	1.31523	0	3.02703	0.364078	1.97628	3.42357	0.8	0	1.58103	2.8169	3.62694	2.5	0
K00797|speE,SRM,SPE3;spermidinesynthase[EC:2.5.1.16]	0	15.894	14.4258	0	4.71698	0	2.73224	0	3.40716	0	0	0	7.91367	0	0	0	0.887574	1.50992	0	0	0.776699	0.938967	0	10.2362	3.27381	9.11361	4.34783	2.85714	0	4.96054	0	2.4619	0	0	3.11203	0.673968	1.01824	0	4	0.364078	10.6719	2.14968	0.4	0	1.18577	0	2.33161	5	0
K10805|tesB;acyl-CoAthioesteraseII[EC:3.1.2.-]	0	84.106	14.2857	50	8.49057	6.66667	1.63934	0	4.94037	0	0	0	0	0	6.25	0	0.887574	0.949094	0	2.34375	0.194175	1.40845	0	12.5984	2.18254	0	0	1.42857	0	0	0	0.586166	3.27869	0	3.0083	3.87532	0.593975	0.10929	0	0.788835	0	4.4586	4.4	0	0.197628	0	0.518135	10	0
K15977|K15977;putativeoxidoreductase	0	45.0331	14.2857	0	23.5849	0	6.55738	2.22222	5.45145	33.3333	0	0	5.03597	14.2857	6.25	0	5.91716	3.71009	0	3.125	1.84466	2.11268	0	25.1969	11.9048	1.62297	0	2.85714	0	3.49493	0	7.3857	6.14754	0	10.7884	3.28559	2.12134	2.0765	2.05405	1.75971	6.71937	11.0669	4.4	7.31707	8.89328	5.6338	8.29016	7.5	13.1579
K01907|AACS,acsA;acetoacetyl-CoAsynthetase[EC:6.2.1.16]	0	24.8344	14.2857	0	9.43396	0	1.63934	2.22222	4.77002	0	0	0	0	0	0	0	0.295858	0.474547	0	0.78125	0.38835	0.234742	0	6.29921	3.1746	1.37328	2.17391	0	0	0.225479	0	2.4619	0.409836	0	1.24481	0.252738	1.14552	0.10929	0.648649	0.242718	0.790514	0.636943	0	0	0.395257	0	0.259067	0	0
K03890|qcrA;ubiquinol-cytochromecreductaseiron-sulfursubunit	0	2.31788	14.2857	0	0	0	0	0	0	0	0	0	0	0	0	0	0.887574	0	0	0	0.776699	0	0	0	0.198413	0	0	0	0	0	0	0	0	0	0	1.26369	0	0	0	0	0	0	0	0	1.58103	0	0	0	0
K01703|leuC,IPMI-L;3-isopropylmalate/(R)-2-methylmalatedehydrataselargesubunit[EC:4.2.1.334.2.1.35]	0	94.0397	14.0056	0	7.54717	13.3333	7.10383	2.22222	4.08859	0	33.3333	14.2857	3.59712	0	0	0	0.887574	1.42364	0	0	2.13592	2.34742	0	30.7087	11.0119	1.9975	23.913	0	6.52174	2.59301	0	3.1653	3.27869	3.33333	6.3278	1.17944	2.07891	0.437158	4.32432	3.70146	13.834	6.05096	4.4	2.43902	8.3004	2.8169	23.5751	2.5	0
K03090|sigB;RNApolymerasesigma-Bfactor	0	59.9338	14.0056	0	0	0	0	0	0	0	0	0	2.15827	0	12.5	50	21.8935	0	0	0	2.03883	0	0	0	0	0.249688	2.17391	0	0	1.1274	0	0	0	0	0	0.168492	0.509122	0	2.59459	0	9.48617	0	0	0	6.71937	0	0.777202	0	0
K03975|dedA;membrane-associatedprotein	0	26.1589	14.0056	0	5.66038	6.66667	2.73224	4.44444	0.681431	0	0	0	0	0	0	0	1.77515	0.949094	0	2.34375	0.873786	0.938967	0	6.29921	2.77778	2.24719	0	0	6.52174	3.38219	0	3.517	0	0	2.90456	1.34794	1.23038	0	2.16216	0.606796	1.18577	0.557325	10.8	0	10.2767	0	0.777202	0	0
K02054|ABC.SP.P1;putativespermidine/putrescinetransportsystempermeaseprotein	0	7.28477	14.0056	0	42.4528	13.3333	5.46448	0	2.89608	0	0	0	0.719424	14.2857	0	0	0.591716	1.50992	0	3.90625	1.16505	3.52113	100	54.3307	21.627	1.49813	0	0	2.17391	1.1274	0	3.63423	0	0	9.6473	0.252738	2.07891	1.31148	1.08108	4.30825	3.95257	1.11465	2.4	0	0.395257	0	4.40415	15	2.63158
K04487|iscS,NFS1;cysteinedesulfurase[EC:2.8.1.7]	3.27869	32.4503	13.8655	0	0.943396	6.66667	7.10383	0	6.98467	100	0	42.8571	11.5108	0	0	0	22.1893	1.20794	0	16.4062	3.68932	1.40845	0	38.5827	17.7579	8.11486	4.34783	0	15.2174	16.5727	33.3333	3.517	0.819672	13.3333	4.14938	1.68492	1.56979	0.655738	7.67568	1.82039	9.09091	5.8121	2.8	0	1.3834	1.40845	7.77202	2.5	21.0526
K01714|dapA;4-hydroxy-tetrahydrodipicolinatesynthase[EC:4.3.3.7]	0	38.0795	13.7255	0	17.9245	20	4.91803	8.88889	6.98467	0	100	28.5714	15.1079	7.14286	0	0	5.02959	2.67472	0	0.78125	3.00971	9.38967	50	29.1339	25.0992	7.49064	0	0	15.2174	10.4848	16.6667	7.26846	2.04918	0	10.4772	2.78012	3.26686	4.80874	3.78378	3.33738	10.6719	5.49363	6	12.1951	1.97628	0	7.25389	2.5	5.26316
K03298|TC.DME;drug/metabolitetransporter,DMEfamily	0	9.60265	13.7255	0	0.943396	0	0	0	0.340716	0	0	0	2.15827	0	0	0	0	0.129422	0	0	0.291262	0	0	0.787402	0.496032	0.499376	0	0	0	1.69109	0	0.468933	0	0	0.518672	0.168492	0.254561	0.10929	0.540541	0	1.18577	0.318471	0.8	2.43902	0	1.40845	0	0	0
K00058|serA,PHGDH;D-3-phosphoglyceratedehydrogenase/2-oxoglutaratereductase[EC:1.1.1.951.1.1.399]	0	9.27152	13.7255	0	5.66038	6.66667	4.37158	4.44444	1.87394	0	0	0	3.59712	0	0	0	2.95858	2.37274	0	0.78125	1.45631	1.87793	0	23.622	10.7143	7.86517	2.17391	0	2.17391	12.4014	0	4.5721	2.04918	0	5.29046	7.58214	2.33347	0.10929	5.62162	3.82282	7.11462	9.71338	1.6	0	2.96443	4.22535	9.84456	0	0
K00375|K00375;GntRfamilytranscriptionalregulator/MocRfamilyaminotransferase	1.63934	20.5298	13.5854	0	18.8679	20	5.46448	2.22222	5.28109	33.3333	0	0	6.47482	7.14286	0	0	11.2426	1.50992	0	1.5625	1.5534	2.58216	0	27.5591	9.62302	1.9975	8.69565	1.42857	0	4.17136	0	10.551	0	0	6.639	0.589722	1.69707	0.10929	3.78378	1.21359	8.69565	4.61783	6.4	0	14.6245	1.40845	5.18135	47.5	2.63158
K01867|WARS,trpS;tryptophanyl-tRNAsynthetase[EC:6.1.1.2]	0	11.9205	13.5854	0	5.66038	13.3333	4.37158	8.88889	2.55537	0	0	0	9.35252	0	18.75	0	7.98817	1.5962	0	0.78125	1.26214	2.34742	0	15.748	6.15079	9.86267	0	0	2.17391	12.6268	16.6667	3.517	12.2951	6.66667	4.35685	1.93766	2.29105	0.218579	4.21622	1.51699	7.90514	4.69745	2.4	0	6.917	2.8169	2.59067	0	0
K03589|ftsQ;celldivisionproteinFtsQ	0	4.96689	13.5854	0	0.943396	6.66667	2.73224	2.22222	3.06644	100	0	0	3.59712	0	0	0	0	0.949094	0	0	2.13592	5.6338	50	18.1102	2.38095	1.9975	10.8696	0	0	1.80383	0	2.34467	0.819672	6.66667	11.0996	1.01095	2.24862	4.69945	2.7027	0.364078	5.13834	1.67197	1.2	0	0.592885	1.40845	5.69948	0	0
K23188|fepC,fagC,cchE,desF;iron-siderophoretransportsystemATP-bindingprotein[EC:7.2.2.177.2.2.-]	0	26.1589	13.4454	0	0	0	0	0	0.170358	0	0	0	0	0	0	0	1.18343	0.258844	0	0	0	0.234742	0	2.3622	0.892857	0	0	0	0	0.225479	16.6667	0	0.409836	0	0.622407	0	0.169707	0	0.432432	0.182039	3.55731	0.636943	4.4	0	1.18577	0	0	0	0
K01996|livF;branched-chainaminoacidtransportsystemATP-bindingprotein	0	22.1854	13.4454	0	57.5472	0	12.5683	0	3.74787	0	0	0	1.43885	0	0	0	1.47929	2.28645	0	0.78125	0.776699	4.92958	100	35.4331	27.877	2.49688	0	0	4.34783	5.63698	16.6667	6.21336	0.409836	0	21.5768	0.673968	1.56979	0.218579	2.81081	6.91748	3.55731	0.477707	2.8	2.43902	2.96443	2.8169	3.62694	20	2.63158
K02838|frr,MRRF,RRF;ribosomerecyclingfactor	3.27869	2.31788	13.4454	0	51.8868	0	5.46448	0	0.851789	0	0	0	0.719424	0	6.25	0	0	1.29422	0	0	1.74757	3.28638	0	4.72441	4.96032	0.749064	0	0	6.52174	1.35287	0	4.80657	2.86885	0	4.87552	0.505476	4.66695	0.327869	2.37838	0.485437	29.249	6.05096	4	2.43902	0.197628	1.40845	5.44041	0	0
K01995|livG;branched-chainaminoacidtransportsystemATP-bindingprotein	0	33.1126	13.3053	0	8.49057	26.6667	12.5683	2.22222	3.2368	0	0	21.4286	2.8777	0	0	0	4.43787	4.61605	0	1.5625	0.873786	3.28638	0	13.3858	26.3889	4.11985	2.17391	0	0	5.18602	16.6667	11.6061	1.22951	3.33333	18.8797	1.60067	2.20619	2.18579	3.24324	7.88835	6.32411	1.75159	0.8	0	2.17391	15.493	1.81347	37.5	42.1053
K07738|nrdR;transcriptionalrepressorNrdR	6.55738	16.2252	13.3053	0	15.0943	6.66667	1.63934	15.5556	2.38501	0	33.3333	7.14286	6.47482	0	0	0	9.46746	1.85505	0	1.5625	1.06796	0.469484	50	8.66142	8.23413	7.74032	0	0	8.69565	6.76437	0	1.7585	1.22951	3.33333	2.6971	0.926706	2.96988	0.327869	5.51351	0.303398	7.90514	3.26433	0.8	2.43902	0.790514	7.04225	3.36788	0	10.5263
K01679|E4.2.1.2B,fumC,FH;fumaratehydratase,classII[EC:4.2.1.2]	0	14.2384	13.3053	0	11.3208	0	4.37158	0	6.81431	0	0	0	2.8777	0	0	0	0.887574	3.40811	0	2.34375	1.26214	0.469484	0	22.0472	12.5992	9.86267	0	0	0	7.55355	16.6667	4.33763	1.22951	0	5.49793	1.76917	1.7395	0.874317	3.02703	1.21359	7.50988	5.8121	2.8	2.43902	0.592885	2.8169	4.40415	0	0
K01733|thrC;threoninesynthase[EC:4.2.3.1]	6.55738	14.2384	13.1653	0	1.88679	0	4.37158	2.22222	7.49574	0	0	0	10.0719	0	6.25	50	1.18343	0.776531	0	0.78125	1.45631	0.704225	50	11.0236	9.72222	6.49189	4.34783	0	4.34783	16.9109	0	4.10317	0.409836	13.3333	5.91286	1.51643	1.90921	0.218579	3.35135	1.21359	9.09091	3.18471	3.6	0	4.94071	4.22535	2.07254	0	0
K01448|amiABC;N-acetylmuramoyl-L-alanineamidase[EC:3.5.1.28]	0	9.93377	13.1653	0	0.943396	26.6667	3.82514	4.44444	1.53322	0	0	0	14.3885	0	0	0	0	3.66695	0	2.34375	1.06796	1.64319	0	10.2362	5.15873	8.2397	4.34783	1.42857	0	11.274	0	1.99297	5.32787	0	9.12863	1.60067	3.64871	3.93443	8.10811	0.364078	16.996	5.33439	0.4	2.43902	0.197628	2.8169	11.9171	2.5	2.63158
K09809|tagF;CDP-glycerolglycerophosphotransferase[EC:2.7.8.12]	0	8.9404	13.1653	0	0	0	0	0	0	0	0	0	0	0	0	0	1.47929	0	0	0	0.0970874	0.234742	0	0	0	3.1211	0	0	4.34783	2.02931	0	0	0	0	0.207469	0	0.212134	0	1.18919	0	1.58103	0.159236	0	0	1.97628	0	1.29534	0	0
K01696|trpB;tryptophansynthasebetachain[EC:4.2.1.20]	0	7.61589	13.1653	0	33.0189	6.66667	2.73224	2.22222	7.6661	33.3333	66.6667	0	2.15827	0	0	0	2.36686	1.85505	0	0.78125	1.45631	3.28638	0	14.1732	6.05159	6.86642	6.52174	1.42857	10.8696	9.13191	0	5.86166	8.19672	0	4.97925	2.1904	2.03649	0.437158	4.32432	1.33495	7.90514	4.85669	1.6	0	0	0	6.99482	0	10.5263
K23269|purL;phosphoribosylformylglycinamidinesynthasesubunitPurL[EC:6.3.5.3]	0	1.3245	13.1653	0	0	0	1.0929	4.44444	0.511073	0	0	0	0	0	0	0	0.591716	0.345125	0	0	1.26214	0	0	0	2.87698	2.49688	0	0	0	2.02931	0	0.468933	0	0	0.518672	0	0.806109	0.437158	1.2973	0.788835	7.50988	0	0	2.43902	0.592885	2.8169	2.33161	0	0
K01426|E3.5.1.4,amiE;amidase[EC:3.5.1.4]	0	33.1126	13.0252	50	16.0377	6.66667	3.27869	6.66667	2.89608	0	66.6667	0	6.47482	14.2857	12.5	0	2.66272	1.85505	0	0.78125	2.13592	3.05164	0	35.4331	12.8968	3.62047	2.17391	0	2.17391	5.4115	0	3.98593	2.04918	3.33333	6.95021	2.10615	1.40008	0.437158	2.59459	2.12379	7.90514	2.78662	0.4	0	3.35968	1.40845	2.33161	20	2.63158
K09684|pucR;PucRfamilytranscriptionalregulator,purinecatabolismregulatoryprotein	0	24.1722	13.0252	0	0	0	0	4.44444	0	0	0	0	3.59712	0	0	0	1.77515	0	0	0	0.776699	0	0	0	0.0992063	4.61923	0	0	0	4.73506	0	0.117233	0	0	0	0.084246	0.636402	0	2.16216	0	4.74308	0	0	0	1.18577	0	1.5544	0	0
K00135|gabD;succinate-semialdehydedehydrogenase/glutarate-semialdehydedehydrogenase[EC:1.2.1.161.2.1.791.2.1.20]	8.19672	22.1854	13.0252	0	22.6415	20	7.65027	8.88889	6.47359	0	0	0	0.719424	0	6.25	0	5.02959	3.01984	0	2.34375	0.776699	4.22535	50	22.0472	17.4603	7.49064	6.52174	0	6.52174	3.04397	0	8.67526	2.86885	6.66667	12.2407	2.0219	1.99406	0.327869	2.16216	2.24515	4.34783	5.25478	3.6	2.43902	3.75494	1.40845	3.88601	5	7.89474
K10823|oppF;oligopeptidetransportsystemATP-bindingprotein	0	3.64238	13.0252	0	0	0	2.18579	0	1.02215	0	0	0	0	7.14286	0	0	4.14201	0.431406	0	0	0.776699	0.704225	0	0	0.694444	3.74532	2.17391	0	2.17391	2.02931	0	0.3517	0	0	1.76349	0.084246	6.83072	0	1.40541	0.242718	2.7668	0.636943	8.8	0	0	0	1.29534	0	0
K13571|pafA;proteasomeaccessoryfactorA[EC:6.3.1.19]	0	29.1391	12.8852	0	0	0	0	6.66667	0	0	0	0	0	0	6.25	0	5.02959	0	0	0	2.42718	0	0	0	0	0	0	0	0	0	0	0	0	0	0	0	0.169707	0	0	0.0606796	0	0	0	0	4.74308	0	0	0	0
K02476|K02476;two-componentsystem,CitBfamily,sensorkinase[EC:2.7.13.3]	0	25.8278	12.8852	0	0	0	0	0	0.681431	0	0	0	1.43885	0	0	0	4.73373	0	0	0	0.485437	0	0	0	0.793651	1.49813	0	0	2.17391	1.80383	0	0	1.22951	0	0.414938	3.1171	0.296988	0	0.216216	0.121359	2.37154	0.398089	0.4	0	0.790514	2.8169	0	0	0
K00371|narH,narY,nxrB;nitratereductase/nitriteoxidoreductase,betasubunit[EC:1.7.5.11.7.99.-]	0	0	12.8852	0	0.943396	0	0	0	0	0	0	0	2.8777	0	0	0	0.295858	0.733391	0	0	0.0970874	0	0	1.5748	2.67857	0	21.7391	0	0	0.563698	0	0.117233	0	0	2.07469	0.84246	0.0848536	0.10929	0	0.182039	5.5336	0.636943	0	0	2.56917	0	0.777202	2.5	0
K16137|nemR;TetR/AcrRfamilytranscriptionalregulator,transcriptionalrepressorfornemoperon	0	28.4768	12.7451	50	36.7925	6.66667	6.55738	4.44444	6.98467	0	0	0	2.8777	0	12.5	0	5.02959	1.81191	0	1.5625	1.74757	2.58216	0	37.0079	11.8056	1.74782	0	1.42857	4.34783	1.24014	0	6.44783	2.04918	0	7.46888	1.76917	2.80017	0.218579	1.62162	1.27427	5.92885	5.25478	2.8	7.31707	2.7668	0	6.73575	7.5	13.1579
K00721|DPM1;dolichol-phosphatemannosyltransferase[EC:2.4.1.83]	0	20.1987	12.7451	0	1.88679	0	0.546448	2.22222	1.36286	0	0	0	0	0	0	0	3.5503	2.63158	0	0.78125	0.485437	0	0	4.72441	2.18254	0.124844	0	0	0	0.11274	0	0.7034	0.819672	0	0.829876	0.168492	0.848536	0.437158	0.324324	0.788835	0	0.398089	0	0	1.58103	0	0	0	2.63158
K07058|K07058;membraneprotein	8.19672	28.8079	12.605	50	4.71698	6.66667	3.27869	4.44444	3.2368	0	0	0	3.59712	7.14286	0	0	3.84615	1.98447	0	3.90625	1.26214	1.64319	0	14.9606	10.5159	4.36954	0	1.42857	0	3.38219	0	5.50996	2.45902	0	6.43154	1.43218	3.0123	0.546448	1.83784	1.75971	4.34783	7.08599	6	4.87805	2.17391	2.8169	3.62694	0	7.89474
K01207|nagZ;beta-N-acetylhexosaminidase[EC:3.2.1.52]	0	29.8013	12.465	0	13.2075	0	5.46448	2.22222	2.21465	0	33.3333	0	3.59712	0	6.25	0	3.5503	0.819672	0	0	1.35922	0.704225	0	16.5354	7.7381	2.49688	4.34783	0	2.17391	2.48027	0	2.93083	0.819672	3.33333	3.3195	1.85341	1.61222	0.10929	1.83784	1.21359	3.95257	3.1051	1.2	0	15.415	0	4.66321	12.5	0
K00153|E1.1.1.306;S-(hydroxymethyl)mycothioldehydrogenase[EC:1.1.1.306]	0	29.4702	12.465	0	0	0	0	2.22222	0	0	0	0	0	0	6.25	0	4.43787	0	0	0	0.194175	0	0	0	0.0992063	0	0	0	0	0	0	0.117233	0	0	0	0.252738	0.12728	0	0	0	0	0	0	0	1.18577	0	0	0	0
K06901|pbuG,azgA,ghxP,ghxQ,adeQ;adenine/guanine/hypoxanthinepermease	1.63934	25.8278	12.465	0	13.2075	6.66667	5.46448	6.66667	3.06644	0	33.3333	0	14.3885	0	12.5	50	5.91716	3.14927	0	3.125	2.13592	1.87793	0	22.8346	8.03571	22.2222	6.52174	4.28571	17.3913	16.6855	16.6667	5.6272	5.7377	6.66667	4.25311	7.91912	3.18201	0.10929	6.81081	1.03155	24.1107	9.55414	5.6	2.43902	2.37154	2.8169	11.399	2.5	2.63158
K03465|thyX,thy1;thymidylatesynthase(FAD)[EC:2.1.1.148]	0	9.60265	12.465	0	0	0	0.546448	0	0	0	0	0	0	0	0	0	3.84615	0.0431406	0	0	0.873786	0.234742	0	0	1.68651	0.124844	0	0	0	0.676437	0	0.3517	0	0	0	0	0.296988	0	0.540541	0.242718	0	0	0	0	0.790514	0	0.259067	0	0
K07478|ycaJ;putativeATPase	0	5.62914	12.465	0	5.66038	13.3333	4.91803	2.22222	2.38501	0	0	0	3.59712	0	0	0	0.295858	1.63934	0	0	1.35922	0.469484	0	7.87402	7.63889	10.8614	8.69565	0	15.2174	7.21533	0	1.87573	1.22951	6.66667	5.70539	2.61163	1.40008	0.10929	4.43243	1.45631	18.5771	3.98089	6.8	0	0.592885	0	1.81347	0	0
K02066|mlaE,linK;phospholipid/cholesterol/gamma-HCHtransportsystempermeaseprotein	0	3.64238	12.465	0	66.9811	0	3.27869	8.88889	4.4293	0	66.6667	0	0.719424	0	0	0	0.295858	2.50216	0	1.5625	1.16505	0.469484	0	40.1575	7.14286	0	0	0	0	0.225479	0	2.22743	1.22951	0	10.8921	6.4027	0.806109	0.10929	0	1.45631	0	5.33439	3.6	0	1.3834	0	2.84974	5	0
K14393|actP;cation/acetatesymporter	0	34.106	12.3249	0	12.2642	6.66667	0	0	2.55537	0	0	0	4.31655	0	6.25	0	3.25444	2.15703	0	8.59375	0.970874	4.22535	0	9.44882	10.119	10.4869	0	0	0	5.52424	0	5.74443	1.22951	0	4.97925	2.52738	1.2728	0	2.91892	0.121359	11.0672	3.1051	2.4	0	9.48617	1.40845	2.59067	5	13.1579
K12373|HEXA_B;hexosaminidase[EC:3.2.1.52]	0	19.2053	12.3249	0	0	0	1.0929	0	0.681431	0	0	0	0	0	6.25	0	1.47929	0.474547	0	0	0.582524	0	0	0	0.992063	1.49813	0	0	2.17391	0.901917	0	1.0551	4.09836	0	0.207469	4.63353	0.806109	0.218579	0.648649	0.303398	0.790514	2.78662	1.6	4.87805	42.2925	0	0.777202	0	0
K02057|ABC.SS.P;simplesugartransportsystempermeaseprotein	0	18.8742	12.3249	0	0	26.6667	1.63934	0	1.36286	0	0	0	0	0	0	0	0	0.949094	0	0	0.679612	1.64319	0	1.5748	10.8135	0.499376	0	0	0	1.01466	0	1.87573	0	0	7.15768	0.168492	0.93339	0.10929	0.756757	0.728155	2.7668	1.3535	16	2.43902	0.592885	0	1.81347	0	0
K06221|dkgA;2,5-diketo-D-gluconatereductaseA[EC:1.1.1.346]	1.63934	16.2252	12.3249	0	1.88679	20	1.0929	11.1111	0	0	0	0	0.719424	0	6.25	0	3.5503	0.345125	0	0	2.03883	0	0	0	1.28968	2.99625	0	0	0	1.46561	0	0.937866	0	3.33333	1.24481	0.505476	0.381841	0	2.16216	0.242718	2.37154	1.51274	0.8	0	5.73123	0	4.40415	0	0
K07496|K07496;putativetransposase	0	14.5695	12.3249	0	0.943396	0	1.0929	0	0.511073	0	0	0	4.31655	0	0	0	3.5503	0.603969	0	0	1.26214	0.704225	0	0.787402	0.793651	6.61673	4.34783	0	2.17391	4.8478	16.6667	0.3517	0	0	1.34855	0.589722	0.721256	0	2.91892	0.606796	8.69565	1.19427	0.8	0	1.77866	2.8169	1.5544	0	0
K01322|PREP;prolyloligopeptidase[EC:3.4.21.26]	0	0.662252	12.3249	0	0	0	1.63934	0	0.170358	0	0	0	0	0	0	0	0	0.819672	0	0	0.0970874	0	0	0	2.08333	0	0	0	0	0	0	1.17233	0.819672	0	1.86722	1.60067	0.339415	0.10929	0	0.667476	0	1.43312	0	0	1.3834	1.40845	0	0	0
K06945|K06945;uncharacterizedprotein	0	81.457	12.1849	0	0	0	0	0	0.170358	0	0	0	0	0	18.75	0	9.46746	0.0431406	0	0	0.582524	0	0	2.3622	0.0992063	0	0	0	0	0	0	0.3517	0	0	0.414938	0.252738	0.636402	0	0	0	0	0.159236	0	0	19.3676	0	0	0	0
K03636|moaD,cysO;sulfur-carrierprotein	0	79.4702	12.1849	0	7.54717	6.66667	0.546448	0	8.68825	0	0	0	0	0	6.25	0	7.98817	2.45902	0	0	1.45631	1.64319	0	11.811	3.67063	0.749064	0	1.42857	0	1.57835	50	3.63423	0	0	4.46058	0.505476	1.18795	0	1.62162	0.424757	0.790514	0.716561	3.6	0	10.0791	0	0	2.5	15.7895
K08316|rsmD;16SrRNA(guanine966-N2)-methyltransferase[EC:2.1.1.171]	0	4.96689	12.0448	0	3.77358	0	2.73224	0	2.38501	0	0	0	2.8777	0	0	0	0.295858	0.992235	0	1.5625	2.13592	0.938967	50	10.2362	8.23413	6.49189	0	0	6.52174	3.49493	0	1.17233	25	16.6667	6.74274	0.336984	1.06067	0.10929	2.7027	1.82039	1.97628	2.46815	3.2	0	0.790514	0	1.81347	0	0
K01613|psd,PISD;phosphatidylserinedecarboxylase[EC:4.1.1.65]	0	2.64901	12.0448	0	6.60377	13.3333	2.73224	0	2.21465	0	0	0	1.43885	0	0	0	0	1.12166	0	0	0.38835	0.234742	0	29.9213	4.46429	1.62297	0	0	0	1.1274	0	1.52403	0.409836	0	8.81743	3.28559	2.33347	0.10929	0.972973	1.27427	6.71937	6.6879	0.4	60.9756	0.395257	0	1.03627	0	0
K23186|fepD,fagA,cchC,desH;iron-siderophoretransportsystempermeaseprotein	0	23.8411	11.9048	0	3.77358	0	2.73224	8.88889	1.02215	0	0	0	0	0	6.25	0	2.66272	0.129422	0	0.78125	0	0	50	4.72441	0.496032	0	0	0	0	1.01466	0	0.234467	0.409836	0	1.45228	0.336984	0.381841	0	0.540541	0	0.790514	0.318471	1.2	2.43902	4.1502	0	2.59067	0	0
K00166|BCKDHA,bkdA1;2-oxoisovaleratedehydrogenaseE1componentsubunitalpha[EC:1.2.4.4]	0	15.5629	11.9048	0	0	0	1.63934	2.22222	2.55537	0	0	0	2.15827	0	0	0	3.84615	0.431406	0	0	0.970874	0.234742	0	1.5748	3.57143	0.998752	2.17391	1.42857	0	2.48027	33.3333	1.28957	1.22951	0	3.83817	2.0219	1.31523	0.218579	1.18919	0.728155	5.92885	2.14968	0.4	0	5.13834	1.40845	2.84974	0	0
K17319|lplB;putativealdouronatetransportsystempermeaseprotein	0	4.96689	11.9048	0	0	0	0	0	0	0	0	0	8.63309	0	6.25	0	1.18343	0	0	0	5.43689	0.234742	0	0	0.595238	20.5993	8.69565	0	2.17391	8.34273	0	0	0	0	0.518672	0	3.0123	0	9.94595	0	20.5534	0.159236	0.4	0	1.97628	0	10.3627	0	0
K25678|yesQ;pectin-derivedoligosaccharidetransportsystempermeaseprotein	0	0.993377	11.9048	0	0	0	2.18579	0	0	0	0	7.14286	2.15827	0	0	0	0.295858	0.0431406	0	0	1.84466	0	0	0	0.496032	0.249688	0	0	0	1.1274	0	0	0	0	0.207469	0	0.254561	0	0.216216	0.303398	3.95257	0	0.4	0	5.33597	0	1.29534	0	0
K04749|rsbV;anti-sigmaBfactorantagonist	0	74.5033	11.7647	0	1.88679	0	0	0	0.340716	0	0	0	3.59712	0	18.75	0	14.2012	0.129422	0	0	1.74757	0	0	0.787402	0.892857	2.62172	0	0	0	2.25479	0	0.7034	0	0	0.518672	0.336984	1.35766	0	1.18919	0	4.34783	0.636943	0	0	1.97628	0	2.07254	0	0
K07131|K07131;uncharacterizedprotein	0	54.6358	11.7647	0	0	0	0	0	0	0	0	0	0	0	18.75	0	6.80473	0.0862813	0	0	0.679612	0	0	0	0.0992063	0	0	1.42857	0	0	0	0	0	0	0.103734	0.252738	0.12728	0	0	0.121359	0	0.318471	0	0	5.92885	1.40845	0	0	0
K00864|glpK,GK;glycerolkinase[EC:2.7.1.30]	1.63934	41.3907	11.7647	0	6.60377	0	5.46448	6.66667	3.06644	0	0	0	5.03597	0	0	0	5.6213	0.603969	0	1.5625	1.5534	1.17371	0	12.5984	8.73016	18.3521	0	1.42857	10.8696	7.32807	33.3333	3.75147	1.22951	6.66667	7.36515	3.36984	2.80017	0	5.18919	2.00243	12.6482	3.34395	3.2	4.87805	5.92885	0	10.6218	10	0
K00343|nuoN;NADH-quinoneoxidoreductasesubunitN[EC:7.1.1.2]	0	28.8079	11.7647	0	29.2453	0	0	0	1.87394	100	0	0	0	0	0	0	0.295858	1.42364	0	0.78125	0.38835	0.469484	50	3.14961	11.8056	0	0	2.85714	0	0.225479	0	1.28957	0	0	5.08299	0.252738	0.763683	0	0.756757	0.242718	1.18577	1.03503	2.8	0	0.592885	8.4507	1.5544	5	2.63158
K00782|lldG;L-lactatedehydrogenasecomplexproteinLldG	0	21.5232	11.7647	0	0	0	0.546448	0	0.340716	0	0	0	0	92.8571	6.25	0	0	1.07852	0	0	0.38835	0.234742	0	3.93701	1.28968	0.873908	2.17391	0	2.17391	1.1274	0	5.2755	0	0	1.24481	0.168492	0.93339	0	2.48649	0.182039	13.4387	0.398089	1.2	0	0.395257	1.40845	0	0	0
K07045|K07045;uncharacterizedprotein	0	26.4901	11.6246	0	0.943396	0	1.63934	0	0.851789	0	0	0	2.8777	0	0	50	2.36686	0.69025	0	0.78125	1.94175	1.87793	0	7.87402	7.7381	1.9975	2.17391	0	0	2.81849	0	1.64127	0	0	2.07469	0.758214	0.975817	0	1.94595	0.667476	1.58103	0.318471	0	0	1.97628	0	0.777202	2.5	0
K02015|ABC.FEV.P;ironcomplextransportsystempermeaseprotein	0	22.1854	11.6246	0	3.77358	6.66667	7.65027	8.88889	5.45145	0	0	0	0.719424	14.2857	0	0	1.77515	0.69025	0	0.78125	1.65049	0.938967	50	22.8346	7.24206	1.87266	0	0	4.34783	4.8478	16.6667	2.1102	3.27869	3.33333	4.87552	0.505476	1.95163	0	2.59459	1.82039	7.11462	2.86624	7.6	9.7561	0.790514	0	3.88601	2.5	2.63158
K07071|K07071;uncharacterizedprotein	0	21.1921	11.6246	0	5.66038	0	0	6.66667	0.851789	0	0	0	0.719424	0	0	0	0.887574	0.301984	0	2.34375	0.485437	0.704225	0	7.87402	1.68651	2.24719	0	0	0	2.59301	0	1.87573	2.45902	0	2.07469	2.86436	1.7395	0	2.59459	0.242718	4.74308	3.50318	1.6	2.43902	1.18577	0	2.33161	0	0
K05364|pbpA;penicillin-bindingproteinA	0	19.5364	11.6246	0	0	0	0	0	0	0	0	7.14286	0	0	75	50	6.21302	0	0	0	0	0	0	0	0	0	0	0	0	0.338219	0	0.117233	0	0	0.103734	0.084246	0.212134	0	0.108108	0	0	0	0	0	1.97628	0	0	0	0
K01999|livK;branched-chainaminoacidtransportsystemsubstrate-bindingprotein	3.27869	18.8742	11.6246	0	33.9623	0	16.3934	0	8.8586	0	0	0	10.0719	35.7143	6.25	0	5.02959	10.3106	0	7.03125	4.95146	14.3192	0	34.6457	37.004	11.1111	2.17391	1.42857	8.69565	21.7587	33.3333	23.9156	0.409836	3.33333	22.7178	4.38079	3.56385	1.31148	3.45946	5.70388	9.09091	11.5446	3.2	12.1951	12.253	21.1268	9.06736	35	5.26316
K11177|yagR;xanthinedehydrogenaseYagRmolybdenum-bindingsubunit[EC:1.17.1.4]	0	16.5563	11.6246	0	9.43396	0	0.546448	0	0.170358	0	0	0	0	7.14286	0	0	0.295858	0.172563	0	0	0.873786	0.234742	0	17.3228	5.65476	0	0	0	0	0.11274	0	1.4068	0	0	3.11203	0	0.0424268	0	0	1.03155	0	0.159236	0	0	0.592885	1.40845	0.259067	0	0
K06903|W;BacteriophagebaseplateproteinW	0	10.2649	11.6246	0	4.71698	6.66667	0	0	0.681431	0	0	0	0	0	0	50	0.591716	0.388266	0	0.78125	0.194175	0.234742	0	14.9606	2.57937	0	0	0	0	0	0	1.64127	0	0	1.55602	0.589722	0.424268	0	0.324324	0.303398	0	0.398089	1.2	0	1.18577	0	0.777202	2.5	10.5263
K23508|ytfQ;galactofuranosetransportsystemsubstrate-bindingprotein	0	10.2649	11.6246	0	0	0	1.63934	0	0.170358	33.3333	0	21.4286	0.719424	0	0	0	0.591716	1.76877	0	0	0.582524	0.704225	0	0	5.65476	1.87266	0	0	0	0.789177	0	1.64127	0.409836	0	1.55602	2.61163	0.763683	0.10929	0.108108	0.242718	1.18577	1.83121	0.8	4.87805	0.197628	0	0.777202	0	0
K09461|E1.14.13.40;anthraniloyl-CoAmonooxygenase[EC:1.14.13.40]	0	5.29801	11.6246	0	0	0	1.0929	0	0	0	0	0	0	0	0	0	0.591716	0.301984	0	0	0	0.704225	0	0	1.98413	0	0	0	0	0	0	1.0551	0.409836	0	1.24481	0	0	0.327869	0	0.242718	0	1.3535	0	0	0.790514	0	0	0	0
K13891|gsiD;glutathionetransportsystempermeaseprotein	0	3.64238	11.6246	0	0	20	0	6.66667	0	0	0	0	0.719424	0	0	0	0	0.431406	0	0	0.194175	0	0	0	0.198413	0	0	0	0	0.11274	0	1.4068	0	0	4.04564	0	0.0424268	0	0	0	1.18577	0	0.8	0	0.197628	0	1.5544	0	2.63158
K01286|E3.4.16.4;D-alanyl-D-alaninecarboxypeptidase[EC:3.4.16.4]	3.27869	36.0927	11.4846	0	0	0	3.82514	0	0.170358	0	0	0	2.15827	0	6.25	0	13.0178	0.172563	0	0	0.485437	0.469484	0	0	4.36508	1.1236	4.34783	0	2.17391	1.69109	0	0.7034	0	0	0.311203	0.252738	0.466695	5.57377	0.324324	0.546117	3.55731	0.636943	0	0	4.74308	0	1.29534	2.5	0
K04078|groES,HSPE1;chaperoninGroES	1.63934	11.5894	11.4846	50	8.49057	0	4.37158	44.4444	2.38501	0	0	0	12.9496	7.14286	0	0	6.50888	2.24331	0	0.78125	2.03883	2.8169	50	31.4961	12.2024	20.4744	0	2.85714	10.8696	11.1612	16.6667	3.98593	4.5082	6.66667	2.6971	4.46504	2.71532	1.31148	5.83784	1.09223	14.6245	8.20064	0.8	0	2.37154	0	6.73575	0	0
K01491|folD;methylenetetrahydrofolatedehydrogenase(NADP+)/methenyltetrahydrofolatecyclohydrolase[EC:1.5.1.53.5.4.9]	3.27869	24.1722	11.3445	0	8.49057	0	3.27869	6.66667	2.04429	0	33.3333	7.14286	3.59712	7.14286	0	0	3.5503	1.50992	0	1.5625	0.970874	2.11268	50	8.66142	8.03571	6.11735	2.17391	0	10.8696	5.4115	0	3.1653	1.63934	10	10.166	2.0219	1.99406	0.983607	2.91892	1.21359	5.13834	6.84713	0.4	0	3.55731	11.2676	4.92228	0	0
K10227|smoE,mtlE;polyoltransportsystemsubstrate-bindingprotein	0	8.27815	11.3445	0	2.83019	0	4.37158	0	2.55537	0	0	0	0	0	6.25	0	0.887574	0.64711	0	0	0.291262	0	0	13.3858	6.94444	0.124844	0	0	0	0	0	1.0551	0.819672	0	2.17842	0.084246	0.424268	0.655738	0	0.424757	0	0.318471	0	0	0.592885	4.22535	1.03627	2.5	0
K14415|RTCB,rtcB;tRNA-splicingligaseRtcB(3'-phosphate/5'-hydroxynucleicacidligase)[EC:6.5.1.8]	0	4.96689	11.3445	50	2.83019	0	2.18579	2.22222	0.340716	66.6667	33.3333	0	1.43885	0	6.25	0	2.66272	0.517688	0	0.78125	0.582524	0.234742	0	3.93701	0.694444	1.37328	0	0	0	1.1274	16.6667	1.0551	0	0	1.45228	0.336984	0.721256	0	0.864865	0.242718	3.55731	1.91083	0	0	0.790514	1.40845	0	0	0
K01924|murC;UDP-N-acetylmuramate--alanineligase[EC:6.3.2.8]	4.91803	3.31126	11.3445	0	26.4151	0	4.91803	2.22222	3.40716	0	0	0	4.31655	0	0	0	0.887574	0.819672	0	0	1.16505	0.704225	0	18.8976	5.95238	5.36829	0	0	28.2609	5.63698	16.6667	1.52403	0.409836	6.66667	3.52697	1.43218	1.18795	0.10929	3.45946	2.3665	5.92885	3.34395	2.8	0	0.790514	2.8169	1.5544	5	2.63158
K14652|ribBA;3,4-dihydroxy2-butanone4-phosphatesynthase/GTPcyclohydrolaseII[EC:4.1.99.123.5.4.25]	1.63934	74.8344	11.2045	0	3.77358	0	1.63934	2.22222	4.25894	0	0	0	1.43885	0	0	0	0.295858	1.03538	0	1.5625	1.35922	2.58216	0	11.811	7.04365	2.49688	0	1.42857	0	2.70575	0	3.517	0.819672	0	4.46058	1.01095	0.890963	0.327869	2.27027	1.63835	5.13834	4.93631	1.6	0	0.395257	2.8169	2.84974	2.5	2.63158
K02028|ABC.PA.A;polaraminoacidtransportsystemATP-bindingprotein[EC:7.4.2.1]	0	16.8874	11.2045	0	6.60377	6.66667	20.2186	2.22222	4.4293	0	0	0	1.43885	0	6.25	0	6.50888	2.28645	0	2.34375	1.74757	4.22535	0	24.4094	14.7817	5.49313	4.34783	0	6.52174	7.10259	0	8.7925	1.22951	3.33333	8.50622	1.68492	1.61222	0.327869	4.10811	2.30583	5.5336	3.34395	3.2	4.87805	10.6719	5.6338	4.14508	7.5	28.9474
K00111|glpA,glpD;glycerol-3-phosphatedehydrogenase[EC:1.1.5.3]	0	16.5563	11.2045	0	7.54717	6.66667	3.82514	2.22222	2.38501	0	0	0	2.8777	0	6.25	0	4.14201	0.949094	0	0.78125	2.81553	2.11268	50	18.1102	5.05952	3.87016	4.34783	0	0	3.83315	0	2.93083	2.45902	0	2.28216	14.4061	1.35766	0.546448	3.56757	0.303398	5.92885	5.65287	5.6	2.43902	10.2767	0	3.88601	2.5	0
K00790|murA;UDP-N-acetylglucosamine1-carboxyvinyltransferase[EC:2.5.1.7]	1.63934	16.2252	11.2045	0	16.0377	13.3333	5.46448	0	6.30324	100	0	14.2857	10.7914	0	0	50	8.57988	0.733391	0	0.78125	3.78641	1.17371	0	27.5591	6.05159	18.2272	2.17391	1.42857	32.6087	16.7982	0	3.75147	4.5082	13.3333	1.55602	3.03286	2.3759	0.437158	15.2432	1.57767	18.5771	5.97134	2.4	0	2.96443	1.40845	9.06736	2.5	15.7895
K04091|ssuD,msuD;alkanesulfonatemonooxygenase[EC:1.14.14.51.14.14.34]	0	15.5629	11.2045	0	12.2642	0	2.73224	0	2.55537	0	0	0	2.15827	21.4286	6.25	0	2.95858	0.862813	0	7.8125	0.582524	1.64319	0	33.8583	6.34921	0.499376	4.34783	0	0	0.789177	16.6667	2.8136	0	0	9.3361	0.42123	0.678829	0	0.216216	0.788835	2.7668	2.2293	5.2	4.87805	1.18577	1.40845	4.66321	7.5	2.63158
K07669|mprA;two-componentsystem,OmpRfamily,responseregulatorMprA	0	13.9073	11.2045	0	0	0	0	8.88889	0	0	0	0	0.719424	0	0	0	1.47929	0	0	0	1.35922	0	0	0	0	0.749064	0	0	0	0.11274	0	0	0	0	0	0.505476	0.339415	0	0.216216	0	0.395257	0	0	0	0.988142	0	0.777202	0	0
K03526|gcpE,ispG;(E)-4-hydroxy-3-methylbut-2-enyl-diphosphatesynthase[EC:1.17.7.11.17.7.3]	0	13.245	11.2045	0	23.5849	6.66667	4.37158	2.22222	3.91823	0	0	0	2.8777	0	12.5	0	3.84615	1.29422	0	1.5625	0.873786	1.87793	0	12.5984	7.63889	4.61923	4.34783	12.8571	0	3.26945	0	2.1102	0.409836	0	4.25311	1.17944	2.63046	0.437158	3.24324	1.45631	8.3004	2.70701	4.8	0	1.3834	1.40845	1.29534	0	0
K06015|E3.5.1.81;N-acyl-D-amino-aciddeacylase[EC:3.5.1.81]	0	0.993377	11.2045	0	2.83019	6.66667	1.0929	0	0	0	0	0	0	0	0	0	0.295858	0	0	0	0.485437	1.64319	0	3.93701	1.09127	0	0	0	0	0.338219	0	1.64127	0	0	0.93361	0.42123	0.212134	0	0.108108	0.242718	0.395257	1.67197	1.2	0	0.988142	0	0	2.5	10.5263
K13527|mpa;proteasome-associatedATPase	0	38.7417	11.0644	0	0	0	0	0	0	0	0	0	0	0	0	0	0.887574	0	0	0	0	0	0	0	0	0	0	0	0	0	0	0	0	0	0	0.42123	0.381841	0	0	0	0	0	0	0	5.13834	0	0	0	0
K03892|arsR;ArsRfamilytranscriptionalregulator,arsenate/arsenite/antimonite-responsivetranscriptionalrepressor	0	23.5099	11.0644	0	5.66038	0	3.27869	6.66667	3.2368	0	0	7.14286	32.3741	7.14286	0	0	1.47929	1.55306	0	0.78125	1.65049	0.704225	50	14.9606	7.7381	4.86891	2.17391	1.42857	2.17391	5.74972	16.6667	3.75147	4.5082	0	4.14938	1.68492	2.75774	0	4.97297	1.09223	17.3913	5.89172	2	12.1951	5.13834	7.04225	6.47668	5	13.1579
K03100|lepB;signalpeptidaseI[EC:3.4.21.89]	4.91803	20.8609	11.0644	0	3.77358	0	10.3825	6.66667	1.36286	0	0	0	7.91367	7.14286	12.5	0	7.39645	0.431406	0	0	1.65049	0.469484	0	22.8346	9.82143	9.11361	4.34783	0	21.7391	12.6268	66.6667	2.69637	1.63934	23.3333	9.54357	7.83488	2.12134	0.218579	6.37838	0.788835	15.8103	5.8121	5.2	0	0.592885	1.40845	3.88601	0	2.63158
K00147|proA;glutamate-5-semialdehydedehydrogenase[EC:1.2.1.41]	3.27869	20.8609	11.0644	0	14.1509	20	1.0929	0	3.06644	0	0	0	0.719424	0	0	0	0.295858	0.992235	0	35.1562	1.45631	1.40845	0	29.9213	4.7619	1.1236	0	0	6.52174	2.02931	0	2.22743	2.04918	6.66667	1.97095	1.01095	1.48494	0.765027	2.91892	1.15291	7.11462	3.66242	0	0	0.988142	5.6338	2.84974	0	0
K06889|K06889;uncharacterizedprotein	1.63934	19.2053	11.0644	0	20.7547	13.3333	10.929	6.66667	2.89608	0	0	7.14286	5.7554	7.14286	6.25	50	4.73373	0.603969	0	0.78125	1.74757	2.11268	0	58.2677	7.44048	11.236	4.34783	0	13.0435	5.9752	16.6667	4.33763	2.04918	3.33333	8.09129	2.44313	2.54561	0.10929	5.94595	0.485437	24.1107	3.5828	6.8	0	1.77866	8.4507	8.80829	0	7.89474
K07667|kdpE;two-componentsystem,OmpRfamily,KDPoperonresponseregulatorKdpE	1.63934	14.9007	11.0644	0	15.0943	0	1.63934	0	1.02215	0	0	0	0	0	0	0	0.887574	2.28645	0	0.78125	0.970874	0.469484	0	13.3858	1.88492	0.374532	0	0	2.17391	1.35287	16.6667	5.2755	0	0	5.70539	1.43218	0.593975	0.437158	1.62162	1.21359	0.790514	0.557325	0.4	2.43902	2.7668	0	2.07254	15	0
K09772|sepF;celldivisioninhibitorSepF	4.91803	13.9073	11.0644	0	0	0	0	4.44444	0	0	0	0	2.8777	0	6.25	0	1.47929	0	0	0	0.776699	0	0	0	0	2.87141	4.34783	0	6.52174	6.08794	0	0.117233	0	3.33333	0.103734	0.84246	0.509122	0	3.89189	0	1.18577	0	0	0	2.96443	0	1.29534	0	0
K07107|ybgC;acyl-CoAthioesterhydrolase[EC:3.1.2.-]	0	12.2517	11.0644	0	30.1887	6.66667	4.37158	17.7778	9.19932	0	0	0	1.43885	7.14286	0	0	2.36686	2.67472	0	7.03125	3.00971	3.28638	0	28.3465	13.2937	7.36579	4.34783	4.28571	0	6.31342	0	6.09613	3.68852	0	10.2697	4.29655	5.00636	0.218579	3.56757	2.60922	6.71937	6.84713	10	12.1951	8.10277	0	6.47668	2.5	13.1579
K01214|ISA,treX;isoamylase[EC:3.2.1.68]	0	50	10.9244	0	2.83019	0	1.63934	2.22222	0.681431	0	0	7.14286	0	7.14286	0	0	12.426	0.69025	0	0	0.582524	1.40845	0	10.2362	7.93651	0	0	2.85714	0	0.225479	0	2.22743	0	0	1.65975	3.53833	1.14552	0	0.216216	1.03155	0	1.91083	0.4	0	1.97628	0	0.259067	5	2.63158
K01087|otsB;trehalose6-phosphatephosphatase[EC:3.1.3.12]	0	28.4768	10.9244	0	0.943396	0	1.0929	4.44444	0.511073	0	0	0	0	0	0	0	1.18343	0.215703	0	0	0.0970874	0.938967	0	1.5748	4.26587	0	0	0	0	0	16.6667	2.4619	0	0	1.97095	4.04381	0.12728	0.218579	0	0.242718	0	1.19427	0	2.43902	0.592885	1.40845	0.518135	0	0
K06893|K06893;uncharacterizedprotein	3.27869	23.8411	10.9244	0	0	0	1.0929	0	0.511073	0	0	0	0.719424	0	0	50	3.25444	0.560828	0	0	0.38835	0	0	3.93701	1.5873	0.873908	2.17391	0	0	0.225479	0	1.28957	0	3.33333	2.38589	1.26369	0.212134	0	0.540541	0.0606796	1.18577	0.318471	0	0	3.35968	0	0.777202	0	0
K04077|groEL,HSPD1;chaperoninGroEL[EC:5.6.1.7]	21.3115	11.9205	10.9244	0	8.49057	6.66667	2.73224	2.22222	2.04429	0	0	7.14286	3.59712	0	0	0	1.18343	1.42364	0	0.78125	0.873786	0.234742	0	37.7953	7.53968	11.6105	0	0	10.8696	10.9357	33.3333	1.4068	10.2459	20	18.361	0.758214	1.7395	0.437158	6.27027	2.42718	7.11462	7.40446	0.4	2.43902	3.16206	1.40845	2.07254	2.5	13.1579
K13573|pafC;proteasomeaccessoryfactorC	0	8.27815	10.9244	0	0	0	0	0	0	0	0	0	0	0	0	0	0.591716	0	0	0	0	0	0	0	0	0	0	0	0	0	0	0	0	0	0.103734	0.084246	0.0848536	0	0	0	0	0	0	0	0	0	0	0	0
K00930|argB;acetylglutamatekinase[EC:2.7.2.8]	0	2.64901	10.9244	0	15.0943	6.66667	1.0929	4.44444	4.94037	66.6667	0	0	0.719424	0	6.25	0	0.295858	0.69025	0	0	0.970874	1.87793	50	35.4331	6.64683	1.24844	2.17391	0	2.17391	2.93123	0	3.1653	0.819672	0	5.70539	1.76917	0.763683	0.983607	1.72973	0.667476	1.18577	2.70701	5.6	0	5.33597	0	3.62694	5	23.6842
K01735|aroB;3-dehydroquinatesynthase[EC:4.2.3.4]	0	70.8609	10.7843	0	46.2264	6.66667	2.73224	0	7.32538	0	0	0	0	0	0	0	0	1.68248	0	2.34375	1.06796	0.704225	0	28.3465	5.25794	1.1236	10.8696	0	0	3.38219	50	2.93083	6.55738	0	2.38589	1.26369	2.20619	0.218579	1.51351	1.69903	3.16206	5.33439	1.2	9.7561	0.790514	4.22535	1.5544	0	2.63158
K01358|clpP,CLPP;ATP-dependentClpprotease,proteasesubunit[EC:3.4.21.92]	4.91803	50	10.7843	0	0.943396	6.66667	8.74317	0	2.21465	0	0	7.14286	17.9856	7.14286	6.25	0	3.5503	1.03538	0	3.125	5.14563	0.938967	50	2.3622	14.5833	15.3558	0	1.42857	19.5652	11.8377	33.3333	1.87573	0.409836	6.66667	11.4108	1.34794	3.35172	4.2623	36.3243	2.91262	29.6443	6.21019	4	0	4.54545	0	9.32642	5	5.26316
K03699|tlyC;magnesiumandcobaltexporter,CNNMfamily	3.27869	35.0993	10.7843	0	45.283	13.3333	5.46448	4.44444	6.47359	66.6667	0	14.2857	10.0719	0	12.5	0	3.84615	2.07075	0	0	2.03883	1.87793	0	19.685	7.63889	13.1086	6.52174	4.28571	6.52174	11.3867	0	2.93083	1.63934	0	9.95851	6.31845	3.69113	1.31148	7.24324	0.970874	18.1818	12.6592	6.4	2.43902	5.73123	1.40845	8.54922	0	0
K01586|lysA;diaminopimelatedecarboxylase[EC:4.1.1.20]	8.19672	27.8146	10.7843	50	16.0377	26.6667	1.63934	6.66667	2.72572	0	0	0	5.03597	0	0	0	3.84615	2.02761	0	0	1.84466	1.40845	0	18.8976	8.33333	3.1211	0	0	6.52174	7.89177	0	1.99297	0	10	5.49793	1.93766	1.99406	0	3.56757	0.728155	8.3004	8.0414	2.8	0	2.7668	5.6338	3.62694	2.5	0
K07693|desR;two-componentsystem,NarLfamily,responseregulatorDesR	1.63934	25.8278	10.7843	0	0	0	0.546448	0	0	0	0	0	0.719424	0	6.25	0	6.80473	0.0431406	0	0	1.35922	0	0	0	0.0992063	2.37203	4.34783	0	6.52174	2.25479	0	0	0	0	0.414938	0	0.509122	0	1.94595	0	3.95257	0.398089	0	0	1.3834	0	3.62694	0	0
K00758|deoA,TYMP;thymidinephosphorylase[EC:2.4.2.4]	0	3.64238	10.7843	0	0	13.3333	1.63934	6.66667	1.1925	0	0	0	0	0	0	0	0	0.345125	0	0	0.38835	1.87793	0	3.14961	4.16667	0	0	0	0	0	0	0.7034	1.22951	0	3.3195	7.83488	0.466695	0	0	0.667476	0	1.03503	4	2.43902	0.790514	0	0.259067	0	0
K03629|recF;DNAreplicationandrepairproteinRecF	1.63934	1.98675	10.7843	0	5.66038	0	2.73224	2.22222	2.21465	0	0	0	8.63309	0	0	0	0.295858	0.733391	0	0.78125	0.873786	0.938967	0	14.9606	6.05159	9.48814	2.17391	2.85714	6.52174	4.17136	0	0.820633	0.409836	13.3333	2.48963	4.46504	1.86678	0.655738	7.24324	0.546117	7.50988	1.11465	3.6	0	2.37154	5.6338	14.5078	0	0
K02935|RP-L7,MRPL12,rplL;largesubunitribosomalproteinL7/L12	6.55738	62.5828	10.6443	0	3.77358	0	2.18579	0	2.21465	0	0	0	6.47482	0	0	0	0	0.69025	0	5.46875	1.26214	0.234742	0	2.3622	8.92857	2.24719	0	0	4.34783	6.20068	0	3.39977	35.2459	0	0.93361	0.758214	1.14552	0.655738	2.81081	0.849515	6.71937	4.69745	0.8	0	0.790514	0	2.33161	2.5	0
K01697|CBS;cystathioninebeta-synthase[EC:4.2.1.22]	0	30.4636	10.6443	0	1.88679	0	0.546448	0	0.511073	0	0	0	0	0	0	0	0	0.215703	0	1.5625	0.873786	0	0	6.29921	2.18254	0.124844	0	0	0	0	0	1.0551	0	0	1.14108	1.01095	0.509122	0.10929	0.108108	0.424757	0	1.19427	0	4.87805	2.17391	0	0.518135	0	5.26316
K09458|fabF,OXSM,CEM1;3-oxoacyl-[acyl-carrier-protein]synthaseII[EC:2.3.1.179]	11.4754	29.8013	10.6443	0	12.2642	13.3333	3.82514	0	1.02215	100	0	0	5.7554	0	0	50	5.6213	5.47886	0	1.5625	5.04854	1.40845	0	18.8976	12.4008	5.1186	0	1.42857	4.34783	3.38219	16.6667	5.04103	2.45902	6.66667	8.81743	0.589722	3.64871	1.42077	12.973	2.00243	10.6719	3.66242	3.2	0	5.13834	0	9.58549	2.5	0
K00133|asd;aspartate-semialdehydedehydrogenase[EC:1.2.1.11]	6.55738	17.5497	10.6443	50	6.60377	0	3.27869	4.44444	4.25894	0	0	21.4286	7.19424	0	6.25	0	1.47929	1.89819	0	1.5625	2.13592	0.938967	0	14.1732	10.0198	9.11361	0	1.42857	15.2174	16.5727	0	3.39977	8.19672	3.33333	4.56432	4.63353	3.22444	1.31148	3.24324	1.51699	9.48617	11.7834	0.8	2.43902	2.56917	0	3.10881	2.5	0
K01872|AARS,alaS;alanyl-tRNAsynthetase[EC:6.1.1.7]	3.27869	2.98013	10.6443	0	16.9811	6.66667	3.82514	2.22222	4.4293	0	0	7.14286	1.43885	0	6.25	50	1.18343	1.03538	25	1.5625	1.5534	0.234742	0	26.7717	6.54762	8.86392	34.7826	0	19.5652	7.55355	0	6.79953	2.04918	6.66667	7.78008	1.43218	2.80017	0.327869	4.75676	1.27427	11.8577	3.34395	3.6	0	0.592885	1.40845	4.92228	7.5	5.26316
K00134|GAPDH,gapA;glyceraldehyde3-phosphatedehydrogenase(phosphorylating)[EC:1.2.1.12]	9.83607	79.1391	10.5042	0	16.0377	6.66667	3.82514	4.44444	3.74787	100	0	85.7143	5.7554	0	0	0	8.57988	2.11389	0	0.78125	2.91262	3.75587	0	14.9606	18.75	10.2372	0	0	36.9565	10.0338	16.6667	2.69637	4.91803	13.3333	5.08299	18.4499	3.98812	0.655738	8.21622	2.48786	7.11462	11.3057	5.6	19.5122	12.6482	9.85915	5.95855	5	0
K09816|znuB;zinctransportsystempermeaseprotein	3.27869	62.5828	10.5042	0	36.7925	26.6667	1.0929	0	0.851789	0	0	0	2.8777	0	0	0	0	0.517688	0	2.34375	0.0970874	0.469484	0	22.0472	3.27381	1.74782	0	0	6.52174	3.49493	16.6667	0.820633	0	0	0.622407	0.505476	1.61222	0	2.05405	0.728155	9.88142	0.955414	2.8	0	0.988142	0	1.03627	2.5	0
K03116|tatA;sec-independentproteintranslocaseproteinTatA	0	22.5166	10.5042	0	22.6415	6.66667	5.46448	2.22222	0.511073	0	0	7.14286	15.1079	0	0	50	0.295858	0.992235	0	0	1.65049	1.40845	0	7.87402	6.94444	5.61798	8.69565	1.42857	0	8.11725	0	4.10317	0.819672	0	5.29046	1.26369	2.92745	0.218579	5.40541	0.728155	17.3913	4.37898	2.4	2.43902	4.94071	5.6338	3.36788	0	0
K08167|smvA,qacA,lfrA;MFStransporter,DHA2family,multidrugresistanceprotein	0	22.1854	10.5042	0	0	6.66667	0.546448	4.44444	0.511073	0	0	0	0	0	0	50	3.5503	0.474547	0	0	0.38835	0.234742	0	2.3622	0.297619	0.249688	0	0	0	0.338219	0	0.7034	0	0	0.93361	0.42123	0.593975	0	0	0.182039	0	0.796178	2	0	3.75494	0	6.47668	0	0
K01673|cynT,can;carbonicanhydrase[EC:4.2.1.1]	4.91803	32.7815	10.3641	50	36.7925	0	7.10383	4.44444	5.28109	0	0	7.14286	4.31655	7.14286	12.5	0	9.76331	1.33736	0	59.375	1.84466	1.17371	0	46.4567	9.22619	4.86891	2.17391	0	2.17391	6.76437	16.6667	5.04103	4.5082	3.33333	10.7884	8.76158	2.50318	0.327869	2.37838	1.63835	11.0672	8.0414	12	2.43902	4.94071	0	3.88601	5	10.5263
K04047|dps;starvation-inducibleDNA-bindingprotein	1.63934	17.2185	10.3641	50	10.3774	0	4.37158	2.22222	3.74787	0	0	0	13.6691	7.14286	12.5	0	5.6213	1.25108	100	0.78125	0.776699	1.17371	0	22.0472	8.33333	8.48939	8.69565	0	15.2174	4.8478	0	3.39977	4.09836	3.33333	3.94191	2.69587	1.56979	0.218579	5.62162	0.667476	9.88142	8.59873	1.6	4.87805	5.73123	5.6338	5.95855	2.5	13.1579
K04104|accD3;acyl-CoAcarboxylasesubunitbeta[EC:6.4.1.-]	0	1.3245	10.3641	0	0	0	0	0	0	0	0	0	0	0	0	0	0.295858	0	0	0	0	0	0	0	0	0	0	0	0	0	0	0	0	0	0	0.084246	0	0	0.108108	0	0	0	0	0	0.592885	0	0	0	0
K07768|senX3;two-componentsystem,OmpRfamily,sensorhistidinekinaseSenX3[EC:2.7.13.3]	0	30.1325	10.2241	0	0	0	0	2.22222	0	0	0	21.4286	0	0	0	50	1.47929	0.0431406	0	0	0.291262	0	0	0	0.0992063	0	0	0	0	0	0	0	0	0	0	0.505476	0.12728	0	0	0	0	0	0	0	3.95257	0	0	0	0
K00648|fabH;3-oxoacyl-[acyl-carrier-protein]synthaseIII[EC:2.3.1.180]	0	25.4967	10.2241	0	11.3208	0	14.7541	8.88889	5.11073	0	0	0	10.7914	0	12.5	0	7.39645	1.29422	0	0.78125	4.36893	2.11268	0	13.3858	9.22619	7.49064	0	4.28571	2.17391	7.55355	0	2.34467	2.45902	0	3.94191	2.86436	2.3759	0.437158	7.45946	1.69903	15.0198	5.97134	3.2	0	5.33597	1.40845	3.62694	5	0
K07222|K07222;putativeflavoproteininvolvedinK+transport	3.27869	21.1921	10.2241	0	6.60377	6.66667	2.18579	2.22222	1.70358	0	0	0	1.43885	0	0	0	2.07101	0.776531	0	1.5625	0.970874	0.704225	0	14.1732	6.05159	0.62422	0	0	0	0.563698	0	3.04807	0.409836	0	2.90456	2.44313	0.806109	0.10929	0	1.03155	3.16206	1.3535	0	0	5.13834	0	0.518135	2.5	5.26316
K01626|E2.5.1.54,aroF,aroG,aroH;3-deoxy-7-phosphoheptulonatesynthase[EC:2.5.1.54]	3.27869	20.8609	10.2241	0	21.6981	6.66667	9.28962	4.44444	9.54003	0	0	35.7143	0	0	18.75	0	4.43787	3.53753	0	1.5625	1.35922	2.34742	0	68.5039	13.7897	2.37203	0	1.42857	23.913	3.49493	0	6.09613	6.96721	20	7.78008	9.85678	4.03055	0.218579	0.540541	1.82039	0	16.242	6.4	9.7561	1.97628	0	3.10881	7.5	0
K01710|rfbB,rmlB,rffG;dTDP-glucose4,6-dehydratase[EC:4.2.1.46]	1.63934	15.5629	10.2241	0	12.2642	0	3.82514	0	5.45145	0	0	0	0	0	0	0	3.25444	2.71786	0	4.6875	0.970874	1.87793	0	16.5354	6.54762	1.49813	0	4.28571	10.8696	2.25479	0	4.10317	3.27869	3.33333	4.46058	2.94861	1.40008	0.10929	2.81081	1.15291	3.16206	5.89172	2.4	2.43902	2.17391	1.40845	2.84974	0	5.26316
K07304|msrA;peptide-methionine(S)-S-oxidereductase[EC:1.8.4.11]	0	15.2318	10.2241	0	18.8679	13.3333	4.91803	4.44444	3.2368	0	0	0	5.7554	0	0	0	1.47929	2.67472	0	0.78125	2.52427	1.64319	0	17.3228	9.82143	9.61298	2.17391	1.42857	6.52174	6.76437	16.6667	2.93083	0.409836	13.3333	8.81743	1.34794	1.99406	0.218579	5.18919	1.21359	10.6719	3.74204	1.2	2.43902	2.96443	0	5.44041	27.5	0
K06949|rsgA,engC;ribosomebiogenesisGTPase/thiaminephosphatephosphatase[EC:3.6.1.-3.1.3.100]	0	10.9272	10.2241	0	9.43396	0	2.18579	2.22222	2.72572	0	0	0	6.47482	0	0	0	2.36686	0.560828	0	0	0.679612	0.234742	0	9.44882	4.7619	6.2422	2.17391	1.42857	6.52174	5.86246	0	1.99297	12.2951	6.66667	6.43154	1.43218	2.33347	0	4.97297	0.303398	9.48617	4.61783	0.8	7.31707	1.18577	0	2.33161	0	39.4737
K02434|gatB,PET112;aspartyl-tRNA(Asn)/glutamyl-tRNA(Gln)amidotransferasesubunitB[EC:6.3.5.66.3.5.7]	3.27869	7.94702	10.2241	0	0	6.66667	0.546448	4.44444	1.1925	0	100	0	0.719424	0	12.5	0	1.18343	0.733391	0	0	0.679612	0.469484	0	20.4724	5.05952	3.24594	4.34783	0	0	7.10259	0	6.44783	0.409836	3.33333	7.67635	0	1.40008	0.437158	2.48649	0.606796	8.3004	0.875796	0	0	0.790514	0	2.07254	2.5	0
K03648|UNG,UDG;uracil-DNAglycosylase[EC:3.2.2.27]	1.63934	29.8013	10.084	0	10.3774	13.3333	6.55738	8.88889	1.70358	0	0	7.14286	0	0	6.25	0	0.887574	0.69025	0	1.5625	0.776699	0.704225	0	18.8976	5.75397	1.9975	0	1.42857	2.17391	4.8478	0	2.69637	0.819672	6.66667	2.07469	3.03286	1.65465	0	3.89189	0.849515	5.13834	5.17516	1.6	0	2.7668	1.40845	2.59067	0	0
K10119|msmG;raffinose/stachyose/melibiosetransportsystempermeaseprotein	0	15.2318	10.084	0	0	0	0.546448	0	0.681431	0	0	0	1.43885	0	0	0	0.295858	0.258844	0	0	2.42718	0	0	0	4.16667	1.62297	4.34783	0	2.17391	4.96054	0	0	0	6.66667	3.0083	0	1.31523	0	6.37838	0.121359	15.0198	0.318471	0.8	0	0.790514	0	1.81347	0	0
K11070|potC;spermidine/putrescinetransportsystempermeaseprotein	11.4754	7.28477	10.084	0	14.1509	0	3.27869	0	0.340716	0	0	0	0	0	0	0	0.295858	1.33736	0	0	0.485437	1.40845	0	3.14961	7.44048	2.74657	0	0	4.34783	2.48027	0	0.234467	1.22951	0	6.84647	0.758214	0.424268	0	2.91892	0.364078	2.7668	3.5828	2	0	0.395257	0	3.36788	0	7.89474
K09927|K09927;uncharacterizedprotein	0	6.62252	10.084	0	2.83019	0	3.27869	0	0.340716	0	33.3333	0	0	0	0	0	2.66272	0.474547	0	0	0.776699	1.40845	0	10.2362	4.16667	0	0	1.42857	0	0.11274	0	0.586166	0.409836	0	2.59336	0.42123	0.424268	0	0.108108	0.606796	0.790514	0.716561	6.4	0	0	1.40845	0	0	2.63158
K03783|punA,PNP;purine-nucleosidephosphorylase[EC:2.4.2.1]	8.19672	4.96689	10.084	0	0	6.66667	1.0929	0	0.340716	0	0	0	3.59712	0	0	0	1.18343	0.388266	0	0	0.582524	2.11268	0	0	1.09127	1.9975	0	0	8.69565	4.50958	0	0.468933	0	3.33333	0.726141	0.758214	1.1031	0.10929	1.72973	1.21359	2.37154	1.03503	1.6	0	0.197628	0	2.07254	0	0
K17245|chiF;putativechitobiosetransportsystempermeaseprotein	0	10.2649	9.94398	0	0	0	0	0	0.170358	0	0	0	0.719424	0	0	0	0	0	0	0	0	0	0	0	0.297619	0	0	0	0	0.225479	0	0	0	0	0.726141	0	0.0424268	0	0.216216	0	0	0.0796178	0	0	0.790514	5.6338	0.259067	0	0
K00847|E2.7.1.4,scrK;fructokinase[EC:2.7.1.4]	4.91803	25.8278	9.80392	0	5.66038	26.6667	5.46448	0	1.87394	0	0	0	5.03597	0	0	0	2.66272	1.20794	0	0.78125	1.06796	0	0	30.7087	8.13492	8.36454	2.17391	0	0	3.49493	0	2.22743	1.22951	6.66667	4.14938	2.61163	1.23038	0	3.35135	0.849515	5.13834	4.61783	4	4.87805	1.3834	0	4.92228	0	0
K01546|kdpA;potassium-transportingATPasepotassium-bindingsubunit	0	23.5099	9.80392	50	5.66038	0	6.55738	0	0.511073	0	0	0	0	0	0	0	3.5503	1.1648	0	9.375	0.38835	0.469484	0	12.5984	2.48016	2.37203	2.17391	1.42857	4.34783	1.57835	16.6667	10.551	1.22951	0	3.83817	1.0952	0.551549	0.218579	1.62162	0.667476	3.16206	2.54777	1.2	2.43902	0.790514	1.40845	2.59067	20	0
K01222|E3.2.1.86A,celF;6-phospho-beta-glucosidase[EC:3.2.1.86]	1.63934	22.8477	9.80392	0	0	6.66667	0	0	0.170358	0	0	0	2.15827	0	0	0	0.591716	0.0431406	0	0	0.485437	0	0	0	0.198413	6.36704	0	0	0	3.26945	0	0.117233	0.409836	3.33333	1.24481	1.26369	0.551549	0	1.62162	0	5.92885	1.83121	0.4	0	3.16206	0	3.36788	0	0
K00266|gltD;glutamatesynthase(NADPH)smallchain[EC:1.4.1.13]	0	13.245	9.80392	0	1.88679	0	12.5683	0	3.91823	0	0	7.14286	2.8777	0	0	0	19.5266	1.12166	0	3.125	1.84466	0.469484	0	3.14961	7.14286	2.87141	2.17391	0	0	3.72041	0	2.57913	0.819672	0	7.05394	0.336984	9.07934	0.218579	4.10811	0.910194	4.34783	1.19427	0.8	0	4.1502	0	3.10881	5	0
K07258|dacC,dacA,dacD;serine-typeD-Ala-D-Alacarboxypeptidase(penicillin-bindingprotein5/6)[EC:3.4.16.4]	1.63934	29.4702	9.66387	0	2.83019	20	3.27869	2.22222	2.89608	100	66.6667	0	14.3885	0	6.25	0	3.84615	1.55306	0	2.34375	1.26214	1.17371	0	22.0472	6.54762	9.3633	10.8696	1.42857	10.8696	10.5975	0	1.7585	2.86885	13.3333	5.70539	4.71778	2.67289	0.10929	6.37838	0.546117	12.253	4.29936	6.4	2.43902	5.33597	0	10.1036	2.5	0
K01488|add,ADA;adenosinedeaminase[EC:3.5.4.4]	0	25.8278	9.66387	0	0	6.66667	0.546448	0	1.02215	0	0	0	0	0	6.25	0	3.5503	0.258844	0	0	0.970874	0.704225	50	0	1.5873	1.24844	0	0	6.52174	1.91657	0	0.937866	3.68852	0	1.24481	3.53833	0.763683	0.10929	0.540541	0.121359	0.790514	1.51274	4.4	2.43902	2.7668	0	1.81347	0	2.63158
K00836|ectB,dat;diaminobutyrate-2-oxoglutaratetransaminase[EC:2.6.1.76]	0	13.245	9.66387	100	14.1509	0	1.0929	0	3.06644	0	0	0	0	7.14286	0	0	1.18343	0.862813	0	1.5625	0.970874	2.8169	0	17.3228	3.47222	1.87266	0	1.42857	0	1.91657	33.3333	0.937866	1.63934	0	1.34855	2.0219	1.1031	0	0.756757	0.121359	4.74308	3.74204	3.6	0	3.16206	0	3.36788	0	0
K01619|deoC,DERA;deoxyribose-phosphatealdolase[EC:4.1.2.4]	3.27869	9.93377	9.66387	0	0.943396	0	8.19672	4.44444	4.77002	0	0	0	8.63309	0	0	0	2.95858	1.03538	0	0.78125	4.85437	0	0	4.72441	6.84524	9.98752	0	0	15.2174	7.55355	0	1.28957	7.78689	10	2.90456	12.6369	1.56979	0.10929	5.51351	0.728155	7.11462	6.21019	6.8	2.43902	2.56917	1.40845	15.0259	0	0
K01755|argH,ASL;argininosuccinatelyase[EC:4.3.2.1]	3.27869	5.96026	9.66387	0	15.0943	0	2.18579	2.22222	1.53322	0	0	0	2.15827	7.14286	0	0	0.295858	2.07075	0	2.34375	1.45631	0.469484	0	24.4094	9.62302	1.87266	0	2.85714	4.34783	3.04397	0	4.2204	0.409836	3.33333	2.28216	1.43218	3.0123	0.765027	5.2973	6.5534	8.3004	3.90127	2	4.87805	1.18577	2.8169	4.92228	7.5	2.63158
K02052|ABC.SP.A;putativespermidine/putrescinetransportsystemATP-bindingprotein	0	5.62914	9.66387	0	36.7925	6.66667	6.01093	8.88889	2.72572	0	0	0	0.719424	0	0	0	0	2.02761	0	2.34375	0.38835	1.64319	0	17.3228	21.4286	1.1236	2.17391	0	0	0.901917	0	14.5369	0	3.33333	13.278	1.17944	2.8426	0.327869	0.972973	5.03641	3.16206	3.90127	3.6	0	0.790514	0	2.33161	0	2.63158
K06891|clpS;ATP-dependentClpproteaseadaptorproteinClpS	0	52.3179	9.52381	0	8.49057	0	20.765	2.22222	3.06644	0	0	0	0	14.2857	0	0	0.295858	1.50992	0	3.90625	0.679612	1.17371	0	4.72441	8.23413	0.124844	0	8.57143	0	0.338219	0	2.93083	2.04918	0	2.48963	3.87532	2.58804	1.20219	0.108108	0.849515	0	5.01592	2.8	0	0.592885	4.22535	3.62694	2.5	0
K03686|dnaJ;molecularchaperoneDnaJ	13.1148	49.3377	9.52381	0	3.77358	6.66667	5.46448	0	2.72572	0	0	7.14286	3.59712	0	6.25	0	7.10059	1.5962	0	4.6875	0.970874	0.469484	0	13.3858	5.55556	2.62172	0	0	21.7391	4.96054	0	2.93083	2.86885	6.66667	2.48963	1.0952	2.8426	0.218579	14.5946	1.09223	5.5336	3.1051	8.8	0	1.77866	0	4.66321	2.5	13.1579
K21148|cysM;[CysOsulfur-carrierprotein]-thiocarboxylate-dependentcysteinesynthase[EC:2.5.1.113]	0	32.4503	9.52381	0	0	0	0	0	0	0	0	0	0	0	0	0	1.18343	0	0	0	0.194175	0	0	0	0	0	0	0	0	0	0	0.117233	0	0	0	0	0.0424268	0	0	0	0	0	0	0	0.197628	0	0	0	0
K01591|pyrF;orotidine-5'-phosphatedecarboxylase[EC:4.1.1.23]	3.27869	24.5033	9.52381	100	5.66038	0	2.18579	2.22222	5.62181	0	0	0	1.43885	0	6.25	0	0	1.94133	0	0	0.873786	1.87793	0	18.1102	7.14286	1.74782	2.17391	0	19.5652	4.17136	50	2.22743	2.45902	3.33333	4.97925	0.505476	1.40008	0.327869	2.59459	2.48786	5.5336	4.77707	2.4	7.31707	0.790514	0	1.81347	2.5	0
K01255|CARP,pepA;leucylaminopeptidase[EC:3.4.11.1]	0	17.8808	9.52381	50	3.77358	0	4.37158	11.1111	5.96252	0	0	0	6.47482	0	6.25	0	3.5503	0.603969	0	0.78125	0.485437	2.34742	0	15.748	13.8889	1.62297	0	0	0	2.48027	0	2.34467	1.63934	0	4.14938	2.52738	1.01824	4.91803	1.83784	0.728155	5.5336	8.75796	9.6	2.43902	1.3834	0	0.777202	2.5	0
K01051|E3.1.1.11;pectinesterase[EC:3.1.1.11]	0	3.31126	9.52381	0	0	0	0	0	0.340716	0	0	0	0	0	0	0	0	0.0862813	0	0	0.0970874	0	0	0	0.892857	0.62422	0	0	0	0	0	0.117233	0.409836	0	0.829876	0.084246	0.381841	0	0.216216	0.0606796	0.395257	0.796178	2.4	2.43902	0.395257	0	1.5544	0	0
K00666|K00666;fatty-acyl-CoAsynthase[EC:6.2.1.-]	0	23.1788	9.38375	0	15.0943	0	4.91803	8.88889	3.91823	0	0	0	4.31655	0	0	0	5.6213	1.72563	0	3.125	2.62136	1.17371	0	14.1732	11.5079	6.49189	0	0	0	5.63698	16.6667	4.5721	0.819672	0	6.43154	8.67734	1.82435	0.546448	2.16216	2.6699	7.90514	2.30892	0	0	3.16206	7.04225	2.59067	15	0
K00156|poxB;pyruvatedehydrogenase(quinone)[EC:1.2.5.1]	0	16.8874	9.38375	0	3.77358	6.66667	1.63934	4.44444	2.04429	0	0	0	0	0	0	0	5.02959	1.12166	0	0	0.485437	0.938967	0	8.66142	3.37302	0.873908	0	0	0	0	0	2.57913	0	0	2.90456	2.1904	0.593975	0.218579	0.324324	0.182039	0.395257	1.67197	1.6	0	0.197628	0	1.5544	2.5	0
K01066|aes;acetylesterase[EC:3.1.1.-]	0	11.9205	9.38375	0	9.43396	0	4.91803	13.3333	1.36286	0	33.3333	14.2857	2.8777	0	0	0	5.02959	3.66695	0	0.78125	0.485437	0.938967	0	9.44882	8.33333	2.87141	0	0	0	2.25479	0	3.98593	0	3.33333	7.57261	1.34794	0.721256	0	1.51351	0.910194	5.92885	2.07006	0.4	2.43902	3.35968	1.40845	2.59067	2.5	5.26316
K01847|MUT;methylmalonyl-CoAmutase[EC:5.4.99.2]	0	9.27152	9.38375	0	0	6.66667	1.0929	2.22222	0.340716	0	0	0	2.15827	0	0	0	1.47929	0.776531	0	0	0.0970874	0.234742	0	0	5.25794	2.37203	2.17391	0	0	3.04397	0	0.586166	0	0	0.93361	2.1904	0.254561	0.327869	1.18919	1.88107	3.95257	0.557325	0	2.43902	1.18577	4.22535	1.03627	0	0
K10202|ngcG;N-acetylglucosaminetransportsystempermeaseprotein	0	5.29801	9.38375	0	0	0	0	0	0	0	0	0	0	0	6.25	50	1.77515	0	0	0	0.0970874	0	0	0	0	0.124844	0	0	0	0.338219	0	0	0	0	0	0	0.678829	0	0.216216	0	5.5336	0	0	0	1.58103	0	0	0	0
K17762|rsbS;rsbTantagonistproteinRsbS	0	1.98675	9.38375	0	2.83019	0	0	0	0.170358	0	0	0	2.8777	0	0	0	0.295858	0	0	0	1.16505	0	0	20.4724	0.496032	4.11985	0	0	0	0.563698	0	2.57913	0	0	0.103734	0	0.0848536	0	3.56757	0.0606796	1.58103	0	0.4	0	2.17391	0	0.518135	0	0
K15772|ganQ,mdxG;arabinogalactanoligomer/maltooligosaccharidetransportsystempermeaseprotein	4.91803	0.662252	9.38375	0	0	6.66667	0	0	0.170358	0	0	0	2.8777	0	0	0	0	0.0431406	0	0	0.194175	0	0	0	0.198413	0.749064	13.0435	0	2.17391	5.4115	0	0.234467	0	3.33333	0.207469	0	0.296988	0	1.83784	0	16.6008	0.398089	0	0	0	0	1.03627	0	0
K07114|yfbK;Ca-activatedchloridechannelhomolog	0	42.3841	9.2437	50	11.3208	0	5.46448	0	2.72572	0	0	0	2.8777	0	0	0	7.98817	0.819672	0	0.78125	1.45631	1.40845	0	27.5591	5.25794	3.24594	2.17391	4.28571	0	2.81849	50	4.33763	0.409836	0	4.04564	0.84246	1.69707	0.218579	3.45946	0.485437	13.0435	1.3535	2.4	0	2.17391	4.22535	2.59067	0	13.1579
K00027|ME2,sfcA,maeA;malatedehydrogenase(oxaloacetate-decarboxylating)[EC:1.1.1.38]	0	31.7881	9.2437	0	0	0	0	4.44444	1.70358	0	0	0	13.6691	0	18.75	0	33.432	0.776531	0	0.78125	2.81553	2.34742	0	0	2.28175	10.1124	10.8696	0	0	11.9504	0	1.17233	3.27869	0	1.03734	7.07666	1.61222	0	6.16216	0.242718	12.6482	4.4586	3.2	0	4.34783	2.8169	5.18135	0	0
K00764|purF,PPAT;amidophosphoribosyltransferase[EC:2.4.2.14]	1.63934	12.2517	9.2437	50	4.71698	0	2.18579	2.22222	2.21465	33.3333	0	0	0.719424	0	6.25	0	4.43787	1.07852	0	0	1.35922	0	50	11.0236	9.22619	2.37203	15.2174	0	6.52174	6.98985	0	4.10317	0	6.66667	2.48963	1.60067	2.20619	1.31148	4.32432	0.728155	1.97628	4.06051	1.2	0	7.50988	2.8169	4.14508	5	0
K09799|K09799;uncharacterizedprotein	0	8.60927	9.2437	0	0	0	1.0929	0	0.851789	0	0	0	0	0	6.25	0	2.66272	0.129422	0	0	0.291262	0.704225	50	0	0.892857	0.124844	0	0	0	0.225479	0	0.468933	0	0	1.03734	0.252738	0.0848536	0.218579	0	0.182039	0	0.318471	0	0	0.395257	0	0	0	0
K00806|uppS;undecaprenyldiphosphatesynthase[EC:2.5.1.31]	0	7.28477	9.2437	0	3.77358	6.66667	1.63934	0	1.87394	0	0	35.7143	5.03597	0	0	0	4.14201	1.25108	0	0.78125	0.970874	0	0	14.1732	5.35714	15.98	0	0	17.3913	7.32807	16.6667	3.39977	0	10	3.73444	1.01095	1.56979	0.327869	4.86486	0.182039	5.5336	2.70701	5.6	0	2.37154	0	2.07254	0	2.63158
K05375|mbtH,nocI;MbtHprotein	0	18.543	9.10364	0	22.6415	0	0.546448	0	1.87394	0	0	0	0	0	12.5	0	5.02959	0.129422	0	3.90625	0.0970874	0.234742	0	9.44882	1.4881	0.124844	2.17391	1.42857	0	0	0	2.1102	0	0	0.829876	0.42123	0.551549	0	0	0.121359	0.395257	0.796178	2	0	3.95257	0	0	0	0
K10545|xylG;D-xylosetransportsystemATP-bindingprotein[EC:7.5.2.10]	0	11.5894	9.10364	0	0	0	4.37158	0	1.1925	0	0	0	0	0	0	0	3.25444	2.11389	0	0	0.485437	0	0	1.5748	3.1746	0.124844	2.17391	0	0	0.225479	0	2.1102	0	0	1.14108	0.084246	0.551549	0	0.216216	0.424757	0.395257	0.636943	1.2	0	1.77866	0	2.84974	0	0
K03299|TC.GNTP;gluconate:H+symporter,GntPfamily	0	10.596	9.10364	0	5.66038	0	1.0929	2.22222	4.94037	0	0	0	6.47482	0	0	0	1.77515	0.992235	0	3.90625	1.74757	1.17371	0	22.8346	7.8373	15.3558	4.34783	0	2.17391	3.83315	16.6667	2.8136	8.19672	0	5.08299	6.4027	1.52737	0	4.10811	1.03155	5.92885	4.21975	1.6	0	0.592885	0	4.66321	5	5.26316
K22044|ybiO;moderateconductancemechanosensitivechannel	1.63934	32.7815	8.96359	0	5.66038	0	3.82514	0	2.04429	0	0	0	2.15827	0	0	0	2.66272	0.301984	0	0.78125	0.776699	0.704225	0	7.87402	4.46429	5.86767	0	0	10.8696	8.00451	0	2.34467	0.409836	16.6667	3.52697	0.336984	1.23038	0	3.89189	0.485437	8.69565	0.636943	0.4	4.87805	3.75494	0	2.33161	0	10.5263
K05847|opuA;osmoprotectanttransportsystemATP-bindingprotein[EC:7.6.2.9]	4.91803	29.1391	8.96359	0	0.943396	6.66667	1.0929	2.22222	1.87394	0	0	0	6.47482	0	0	0	4.73373	0.949094	0	0.78125	0.582524	0.234742	0	0	3.86905	8.48939	0	0	6.52174	10.372	0	0.7034	0	10	0.829876	0.168492	0.721256	0	4.10811	0.182039	8.69565	0.477707	2.8	4.87805	2.96443	0	2.07254	0	0
K03654|recQ;ATP-dependentDNAhelicaseRecQ[EC:5.6.2.4]	0	18.8742	8.96359	0	11.3208	26.6667	6.01093	0	4.59966	0	0	0	5.03597	0	6.25	0	8.87574	2.02761	0	1.5625	1.16505	1.17371	0	13.3858	8.63095	6.99126	2.17391	1.42857	0	4.8478	0	3.517	2.86885	0	5.08299	3.53833	2.46076	0.218579	4.43243	1.45631	8.3004	3.42357	2.4	7.31707	2.37154	0	8.29016	5	0
K02337|dnaE;DNApolymeraseIIIsubunitalpha[EC:2.7.7.7]	0	16.5563	8.96359	0	34.9057	6.66667	3.27869	6.66667	9.02896	66.6667	0	14.2857	2.15827	7.14286	0	0	5.6213	0.776531	0	3.90625	1.06796	0.704225	0	10.2362	9.22619	4.61923	2.17391	0	10.8696	4.50958	16.6667	2.1102	1.22951	3.33333	5.39419	0.673968	2.50318	1.20219	3.24324	0.849515	2.7668	2.78662	13.2	2.43902	0.592885	2.8169	3.62694	0	2.63158
K00042|garR,glxR;2-hydroxy-3-oxopropionatereductase[EC:1.1.1.60]	0	16.2252	8.96359	0	0.943396	13.3333	4.37158	0	1.70358	0	0	0	1.43885	14.2857	0	0	1.47929	0.431406	0	0	0.582524	0.938967	0	0	2.38095	0.62422	0	0	0	0.11274	0	2.93083	0.409836	0	9.95851	0.168492	0.636402	0	0.108108	0.364078	1.18577	1.11465	3.6	0	0.592885	0	1.5544	5	2.63158
K11939|rhtA;innermembranetransporterRhtA	0	11.2583	8.96359	50	2.83019	6.66667	0.546448	6.66667	0.851789	0	0	0	0	0	0	0	2.66272	0.733391	0	0.78125	0.291262	0.704225	0	7.08661	7.7381	0	0	0	0	0	0	1.0551	0	0	3.73444	2.52738	0.381841	0	0	0.242718	0	3.74204	2.4	2.43902	1.77866	1.40845	2.33161	0	0
K10947|padR;PadRfamilytranscriptionalregulator,regulatoryproteinPadR	1.63934	6.95364	8.96359	0	0	0	1.0929	0	0.511073	0	0	0	21.5827	0	6.25	0	1.18343	0.431406	0	0	2.13592	0.234742	0	0	1.09127	14.8564	2.17391	4.28571	21.7391	15.2198	0	0.820633	0	13.3333	0.207469	0.42123	2.80017	0.10929	9.18919	0.0606796	30.83	0.477707	0	0	1.77866	5.6338	6.99482	0	2.63158
K25154|evrC;viologenexporterfamilytransportsystempermeaseprotein	0	3.97351	8.96359	0	0	0	0.546448	2.22222	0	0	0	0	2.15827	0	6.25	0	0.295858	0.172563	0	0	0.38835	0	0	0.787402	0.0992063	2.37203	0	0	2.17391	1.46561	16.6667	0.117233	0	0	0	0	2.88502	0	1.2973	0	5.92885	0.398089	0	0	1.18577	0	0	0	0
K02860|rimM;16SrRNAprocessingproteinRimM	3.27869	1.65563	8.96359	0	20.7547	26.6667	1.0929	2.22222	11.925	0	0	0	0.719424	0	0	0	0	3.19241	0	1.5625	2.91262	0	0	3.93701	11.8056	6.36704	2.17391	2.85714	10.8696	4.17136	0	0.937866	0.819672	6.66667	3.73444	0.505476	2.33347	0	3.24324	0.849515	6.71937	3.50318	0	0	0.197628	1.40845	0.777202	0	0
K05522|nei;endonucleaseVIII[EC:3.2.2.-4.2.99.18]	0	45.6954	8.82353	0	0.943396	0	0	4.44444	0.170358	0	0	0	0	0	0	0	0.887574	0.215703	0	0	0.0970874	0	0	0	0.793651	0.124844	0	0	0	0	0	0.117233	0	0	2.07469	0.336984	0.169707	0	0.216216	0.0606796	0	0.0796178	2.8	4.87805	1.18577	0	0.777202	0	2.63158
K01338|lon;ATP-dependentLonprotease[EC:3.4.21.53]	0	12.9139	8.82353	0	18.8679	0	7.65027	0	7.15503	0	0	0	11.5108	28.5714	0	0	2.07101	2.11389	0	2.34375	3.8835	1.17371	0	27.5591	10.3175	2.99625	4.34783	1.42857	0	5.63698	0	3.39977	4.5082	0	5.39419	2.35889	2.8426	0.765027	4.21622	1.39563	17.3913	3.82166	1.6	0	0.790514	9.85915	7.25389	5	0
K03624|greA;transcriptionelongationfactorGreA	0	9.93377	8.82353	0	75.4717	0	7.10383	8.88889	5.28109	0	0	0	7.91367	0	0	0	1.77515	1.07852	0	0	2.52427	0.234742	0	9.44882	9.62302	11.985	0	0	4.34783	8.22999	0	13.1301	4.91803	16.6667	2.6971	2.69587	2.54561	0.327869	6.7027	1.21359	5.5336	3.90127	1.6	2.43902	3.95257	5.6338	5.95855	0	0
K01428|ureC;ureasesubunitalpha[EC:3.5.1.5]	0	7.28477	8.82353	0	7.54717	0	3.27869	2.22222	1.70358	0	0	0	2.15827	0	0	0	2.36686	0.905953	0	0.78125	0.38835	2.8169	0	11.811	8.03571	0.873908	17.3913	0	0	0.11274	0	1.87573	1.22951	0	1.86722	0.926706	1.1031	0	1.83784	0.485437	1.97628	0.955414	0.4	0	2.37154	1.40845	2.84974	0	0
K05846|opuBD;osmoprotectanttransportsystempermeaseprotein	0	60.2649	8.68347	0	15.0943	6.66667	6.01093	8.88889	1.1925	100	0	0	1.43885	7.14286	25	50	4.14201	1.25108	0	4.6875	0.873786	1.87793	0	12.5984	4.16667	4.86891	10.8696	0	8.69565	4.62232	0	3.75147	0.409836	0	6.639	0.505476	1.06067	0.327869	2.59459	1.57767	2.7668	0.955414	7.2	0	2.56917	1.40845	4.92228	0	7.89474
K06902|UMF1;MFStransporter,UMF1family	0	14.2384	8.68347	0	0	0	3.27869	0	1.02215	0	0	7.14286	2.8777	0	0	0	0.295858	0.172563	0	0	0.582524	0	0	2.3622	2.87698	2.49688	0	0	0	5.4115	0	0.468933	0	0	0.829876	0.336984	0.890963	0.10929	1.83784	0.546117	6.32411	0.0796178	0	0	0.592885	0	1.03627	0	0
K07735|algH;putativetranscriptionalregulator	0	6.29139	8.68347	0	24.5283	13.3333	2.73224	0	3.74787	0	0	0	0	0	0	0	3.84615	0.388266	0	0	0.38835	0	0	45.6693	5.25794	0	0	0	0	0.11274	16.6667	1.28957	6.14754	0	3.63071	1.51643	3.22444	0	0	0.242718	0	2.78662	1.6	4.87805	0	0	4.66321	2.5	15.7895
K08744|CRLS;cardiolipinsynthase(CMP-forming)[EC:2.7.8.41]	0	0.993377	8.68347	0	0	0	2.18579	0	0.511073	0	0	0	0	0	0	0	1.77515	2.37274	0	0	0.38835	0.704225	50	0.787402	4.86111	0.249688	0	0	0	1.01466	0	1.4068	0	0	1.24481	0.084246	0.424268	0.10929	0.108108	1.03155	0	0.557325	0	0	0.592885	0	0.259067	0	0
K01462|PDF,def;peptidedeformylase[EC:3.5.1.88]	1.63934	97.0199	8.54342	0	16.0377	0	6.55738	13.3333	2.21465	0	0	7.14286	7.91367	0	0	50	43.787	2.5453	0	0.78125	4.36893	2.34742	100	22.0472	10.9127	13.608	4.34783	11.4286	8.69565	8.79369	0	4.33763	13.1148	13.3333	5.39419	1.51643	3.22444	2.62295	7.89189	1.51699	10.2767	7.48408	1.2	0	4.34783	0	8.54922	12.5	2.63158
K02342|dnaQ;DNApolymeraseIIIsubunitepsilon[EC:2.7.7.7]	1.63934	49.6689	8.54342	0	55.6604	0	2.18579	11.1111	9.02896	0	0	7.14286	5.03597	14.2857	0	0	2.36686	2.71786	0	3.125	1.16505	0.938967	0	15.748	13.2937	5.86767	0	2.85714	2.17391	3.26945	50	3.63423	7.78689	10	4.77178	4.80202	2.8426	0.218579	2.7027	1.09223	1.18577	4.53822	4.8	0	2.7668	1.40845	3.36788	7.5	18.4211
K10117|msmE;raffinose/stachyose/melibiosetransportsystemsubstrate-bindingprotein	0	21.1921	8.54342	0	0	0	1.63934	0	0.340716	0	0	14.2857	5.7554	0	0	0	2.07101	0.215703	0	0	2.52427	0	0	0	2.97619	11.7353	2.17391	0	0	6.98985	0	0.937866	0	0	1.24481	1.34794	1.86678	0.218579	4.54054	0.121359	13.0435	0.398089	0	0	6.917	0	4.66321	0	0
K07407|E3.2.1.22B,galA,rafA;alpha-galactosidase[EC:3.2.1.22]	1.63934	14.9007	8.54342	0	0.943396	0	0	0	0.511073	0	0	0	0.719424	0	6.25	50	3.84615	0.345125	0	0	0.873786	0.234742	0	1.5748	0.297619	3.87016	0	0	6.52174	3.38219	0	0.3517	0.409836	0	0.207469	2.35889	0.466695	0	3.13514	0.121359	2.37154	0.796178	0.4	0	3.16206	0	2.33161	0	0
K10232|aglE,ggtB;alpha-glucosidetransportsystemsubstrate-bindingprotein	0	9.60265	8.54342	0	0	0	0.546448	0	0.170358	0	0	0	0	0	0	0	1.77515	0.129422	0	0	1.84466	0	0	0	1.38889	1.1236	0	0	0	0	0	0	0	0	0.103734	0.336984	0.12728	0.10929	0	0.121359	0.790514	0.0796178	0	0	4.1502	0	1.81347	0	0
K10441|rbsA;ribosetransportsystemATP-bindingprotein[EC:7.5.2.7]	0	27.4834	8.40336	0	7.54717	60	7.65027	4.44444	3.91823	0	0	0	2.8777	0	0	0	2.66272	0.992235	0	0	1.94175	2.8169	0	11.811	20.9325	2.62172	2.17391	0	4.34783	2.70575	0	5.15826	1.22951	6.66667	14.1079	3.87532	1.18795	0.10929	3.35135	2.60922	2.7668	2.38854	3.2	0	2.96443	1.40845	7.77202	2.5	0
K25677|yesP;pectin-derivedoligosaccharidetransportsystempermeaseprotein	0	21.8543	8.40336	0	0	0	0.546448	0	0	0	0	0	2.15827	0	0	0	0	0	0	0	0.291262	0	0	0	0.892857	1.87266	0	0	0	0.676437	0	0	0	0	0.207469	0	0.678829	0	1.18919	0.182039	1.58103	0.159236	0	0	0.790514	0	1.29534	0	0
K00163|aceE;pyruvatedehydrogenaseE1component[EC:1.2.4.1]	0	21.1921	8.40336	0	15.0943	0	5.46448	2.22222	6.98467	0	0	0	0.719424	0	6.25	0	1.47929	1.89819	0	9.375	0.776699	0.234742	0	10.2362	8.82937	0	0	2.85714	0	0.11274	0	4.80657	2.04918	0	6.43154	2.52738	1.31523	0.437158	0.108108	0.728155	0.395257	9.07643	0	0	3.75494	2.8169	4.14508	0	7.89474
K01524|ppx-gppA;exopolyphosphatase/guanosine-5'-triphosphate,3'-diphosphatepyrophosphatase[EC:3.6.1.113.6.1.40]	0	20.5298	8.40336	0	6.60377	0	12.5683	4.44444	2.72572	0	0	21.4286	0	0	0	0	3.5503	1.72563	0	0	0.776699	1.17371	0	8.66142	19.5437	2.12235	0	0	0	3.72041	0	9.61313	1.22951	0	12.7593	1.68492	2.03649	0.655738	1.94595	1.63835	3.16206	3.18471	4.8	7.31707	1.58103	0	11.1399	2.5	0
K00817|hisC;histidinol-phosphateaminotransferase[EC:2.6.1.9]	0	19.2053	8.40336	0	47.1698	6.66667	6.55738	15.5556	2.72572	0	0	0	0.719424	7.14286	0	0	6.21302	1.1648	0	0	1.45631	7.277	0	25.9843	11.5079	2.99625	0	0	0	6.20068	16.6667	2.8136	1.22951	13.3333	12.2407	0.673968	2.50318	0.218579	2.91892	2.3665	2.7668	5.17516	6	0	24.9012	1.40845	3.62694	15	7.89474
K03761|kgtP;MFStransporter,MHSfamily,alpha-ketoglutaratepermease	0	16.5563	8.40336	0	0.943396	0	3.82514	2.22222	1.02215	33.3333	0	0	0.719424	7.14286	0	50	2.95858	0.64711	0	3.125	0.679612	0.469484	0	6.29921	2.08333	1.62297	0	0	0	1.57835	0	1.99297	0	0	2.07469	3.87532	0.466695	0.10929	0.108108	0.485437	1.58103	1.11465	0	2.43902	0.395257	0	2.07254	0	0
K00789|metK,MAT;S-adenosylmethioninesynthetase[EC:2.5.1.6]	8.19672	15.2318	8.40336	0	14.1509	0	5.46448	4.44444	10.2215	33.3333	0	0	10.0719	7.14286	0	0	2.36686	1.25108	0	0.78125	2.23301	0.938967	50	55.9055	16.5675	10.2372	2.17391	2.85714	26.087	11.1612	16.6667	1.52403	2.86885	6.66667	2.38589	2.35889	2.63046	0.437158	5.40541	0.849515	13.834	5.41401	0.8	7.31707	2.37154	8.4507	2.84974	5	0
K19710|E2.7.7.53;ATPadenylyltransferase[EC:2.7.7.53]	0	7.94702	8.40336	0	0	6.66667	0	0	0	0	0	0	0	0	0	0	10.9467	0	0	0	0.0970874	0	0	0	0	0	0	0	0	0.225479	0	0.3517	0	0	0.103734	0	0.12728	0	0.216216	0.0606796	0	0	0	0	0.395257	0	0	0	0
K21929|udg;uracil-DNAglycosylase[EC:3.2.2.27]	0	7.61589	8.40336	0	3.77358	0	1.63934	0	0.681431	0	0	0	0.719424	0	12.5	0	2.07101	0.301984	0	0	0.485437	0.469484	0	0.787402	4.6627	0.62422	0	0	0	1.46561	0	0.937866	0	0	1.76349	0.252738	0.466695	0.437158	1.62162	1.63835	1.97628	0	0	0	8.10277	0	0.518135	2.5	0
K03284|corA;magnesiumtransporter	3.27869	35.4305	8.26331	0	3.77358	6.66667	4.91803	4.44444	3.57751	0	0	0	5.03597	0	25	0	32.5444	1.50992	0	1.5625	1.45631	1.17371	0	11.811	7.63889	8.2397	2.17391	1.42857	26.087	8.34273	0	2.8136	1.63934	6.66667	4.56432	0.42123	2.16377	0.218579	6.81081	1.82039	7.50988	2.54777	1.2	4.87805	2.7668	1.40845	2.07254	2.5	2.63158
K13633|ftrA;AraCfamilytranscriptionalregulator,transcriptionalactivatorFtrA	0	18.543	8.26331	0	7.54717	0	0.546448	0	0.340716	0	0	0	0	14.2857	0	0	1.18343	0.0862813	0	0	0.485437	0	0	1.5748	0.496032	0	0	0	0	0	0	0.586166	0.409836	0	0.311203	0	0.0848536	0	0	0.242718	0	0.0796178	0.4	0	2.37154	0	0.259067	0	0
K03976|ybaK,ebsC;Cys-tRNA(Pro)/Cys-tRNA(Cys)deacylase[EC:3.1.1.-]	0	17.2185	8.26331	0	13.2075	0	1.63934	8.88889	1.36286	0	0	0	0.719424	0	0	0	0	0.905953	0	0	1.16505	0.234742	0	21.2598	2.67857	3.74532	0	0	13.0435	3.26945	0	1.17233	1.63934	0	2.28216	1.17944	0.721256	0.327869	3.35135	0.242718	4.34783	2.14968	6	2.43902	0.197628	0	3.88601	0	0
K00384|trxB,TRR;thioredoxinreductase(NADPH)[EC:1.8.1.9]	1.63934	16.8874	8.26331	50	6.60377	0	9.28962	11.1111	6.64395	0	0	0	8.63309	7.14286	0	0	2.66272	2.9767	0	1.5625	3.8835	3.75587	0	2.3622	15.377	13.2335	15.2174	4.28571	2.17391	12.2886	16.6667	6.56506	8.19672	3.33333	9.85477	3.1171	2.58804	1.53005	8.10811	1.39563	16.6008	8.51911	1.2	0	1.58103	4.22535	8.03109	0	0
K07124|K07124;uncharacterizedprotein	0	14.9007	8.26331	0	21.6981	0	6.55738	2.22222	2.04429	0	100	0	8.63309	7.14286	0	0	4.43787	0.733391	0	2.34375	1.5534	0.938967	50	22.0472	4.06746	3.24594	2.17391	0	8.69565	4.39684	0	1.99297	0.819672	0	3.42324	3.03286	1.18795	0	3.02703	0.485437	6.32411	1.59236	0.4	0	1.58103	0	3.36788	5	15.7895
K03076|secY;preproteintranslocasesubunitSecY	3.27869	10.596	8.26331	0	0	6.66667	7.10383	4.44444	3.06644	0	0	0	0	0	12.5	0	0.887574	0.431406	100	0	1.94175	0.234742	50	21.2598	9.3254	8.61423	2.17391	2.85714	2.17391	2.48027	0	0.7034	2.04918	0	3.83817	0.926706	0.890963	0.437158	19.4595	0.910194	5.13834	0.716561	0	0	1.18577	1.40845	1.29534	2.5	44.7368
K01738|cysK;cysteinesynthase[EC:2.5.1.47]	0	10.2649	8.26331	50	44.3396	0	7.10383	8.88889	2.55537	0	66.6667	0	13.6691	0	0	0	2.95858	2.24331	0	3.90625	2.52427	0.938967	50	25.1969	13.8889	9.3633	2.17391	7.14286	76.087	16.46	0	4.68933	2.45902	3.33333	6.95021	2.35889	2.58804	0.546448	9.83784	1.82039	91.3043	10.2707	8.4	4.87805	0	2.8169	7.51295	2.5	18.4211
K03891|qcrB;ubiquinol-cytochromecreductasecytochromebsubunit	0	6.95364	8.26331	0	0	0	0	2.22222	0	0	0	0	0	0	0	0	0.591716	0	0	0	0.38835	0	0	0	0	0	0	0	0	0	0	0	0	0	0.103734	0	0.424268	0	0	0	0	0	0	0	0.988142	0	0	0	0
K09955|K09955;uncharacterizedprotein	0	5.62914	8.26331	0	0	0	0.546448	0	0.170358	0	0	7.14286	0.719424	0	0	0	1.18343	0	0	0	0.485437	0	0	0	0.0992063	1.37328	0	2.85714	0	0.789177	0	0.234467	0	0	0.726141	0.084246	0.169707	0	1.18919	0.0606796	1.18577	0.238854	0.4	0	0.592885	1.40845	0.518135	0	0
K03519|coxM,cutM;aerobiccarbon-monoxidedehydrogenasemediumsubunit[EC:1.2.5.3]	0	2.31788	8.26331	0	0	0	0.546448	0	0.170358	0	0	0	0	0	0	0	0	0.258844	0	0	0.291262	0	50	0	4.6627	0.249688	0	0	0	0.225479	0	2.1102	0	0	0.726141	0.336984	0.12728	0	0.216216	0.849515	0	0	0	0	0.790514	0	0.259067	0	0
K06281|hyaB,hybC;hydrogenaselargesubunit[EC:1.12.99.6]	0	1.3245	8.26331	0	8.49057	6.66667	0.546448	0	0.170358	0	0	0	0	0	0	0	0	0.0431406	0	0	0.194175	0	0	0	1.5873	0	0	0	0	0.11274	0	0.586166	0	0	0.311203	0.084246	0.763683	0	0.756757	1.69903	1.18577	1.27389	0.4	0	0.592885	0	0	0	2.63158
K07040|yceD,ylbN;DUF177domain-containingprotein	0	1.3245	8.26331	50	33.0189	0	0.546448	6.66667	1.02215	0	0	7.14286	5.03597	0	0	0	0.591716	0.560828	0	0.78125	0.679612	0.938967	0	12.5984	6.05159	2.24719	0	1.42857	4.34783	3.04397	33.3333	1.17233	1.63934	6.66667	3.73444	1.93766	1.31523	0	2.48649	0.182039	4.34783	4.77707	2	0	25.4941	0	2.07254	0	0
K13787|idsA;geranylgeranyldiphosphatesynthase,typeI[EC:2.5.1.12.5.1.102.5.1.29]	0	65.2318	8.12325	0	0	0	0	4.44444	0	0	0	21.4286	0	0	6.25	0	12.1302	0	0	0	0.38835	0	0	0	0.198413	0	0	0	0	0	0	0.117233	0	0	0	0.336984	0.12728	0	0	0	0	0	0	0	0.790514	0	0	0	0
K10563|mutM,fpg;formamidopyrimidine-DNAglycosylase[EC:3.2.2.234.2.99.18]	4.91803	48.0132	8.12325	0	11.3208	0	5.46448	2.22222	3.06644	0	0	0	0.719424	0	0	0	0.591716	1.63934	0	0	0.485437	0.704225	0	34.6457	4.06746	3.37079	4.34783	4.28571	10.8696	3.60767	0	8.20633	0.819672	3.33333	3.42324	1.0952	4.41239	0	0.972973	1.15291	12.6482	15.1274	0	0	9.28854	1.40845	2.07254	0	0
K00130|betB,gbsA;betaine-aldehydedehydrogenase[EC:1.2.1.8]	0	40.3974	8.12325	0	13.2075	0	1.63934	6.66667	4.25894	33.3333	0	0	4.31655	0	87.5	100	10.0592	0.819672	0	1.5625	1.45631	0.469484	0	30.7087	9.02778	1.9975	0	0	0	4.05862	0	2.4619	3.27869	0	3.52697	3.79107	4.92151	0	1.2973	1.27427	5.5336	1.99045	2.4	0	6.917	0	3.88601	5	50
K03086|rpoD;RNApolymeraseprimarysigmafactor	4.91803	23.5099	8.12325	50	6.60377	0	5.46448	0	5.28109	0	0	0	4.31655	0	31.25	50	8.28402	1.25108	0	3.90625	2.62136	0.704225	0	2.3622	15.0794	13.2335	4.34783	10	6.52174	9.01917	0	3.8687	1.63934	0	3.21577	1.26369	6.61858	20.4372	5.08108	1.33495	16.6008	6.60828	0.8	19.5122	2.7668	2.8169	10.6218	2.5	0
K01139|spoT;GTPdiphosphokinase/guanosine-3',5'-bis(diphosphate)3'-diphosphatase[EC:2.7.6.53.1.7.2]	3.27869	22.5166	8.12325	50	28.3019	0	1.63934	2.22222	1.87394	0	100	0	7.19424	0	6.25	0	3.25444	2.41588	100	0.78125	1.65049	1.64319	0	7.08661	16.5675	9.61298	0	0	26.087	10.0338	0	4.10317	2.45902	16.6667	4.87552	0.84246	0.763683	0	6.16216	0.303398	10.2767	3.42357	27.6	0	1.3834	2.8169	24.0933	0	0
K16203|dppA1;D-aminopeptidase[EC:3.4.11.-]	0	20.1987	8.12325	0	0	0	0	0	0	0	0	0	2.8777	0	0	0	2.07101	0.301984	0	0	0.291262	0	0	0	0.297619	1.74782	2.17391	0	0	5.4115	0	0.7034	0	0	0.103734	0.084246	0.212134	0	1.51351	0.0606796	5.13834	0.238854	0.8	0	24.7036	0	1.03627	0	0
K16048|hsaB;3-hydroxy-9,10-secoandrosta-1,3,5(10)-triene-9,17-dionemonooxygenasereductasecomponent[EC:1.5.1.-]	0	18.543	8.12325	0	13.2075	0	0	0	1.1925	0	0	0	0	0	6.25	0	1.47929	0.0862813	0	0	0	0	0	6.29921	1.4881	0	0	0	0	0	0	0.586166	0	0	0.311203	0.084246	0.212134	0	0	0.0606796	0	0.0796178	0	0	0.592885	0	0.259067	0	0
K00145|argC;N-acetyl-gamma-glutamyl-phosphatereductase[EC:1.2.1.38]	1.63934	14.9007	8.12325	0	65.0943	0	3.27869	0	2.55537	0	0	0	14.3885	0	6.25	0	1.18343	1.03538	0	1.5625	1.35922	0.938967	50	11.0236	7.24206	6.49189	0	0	0	4.8478	0	2.1102	6.14754	13.3333	3.94191	2.78012	1.86678	0.327869	1.94595	0.849515	9.48617	7.64331	0.8	0	1.3834	1.40845	13.4715	2.5	10.5263
K00052|leuB,IMDH;3-isopropylmalatedehydrogenase[EC:1.1.1.85]	0	8.60927	8.12325	0	9.43396	13.3333	1.63934	4.44444	5.79216	0	0	0	2.8777	0	0	0	2.07101	1.42364	0	0	1.65049	0.469484	50	9.44882	8.03571	1.9975	8.69565	2.85714	0	3.26945	0	2.34467	0.819672	0	5.91286	1.0952	1.90921	0.218579	3.13514	0.485437	9.48617	7.00637	5.2	0	5.33597	1.40845	5.44041	2.5	2.63158
K01595|ppc;phosphoenolpyruvatecarboxylase[EC:4.1.1.31]	1.63934	7.61589	8.12325	0	20.7547	6.66667	3.82514	4.44444	2.72572	100	0	21.4286	4.31655	0	6.25	0	3.25444	0.949094	0	0.78125	1.5534	1.17371	0	14.9606	2.38095	4.24469	0	4.28571	13.0435	3.60767	0	1.99297	1.22951	13.3333	2.28216	3.95956	1.99406	0.10929	1.08108	0.970874	3.16206	5.25478	1.2	4.87805	4.74308	0	4.14508	0	0
K03649|mug;double-strandeduracil-DNAglycosylase[EC:3.2.2.28]	0	0	8.12325	0	1.88679	0	0.546448	0	0.340716	0	0	0	0.719424	0	0	0	3.25444	0.0431406	0	0	0.0970874	0.234742	0	2.3622	0.496032	1.37328	0	0	0	0.11274	0	1.17233	0	0	0.93361	0.336984	0.296988	0	0.324324	0	2.37154	1.67197	0.4	2.43902	0.395257	0	0.777202	0	0
K01647|CS,gltA;citratesynthase[EC:2.3.3.1]	1.63934	32.7815	7.98319	0	4.71698	6.66667	3.82514	2.22222	4.25894	0	0	0	15.8273	7.14286	6.25	50	3.5503	10.9146	0	4.6875	3.8835	0.704225	0	3.14961	9.02778	20.3496	8.69565	4.28571	4.34783	15.3326	0	5.74443	4.09836	3.33333	16.9087	12.9739	2.71532	1.53005	4.75676	1.09223	22.5296	7.16561	2.8	14.6341	3.95257	0	12.4352	2.5	10.5263
K00917|lacC;tagatose6-phosphatekinase[EC:2.7.1.144]	0	19.8675	7.98319	0	0	0	0	0	0	0	0	0	0	0	6.25	0	0	0	0	0	0.0970874	0	0	0	0	2.74657	0	0	6.52174	3.60767	0	0	0	6.66667	0	0.084246	0.0424268	0	0.864865	0	0.790514	0	0	0	0.790514	0	0.518135	0	0
K07006|K07006;uncharacterizedprotein	0	15.894	7.98319	0	6.60377	0	3.27869	2.22222	3.40716	0	0	14.2857	0	0	6.25	0	3.25444	0.69025	0	2.34375	0.485437	0.938967	0	14.1732	7.53968	1.37328	0	0	0	1.24014	16.6667	1.64127	1.22951	0	6.84647	0.42123	0.424268	0.546448	0.540541	1.15291	4.34783	0.716561	0.4	0	1.58103	0	0.777202	2.5	0
K11741|sugE;quaternaryammoniumcompound-resistanceproteinSugE	0	12.5828	7.98319	0	6.60377	0	5.46448	4.44444	0.851789	0	0	0	1.43885	0	0	0	0.295858	0.388266	0	0	1.06796	0.704225	0	10.2362	7.34127	1.9975	0	1.42857	6.52174	1.91657	0	3.28253	0	0	3.73444	1.26369	0.975817	0.218579	0.756757	0.910194	1.18577	2.38854	0.4	0	5.5336	0	3.10881	0	0
K14645|K14645;serineprotease[EC:3.4.21.-]	0	10.596	7.98319	0	0	0	0.546448	0	0.681431	0	0	0	0.719424	35.7143	0	0	0.887574	0.819672	0	0	0.194175	0	0	0	0.297619	0.124844	0	17.1429	0	0.11274	0	1.28957	2.86885	0	0.829876	2.27464	0.636402	0	0.648649	0	0.395257	3.1051	0	0	0.197628	4.22535	0.259067	0	0
K01880|GARS,glyS1;glycyl-tRNAsynthetase[EC:6.1.1.14]	0	8.60927	7.98319	0	0	0	0	6.66667	0	0	0	0	2.15827	0	0	0	1.47929	0	0	0	1.26214	0	0	0	0.694444	2.24719	13.0435	0	0	4.05862	0	0.117233	0	0	0.414938	0.252738	0.848536	0	0.864865	0.0606796	1.18577	0	0	0	0.395257	1.40845	0.777202	0	0
K02982|RP-S3,rpsC;smallsubunitribosomalproteinS3	0	5.96026	7.98319	0	0	0	1.0929	0	7.15503	0	0	0	2.15827	0	0	0	0	0.0431406	0	0	0.582524	1.64319	0	0.787402	3.1746	0.749064	0	0	2.17391	1.1274	66.6667	0.3517	0	0	0.518672	3.70682	3.90327	0	3.13514	0.242718	0.395257	0.636943	0	0	0.197628	1.40845	4.14508	0	0
K02050|ABC.SN.P;NitT/TauTfamilytransportsystempermeaseprotein	0	5.62914	7.98319	50	17.9245	6.66667	12.5683	2.22222	2.38501	0	0	0	2.15827	0	0	0	1.47929	1.46678	0	1.5625	3.59223	2.34742	0	40.9449	15.873	4.49438	2.17391	0	2.17391	4.17136	16.6667	4.2204	0.409836	0	14.9378	2.86436	2.03649	0	4.43243	3.33738	6.32411	3.34395	3.2	0	0.988142	1.40845	4.66321	2.5	2.63158
K17242|aguF;alpha-1,4-digalacturonatetransportsystempermeaseprotein	0	2.31788	7.98319	0	0	0	0	0	0	0	0	0	0	0	0	0	0	0	0	0	0.0970874	0	0	0	1.09127	0	0	0	0	0	0	0.117233	0	0	0.518672	0	0.169707	0	0	0.303398	0	0	0	0	0.197628	0	0	0	0
K01478|arcA;argininedeiminase[EC:3.5.3.6]	0	45.3642	7.84314	50	4.71698	0	0.546448	2.22222	0.340716	0	0	0	2.15827	0	0	0	1.47929	0.560828	0	0	1.26214	1.40845	0	3.14961	1.4881	9.3633	4.34783	0	21.7391	3.38219	0	0.586166	7.37705	3.33333	1.34855	3.1171	0.212134	0	0.756757	0.121359	0.790514	3.98089	0.8	0	2.17391	0	4.14508	0	2.63158
K03781|katE,CAT,catB,srpA;catalase[EC:1.11.1.6]	0	34.106	7.84314	0	33.9623	0	2.18579	8.88889	2.72572	0	33.3333	0	29.4964	7.14286	0	0	3.84615	1.72563	0	14.8438	1.84466	2.11268	0	18.8976	11.2103	13.7328	6.52174	10	0	10.7103	0	5.9789	2.04918	0	8.81743	3.03286	2.3759	0.218579	5.62162	0.970874	25.6917	10.6688	2	0	36.7589	1.40845	6.47668	2.5	7.89474
K03436|fruR2,fruR;DeoRfamilytranscriptionalregulator,fructoseoperontranscriptionalrepressor	1.63934	26.8212	7.84314	0	0	0	0	6.66667	0	0	0	0	1.43885	7.14286	12.5	0	4.43787	0.301984	0	0	2.3301	0	0	0	0.892857	10.9863	4.34783	0	6.52174	4.73506	0	1.87573	0	13.3333	0.311203	0.505476	0.466695	0	4.10811	0	4.34783	0	0	2.43902	1.3834	0	3.36788	2.5	0
K01754|E4.3.1.19,ilvA,tdcB;threoninedehydratase[EC:4.3.1.19]	0	16.5563	7.84314	0	7.54717	6.66667	3.27869	8.88889	6.47359	0	0	0	11.5108	7.14286	6.25	0	2.07101	2.45902	0	0.78125	2.13592	1.17371	0	29.1339	13.0952	9.23845	4.34783	2.85714	8.69565	15.6708	0	5.15826	0.409836	0	7.88382	1.17944	2.07891	0.874317	4.10811	1.88107	10.6719	3.34395	2.8	7.31707	4.34783	0	2.33161	2.5	0
K03564|BCP,PRXQ,DOT5;thioredoxin-dependentperoxiredoxin[EC:1.11.1.24]	0	14.5695	7.84314	0	11.3208	0	1.0929	0	2.21465	100	0	0	7.19424	0	12.5	0	5.91716	1.3805	0	5.46875	1.45631	1.64319	50	11.0236	9.3254	1.49813	2.17391	0	0	2.81849	0	2.4619	4.5082	0	3.94191	2.0219	2.29105	0.437158	2.7027	1.39563	5.5336	3.82166	3.2	0	1.97628	0	16.3212	0	2.63158
K20273|zmpA;zincmetalloproteaseZmpA	0	13.245	7.84314	0	0	0	0	0	0	0	0	0	0	14.2857	0	0	6.50888	0.0431406	0	0	0.0970874	0	0	0	0	0	0	8.57143	0	0	0	0.117233	0	0	0.103734	0.168492	0.0424268	0	0	0	0	0	0	0	1.3834	0	0.518135	0	0
K11105|cvrA,nhaP2;potassium/hydrogenantiporter	0	10.2649	7.84314	0	9.43396	6.66667	1.63934	0	2.38501	0	0	0	2.15827	0	0	0	0.295858	0.258844	0	0	0.582524	0.938967	0	9.44882	3.27381	0.62422	0	0	0	1.35287	0	1.99297	0.819672	0	2.07469	1.51643	1.78193	0.218579	0.648649	0.424757	3.16206	2.30892	0.8	0	0.988142	1.40845	0.777202	0	0
K05567|mnhC,mrpC;multicomponentNa+:H+antiportersubunitC	0	9.27152	7.84314	0	2.83019	0	0	2.22222	0.170358	0	0	0	3.59712	0	0	0	0	0.560828	0	0	0.679612	0	0	0	0.396825	3.74532	2.17391	0	0	3.38219	0	0.117233	0.409836	0	0.829876	0.084246	1.1031	0	4.32432	0.121359	5.13834	0.159236	0	0	0.790514	2.8169	1.03627	5	0
K02968|RP-S20,rpsT;smallsubunitribosomalproteinS20	1.63934	5.62914	7.84314	0	7.54717	0	6.01093	6.66667	3.2368	0	0	0	10.0719	0	0	0	0.591716	1.68248	0	0.78125	0.679612	1.17371	0	14.1732	6.34921	8.61423	2.17391	1.42857	26.087	4.8478	16.6667	6.09613	11.4754	10	1.97095	2.61163	3.0123	0.655738	4.21622	1.57767	7.11462	5.33439	0	0	3.95257	0	4.14508	0	0
K12511|tadC;tightadherenceproteinC	0	4.96689	7.84314	0	9.43396	6.66667	1.63934	0	0.851789	0	0	0	0	0	0	0	0	1.20794	0	0	0.38835	0.704225	0	6.29921	7.24206	0.62422	0	0	0	0.11274	0	1.28957	1.22951	0	2.6971	0.084246	0.593975	0	0.972973	0.485437	2.37154	0.716561	0	0	0.790514	0	0.518135	2.5	2.63158
K01596|E4.1.1.32,pckA,PCK;phosphoenolpyruvatecarboxykinase(GTP)[EC:4.1.1.32]	0	3.97351	7.84314	0	0	0	2.73224	4.44444	0.170358	0	0	0	0	0	18.75	0	2.95858	0.905953	0	0.78125	1.26214	0.234742	0	0	2.38095	0	0	0	0	0.338219	0	1.0551	0	0	1.45228	2.0219	0.212134	0.10929	0	0.121359	0	0.875796	0	0	15.6126	5.6338	0.518135	0	0
K05794|terC;telluriteresistanceproteinTerC	0	38.4106	7.70308	0	9.43396	0	7.65027	0	1.1925	0	0	7.14286	0	0	0	0	1.47929	0.474547	0	1.5625	0.582524	1.17371	0	14.9606	2.77778	0.124844	0	0	0	0.338219	16.6667	1.87573	1.22951	0	2.80083	1.60067	0.975817	0.218579	0.108108	0.546117	0	2.46815	0.8	2.43902	3.16206	2.8169	0.518135	17.5	0
K15581|oppB;oligopeptidetransportsystempermeaseprotein	3.27869	31.7881	7.70308	0	0	0	2.18579	4.44444	0.681431	0	0	0	4.31655	0	0	0	0	0.862813	0	0	1.74757	0.469484	0	0	10.6151	11.1111	0	0	17.3913	14.2052	0	0.468933	1.63934	10	0.829876	0.589722	1.7395	0	3.56757	1.03155	13.834	2.38854	1.2	0	0.790514	0	4.14508	0	0
K22297|furA;Furfamilytranscriptionalregulator,stress-responsiveregulator	0	25.4967	7.70308	0	0	0	0	0	0	0	0	0	0	0	6.25	0	2.36686	0	0	0	0.194175	0	0	0	0	0	0	0	0	0	0	0	0	0	0	0.926706	0.12728	0	0	0	0	0	0	0	1.77866	16.9014	0	0	0
K03569|mreB;rodshape-determiningproteinMreBandrelatedproteins	0	25.1656	7.70308	0	7.54717	6.66667	16.9399	0	2.21465	0	0	0	25.8993	14.2857	0	0	13.0178	1.07852	100	1.5625	2.42718	2.8169	0	8.66142	6.64683	20.4744	2.17391	7.14286	0	17.9256	16.6667	7.26846	8.60656	0	9.54357	6.06571	2.8426	1.20219	7.56757	0.970874	22.9249	7.24522	7.2	0	3.75494	4.22535	7.51295	2.5	0
K01191|MAN2C1;alpha-mannosidase[EC:3.2.1.24]	3.27869	16.5563	7.70308	0	0	0	0	0	0	0	0	0	0.719424	0	0	0	0.887574	0	0	0	0.582524	0	0	0	0.198413	1.62297	0	0	4.34783	0.789177	0	0	0	0	0.103734	0.084246	0.169707	0	0.972973	0.182039	1.97628	0	0	0	1.18577	0	1.29534	0	0
K07483|K07483;transposase	3.27869	16.5563	7.70308	50	19.8113	13.3333	12.5683	20	5.45145	66.6667	0	0	7.91367	21.4286	0	0	7.39645	4.05522	0	4.6875	3.39806	3.28638	0	13.3858	15.7738	8.11486	0	7.14286	17.3913	6.31342	50	10.7855	3.27869	10	6.639	4.63353	4.20025	0.765027	6.7027	1.63835	8.69565	6.84713	8	19.5122	5.13834	4.22535	9.58549	0	7.89474
K07025|K07025;putativehydrolaseoftheHADsuperfamily	0	15.894	7.70308	0	1.88679	0	4.37158	2.22222	2.21465	0	0	14.2857	5.7554	0	0	0	6.80473	0.69025	0	0	1.45631	0.234742	0	3.93701	5.55556	5.99251	0	1.42857	10.8696	5.07328	0	1.17233	2.04918	3.33333	3.94191	0.673968	0.890963	0.218579	2.91892	1.33495	5.13834	1.19427	0	0	1.3834	5.6338	1.29534	2.5	0
K00973|rfbA,rmlA,rffH;glucose-1-phosphatethymidylyltransferase[EC:2.7.7.24]	1.63934	9.93377	7.70308	0	17.9245	0	2.73224	2.22222	3.2368	66.6667	0	0	3.59712	0	0	0	4.73373	1.33736	0	1.5625	0.38835	1.17371	0	11.0236	4.26587	4.61923	8.69565	14.2857	8.69565	5.86246	0	4.5721	2.04918	0	4.04564	0.926706	1.69707	0.327869	2.7027	0.546117	11.4625	2.14968	2	7.31707	2.56917	5.6338	3.10881	5	0
K01201|GBA,srfJ;glucosylceramidase[EC:3.2.1.45]	0	2.64901	7.70308	0	0	0	0	0	0.170358	0	0	7.14286	1.43885	0	0	0	1.18343	0.129422	0	0	0.485437	0.234742	0	0	0.198413	1.49813	0	2.85714	0	0.338219	0	0	0	0	0.207469	0.168492	0.296988	0	0.216216	0.121359	0.790514	0.318471	0	0	2.37154	0	1.5544	0	0
K02115|ATPF1G,atpG;F-typeH+-transportingATPasesubunitgamma	0	0.331126	7.70308	0	0	6.66667	1.63934	0	5.11073	0	0	0	3.59712	0	0	0	0	0.345125	0	0	2.62136	0.469484	0	1.5748	10.9127	1.9975	0	0	8.69565	2.59301	0	1.4068	0	0	4.25311	0.336984	1.95163	0.655738	3.56757	4.18689	3.16206	1.91083	0.8	4.87805	0	0	4.66321	2.5	0
K01624|FBA,fbaA;fructose-bisphosphatealdolase,classII[EC:4.1.2.13]	21.3115	52.649	7.56303	0	7.54717	6.66667	2.73224	2.22222	3.74787	0	0	7.14286	8.63309	0	0	0	2.95858	1.68248	0	1.5625	2.23301	1.87793	0	37.0079	6.94444	19.975	10.8696	0	30.4348	18.3766	0	2.69637	12.2951	10	9.23237	5.64448	4.07297	0.437158	5.83784	1.45631	8.69565	6.28981	3.2	0	6.12648	9.85915	6.99482	2.5	5.26316
K06377|spo0M;sporulation-controlprotein	0	36.0927	7.56303	0	0	0	0	0	2.38501	0	0	0	2.15827	0	0	0	1.18343	0.0431406	0	0	0.582524	0	0	0	0.198413	1.87266	2.17391	0	0	1.57835	0	0	4.91803	0	0	2.44313	0.254561	0	1.18919	0	2.37154	0.796178	9.6	0	4.94071	0	0.777202	0	0
K06988|fno;8-hydroxy-5-deazaflavin:NADPHoxidoreductase[EC:1.5.1.40]	0	35.7616	7.56303	0	1.88679	0	3.27869	0	0.681431	0	0	0	0	0	0	0	10.0592	0.560828	0	0.78125	0.485437	0.469484	0	9.44882	3.86905	0.249688	0	0	2.17391	0.338219	0	2.22743	0	0	3.94191	0.505476	0.424268	0.10929	0.756757	0.242718	0.790514	0.636943	0.4	0	2.96443	0	0.777202	0	2.63158
K05275|E1.1.1.65;pyridoxine4-dehydrogenase[EC:1.1.1.65]	0	17.2185	7.56303	0	0.943396	6.66667	2.73224	0	0	0	0	7.14286	0	0	6.25	0	2.36686	0.301984	0	0.78125	0.582524	0.234742	0	1.5748	2.57937	0.124844	0	0	0	0.11274	0	1.87573	0	0	1.34855	0.168492	0.0848536	0.10929	0.216216	0.242718	0.395257	0.398089	0.4	0	2.56917	1.40845	0.777202	0	0
K06153|bacA;undecaprenyl-diphosphatase[EC:3.6.1.27]	1.63934	16.2252	7.56303	0	11.3208	6.66667	4.37158	0	3.2368	0	33.3333	0	8.63309	7.14286	0	0	2.07101	1.63934	0	6.25	0.873786	2.11268	100	17.3228	7.04365	6.49189	4.34783	1.42857	10.8696	9.58286	16.6667	4.9238	2.45902	0	2.48963	3.03286	1.90921	0.546448	4.97297	1.09223	13.0435	2.70701	0.4	0	2.56917	22.5352	7.77202	2.5	2.63158
K03799|htpX;heatshockproteinHtpX[EC:3.4.24.-]	0	12.9139	7.56303	0	7.54717	0	4.37158	0	3.57751	0	0	7.14286	4.31655	28.5714	0	0	9.76331	1.72563	0	0	1.16505	0.938967	0	11.0236	4.96032	2.74657	0	0	0	2.25479	0	1.52403	6.14754	3.33333	4.46058	3.1171	1.44251	0.218579	1.72973	0.667476	1.97628	6.13057	0.8	4.87805	34.585	0	2.59067	5	0
K10680|nemA;N-ethylmaleimidereductase[EC:1.-.-.-]	0	12.5828	7.56303	0	15.0943	0	5.46448	4.44444	4.4293	33.3333	0	0	1.43885	7.14286	0	0	2.36686	1.07852	0	2.34375	0.38835	1.17371	0	21.2598	6.54762	0.124844	0	1.42857	0	0.450958	0	4.9238	0.409836	0	6.95021	1.51643	1.69707	0.327869	0	1.15291	0.790514	5.01592	2.4	4.87805	0.988142	0	6.21762	5	10.5263
K01495|GCH1,folE;GTPcyclohydrolaseIA[EC:3.5.4.16]	3.27869	10.596	7.56303	0	8.49057	13.3333	6.55738	0	5.96252	0	33.3333	28.5714	6.47482	7.14286	6.25	0	5.02959	0.992235	0	0.78125	1.06796	1.17371	0	14.9606	6.54762	5.61798	0	0	8.69565	3.83315	16.6667	2.8136	2.04918	3.33333	4.97925	2.1904	3.26686	0.655738	3.45946	0.788835	6.32411	6.28981	7.2	2.43902	1.77866	0	2.59067	2.5	7.89474
K02836|prfB;peptidechainreleasefactor2	3.27869	9.93377	7.56303	0	15.0943	0	1.0929	0	2.38501	0	0	7.14286	1.43885	7.14286	6.25	0	0.591716	1.3805	25	0	0.873786	5.86854	100	14.9606	7.93651	14.4819	6.52174	0	8.69565	6.08794	16.6667	3.28253	1.22951	6.66667	12.5519	0.758214	2.20619	0.218579	17.2973	1.88107	7.50988	4.61783	0.8	0	1.18577	1.40845	3.62694	0	18.4211
K02654|pilD,pppA;leaderpeptidase(prepilinpeptidase)/N-methyltransferase[EC:3.4.23.432.1.1.-]	0	3.31126	7.56303	0	12.2642	0	5.46448	4.44444	2.38501	0	0	0	0	0	6.25	0	0.887574	0.862813	0	0	0.38835	0.938967	0	8.66142	3.0754	0.124844	0	0	0	0.676437	16.6667	1.52403	2.04918	0	2.07469	0.084246	1.06067	0	1.08108	0.121359	0.395257	3.18471	1.6	0	1.58103	2.8169	1.03627	0	5.26316
K04757|rsbW;serine/threonine-proteinkinaseRsbW[EC:2.7.11.1]	0	55.6291	7.42297	0	0	0	0.546448	0	0	0	0	0	8.63309	0	0	0	1.77515	0.0431406	0	0	0.291262	0	0	0	1.09127	1.24844	0	0	0	3.38219	0	0.117233	0	0	0	0.505476	0.93339	0	2.16216	0.0606796	13.0435	0.159236	0	0	3.35968	0	1.5544	0	0
K02996|RP-S9,MRPS9,rpsI;smallsubunitribosomalproteinS9	37.7049	38.7417	7.42297	0	0	0	1.0929	0	0.170358	0	0	0	0.719424	0	0	0	0	0.776531	0	0	1.26214	28.4038	0	63.7795	17.2619	3.1211	0	0	8.69565	13.9797	0	18.6401	4.91803	0	2.59336	0.168492	2.92745	0.10929	8.10811	0.667476	3.95257	1.19427	0	0	0.592885	0	1.29534	2.5	0
K05879|dhaL;phosphoenolpyruvate---glyceronephosphotransferasesubunitDhaL[EC:2.7.1.121]	0	37.0861	7.42297	0	0.943396	0	0.546448	0	0	33.3333	0	0	0.719424	0	0	0	0.295858	0.0431406	0	0	0.582524	0.469484	0	0.787402	3.27381	0.62422	0	0	2.17391	2.25479	0	0.234467	0	0	1.55602	0.084246	0.678829	0	1.51351	0.424757	0.395257	0.557325	2	0	0.790514	0	0.777202	2.5	2.63158
K03305|TC.POT;proton-dependentoligopeptidetransporter,POTfamily	0	26.1589	7.42297	0	0	0	6.01093	0	4.08859	0	33.3333	0	15.8273	0	18.75	0	4.43787	1.3805	0	0	0.873786	2.11268	0	0.787402	1.38889	11.4856	2.17391	5.71429	6.52174	14.4307	0	2.57913	7.78689	10	3.52697	5.56024	1.95163	0	3.56757	0.546117	5.13834	8.35987	4.4	21.9512	3.55731	0	4.92228	0	0
K04043|dnaK,HSPA9;molecularchaperoneDnaK	0	24.1722	7.42297	0	6.60377	6.66667	4.37158	4.44444	7.32538	0	0	7.14286	2.8777	0	6.25	0	6.21302	1.29422	0	3.125	2.13592	0.704225	50	5.51181	12.2024	3.87016	0	0	21.7391	6.20068	0	4.9238	1.63934	23.3333	3.42324	3.53833	3.09716	2.29508	10.8108	0.788835	3.95257	8.83758	0.4	2.43902	2.96443	1.40845	4.92228	0	0
K00104|glcD;glycolatedehydrogenaseFAD-linkedsubunit[EC:1.1.99.14]	0	22.8477	7.42297	0	15.0943	0	0.546448	4.44444	1.1925	0	0	0	2.15827	0	0	0	1.47929	0.733391	0	0	1.65049	0.704225	50	11.0236	6.25	7.24095	6.52174	0	0	3.26945	0	1.64127	0	0	4.77178	0.505476	1.23038	0.327869	2.59459	1.09223	5.13834	1.43312	0	0	0.592885	2.8169	2.07254	0	0
K01652|E2.2.1.6L,ilvB,ilvG,ilvI;acetolactatesynthaseI/II/IIIlargesubunit[EC:2.2.1.6]	3.27869	19.2053	7.42297	50	13.2075	6.66667	13.6612	13.3333	4.94037	0	0	0	4.31655	7.14286	0	0	8.28402	3.79638	0	1.5625	3.30097	5.6338	0	42.5197	25	11.236	21.7391	0	21.7391	15.6708	0	8.55803	3.27869	10	16.9087	12.8054	5.30335	1.0929	6.16216	3.33738	9.88142	12.3408	7.2	7.31707	4.1502	0	6.47668	10	5.26316
K01246|tag;DNA-3-methyladenineglycosylaseI[EC:3.2.2.20]	1.63934	17.5497	7.42297	0	2.83019	6.66667	4.91803	2.22222	0.511073	0	0	0	0	7.14286	0	0	0.887574	0.862813	0	0	0.582524	1.40845	0	37.7953	4.16667	4.11985	0	0	6.52174	3.38219	0	3.517	9.01639	0	7.05394	1.0952	1.44251	3.06011	2.59459	1.33495	0.790514	4.77707	6.4	7.31707	0.790514	0	1.29534	0	0
K02493|hemK,prmC,HEMK;releasefactorglutaminemethyltransferase[EC:2.1.1.297]	0	15.894	7.42297	0	12.2642	20	0	2.22222	0.511073	0	0	0	1.43885	0	0	0	5.91716	1.55306	0	0.78125	0.291262	0	50	5.51181	0.992063	1.49813	26.087	0	0	4.17136	0	0.234467	0	0	15.1452	0.252738	0.806109	0.10929	1.83784	0.728155	2.37154	1.19427	0.4	0	2.17391	0	1.03627	0	2.63158
K25286|fagD,cchF,irp1A,piaA;iron-siderophoretransportsystemsubstrate-bindingprotein	0	13.9073	7.42297	0	0	0	0	6.66667	1.02215	0	0	0	0	0	0	0	2.95858	0.172563	0	0	0.0970874	0	0	1.5748	1.4881	0.249688	0	0	0	0.789177	0	0.234467	0	0	0.311203	0.168492	0.169707	0.10929	0.432432	0.121359	1.97628	0.238854	0	0	2.37154	0	0.259067	0	0
K01028|scoA;3-oxoacidCoA-transferasesubunitA[EC:2.8.3.5]	0	13.5762	7.42297	50	8.49057	0	3.82514	0	2.04429	0	0	0	5.7554	21.4286	6.25	0	1.18343	1.76877	0	3.125	2.42718	0.469484	0	6.29921	8.53175	6.86642	4.34783	1.42857	0	4.17136	16.6667	1.52403	0.819672	0	2.17842	1.51643	0.93339	0.327869	1.40541	0.910194	4.34783	3.90127	0	0	1.77866	0	1.29534	2.5	7.89474
K07175|phoH2;PhoH-likeATPase	0	13.245	7.42297	0	8.49057	0	1.0929	2.22222	4.59966	0	0	0	1.43885	0	0	0	0.295858	0.819672	0	0	0.291262	0.938967	0	8.66142	4.16667	2.24719	2.17391	2.85714	0	1.69109	0	1.99297	4.5082	0	6.639	1.68492	1.7395	0.10929	3.45946	0.303398	4.34783	4.69745	0.8	0	0.790514	0	4.92228	0	0
K13641|iclR;IclRfamilytranscriptionalregulator,acetateoperonrepressor	0	11.5894	7.42297	0	4.71698	6.66667	1.0929	0	1.1925	0	0	0	0	0	12.5	50	6.80473	0.517688	0	0	2.3301	1.40845	0	10.2362	5.25794	0.62422	0	0	0	0.563698	0	2.57913	0.819672	0	1.24481	1.51643	0.466695	0	0.216216	0.849515	0.395257	3.82166	8.4	14.6341	4.1502	1.40845	1.5544	12.5	0
K01609|trpC;indole-3-glycerolphosphatesynthase[EC:4.1.1.48]	0	9.93377	7.42297	0	11.3208	0	4.91803	6.66667	3.91823	0	0	0	0	0	0	0	4.14201	0.733391	0	0	0.776699	0.469484	0	51.9685	6.34921	0.499376	21.7391	1.42857	2.17391	0.450958	0	0.468933	0	0	2.28216	0.505476	1.40008	0.218579	1.62162	0.546117	3.55731	0.477707	0	0	1.77866	0	0.518135	0	2.63158
K21159|sgcF,ncsF2,kedF;epoxidehydrolase	0	7.28477	7.42297	0	0	0	0	0	0.511073	0	0	0	0	0	0	0	0.887574	0	0	0	0.0970874	0	0	0	0.396825	0	0	0	0	0	0	0.117233	0	0	0.726141	0.084246	0.0424268	0	0.216216	0.121359	0	0	0	0	1.77866	0	0	0	0
K18455|mca;mycothiolS-conjugateamidase[EC:3.5.1.115]	0	4.30464	7.42297	0	0	0	0	33.3333	0	0	0	0	0	0	6.25	0	1.77515	0	0	0	0.0970874	0	0	0	0	0	0	0	0	0.11274	0	0	0	0	0	0.168492	0.12728	0	0	0	0	0	0	0	1.3834	0	0	0	0
K22108|kstR2;TetR/AcrRfamilytranscriptionalregulator,cholesterolcatabolismregulator	0	3.97351	7.42297	0	1.88679	0	1.63934	0	1.36286	0	33.3333	0	1.43885	0	0	0	0.295858	0.0862813	0	0	0.485437	0.234742	0	7.08661	0.992063	1.24844	0	0	0	3.15671	0	1.17233	0	0	0.518672	0.926706	0.254561	0	1.08108	0.121359	1.97628	0.159236	0	0	0.395257	0	0.518135	0	0
K04075|tilS,mesJ;tRNA(Ile)-lysidinesynthase[EC:6.3.4.19]	0	2.31788	7.42297	0	2.83019	0	3.27869	0	0.340716	0	0	7.14286	0	0	0	100	3.84615	0.258844	0	1.5625	0.679612	0.469484	0	5.51181	1.98413	3.24594	2.17391	1.42857	6.52174	3.60767	0	1.64127	0.819672	0	1.97095	1.26369	0.975817	0	4	0.303398	2.7668	1.27389	0.4	0	0.197628	5.6338	1.03627	0	2.63158
K03545|tig;triggerfactor	1.63934	99.0066	7.28291	50	13.2075	6.66667	4.37158	4.44444	4.08859	0	66.6667	7.14286	6.47482	0	0	0	0.887574	0.819672	50	3.125	0.776699	0.938967	0	11.0236	4.16667	7.86517	0	0	21.7391	6.20068	0	3.75147	6.96721	10	4.04564	2.0219	2.67289	0.327869	2.37838	0.970874	7.11462	7.48408	2.4	0	0.988142	0	4.14508	2.5	0
K22010|pdtaR;two-componentsystem,responseregulatorPdtaR	0	11.5894	7.28291	0	0	6.66667	0	11.1111	0.170358	0	0	0	0	0	0	0	2.36686	0.345125	0	0	0.873786	0	0	0	0.892857	0.873908	0	0	0	2.70575	0	1.0551	0	0	0.518672	0.42123	1.40008	0.327869	0.756757	0.242718	0.395257	0	0	0	0.988142	0	0.259067	0	0
K01823|idi,IDI;isopentenyl-diphosphateDelta-isomerase[EC:5.3.3.2]	1.63934	7.61589	7.28291	0	3.77358	0	0	4.44444	0.340716	0	0	0	1.43885	0	6.25	0	28.6982	0.172563	0	0	0.485437	0	0	1.5748	0.892857	2.99625	0	0	15.2174	2.48027	0	0.7034	0	3.33333	0.414938	0.336984	0.424268	0.10929	3.02703	0.303398	5.92885	0.875796	0.4	0	0.395257	1.40845	2.07254	0	0
K02549|menC;o-succinylbenzoatesynthase[EC:4.2.1.113]	0	1.65563	7.28291	0	0	0	1.0929	4.44444	2.55537	0	0	0	1.43885	0	0	0	0.591716	0.388266	0	0	0.485437	0	0	0	0.198413	1.62297	4.34783	0	0	3.38219	0	0.117233	1.22951	0	3.3195	0.42123	0.424268	0	2.05405	0.0606796	2.7668	0.238854	18.4	0	0.395257	1.40845	1.29534	0	0
K00826|E2.6.1.42,ilvE;branched-chainaminoacidaminotransferase[EC:2.6.1.42]	0	67.8808	7.14286	0	14.1509	13.3333	4.37158	8.88889	5.62181	33.3333	0	7.14286	11.5108	0	6.25	50	1.47929	1.5962	0	0.78125	2.52427	3.05164	0	18.8976	12.5992	19.7253	2.17391	0	8.69565	33.7091	0	5.2755	8.19672	10	7.26141	0.758214	2.54561	0.546448	5.94595	1.63835	20.5534	6.36943	3.6	0	1.77866	0	10.1036	0	0
K02274|coxA,ctaD;cytochromecoxidasesubunitI[EC:7.1.1.9]	0	41.0596	7.14286	0	12.2642	6.66667	3.82514	6.66667	1.87394	0	0	0	1.43885	0	37.5	50	18.0473	1.42364	0	0.78125	1.84466	1.17371	50	10.2362	14.0873	4.36954	2.17391	0	0	1.46561	16.6667	1.52403	0.409836	0	6.43154	1.43218	2.41833	0.437158	8.97297	7.52427	9.48617	1.99045	0.8	0	14.4269	1.40845	1.5544	2.5	15.7895
K02437|gcvH,GCSH;glycinecleavagesystemHprotein	0	29.4702	7.14286	50	11.3208	0	2.73224	0	3.2368	0	0	0	7.91367	0	0	0	1.47929	1.98447	0	3.125	1.16505	0.234742	0	22.8346	10.119	5.99251	0	2.85714	0	5.9752	0	2.4619	0.819672	0	3.11203	1.01095	2.3759	0.10929	3.56757	0.667476	7.11462	3.1051	4	0	4.74308	1.40845	2.07254	5	2.63158
K05799|pdhR;GntRfamilytranscriptionalregulator,transcriptionalrepressorforpyruvatedehydrogenasecomplex	0	28.8079	7.14286	50	24.5283	0	10.3825	2.22222	5.11073	0	0	0	7.91367	0	0	50	5.32544	2.761	0	0.78125	2.81553	4.92958	0	33.0709	16.369	8.11486	10.8696	0	2.17391	10.1466	16.6667	8.90973	4.91803	6.66667	7.88382	8.50885	2.33347	0.655738	4.54054	1.94175	8.69565	8.35987	6.4	0	4.34783	1.40845	10.3627	35	23.6842
K03320|amt,AMT,MEP;ammoniumtransporter,Amtfamily	1.63934	16.2252	7.14286	50	7.54717	20	2.18579	24.4444	6.98467	0	0	21.4286	7.19424	0	37.5	50	0	3.71009	0	0.78125	1.35922	0.469484	50	37.7953	7.8373	11.8602	0	2.85714	2.17391	15.6708	0	3.98593	10.2459	0	5.60166	3.20135	3.0123	0.546448	6.05405	0.667476	11.8577	7.96178	1.2	0	1.77866	2.8169	4.40415	0	5.26316
K01874|MARS,metG;methionyl-tRNAsynthetase[EC:6.1.1.10]	8.19672	14.9007	7.14286	0	25.4717	0	1.0929	2.22222	4.25894	0	0	0	14.3885	7.14286	0	0	2.95858	1.25108	0	1.5625	0.776699	0	0	20.4724	6.84524	15.1061	8.69565	5.71429	21.7391	16.46	0	3.1653	1.22951	13.3333	3.63071	1.26369	2.50318	0.437158	5.18919	1.21359	13.4387	3.98089	1.2	4.87805	4.54545	1.40845	4.14508	0	10.5263
K07089|K07089;uncharacterizedprotein	0	14.9007	7.14286	0	4.71698	6.66667	1.63934	4.44444	2.04429	0	0	0	2.8777	0	6.25	0	1.18343	0.345125	0	0.78125	0.679612	0	0	5.51181	2.28175	4.49438	0	0	6.52174	6.5389	0	5.39273	1.63934	20	0.518672	0.926706	0.848536	0.10929	3.13514	0.485437	9.48617	3.02548	0.4	0	1.3834	0	2.59067	2.5	0
K00342|nuoM;NADH-quinoneoxidoreductasesubunitM[EC:7.1.1.2]	0	12.2517	7.14286	0	57.5472	20	1.0929	13.3333	1.02215	0	0	0	0	0	0	0	1.18343	1.20794	0	0.78125	0.38835	4.22535	50	3.93701	11.2103	0.124844	0	1.42857	0	0.11274	0	1.4068	0.409836	0	4.14938	0.673968	1.18795	0.10929	1.2973	0.970874	2.37154	1.51274	3.6	0	6.917	1.40845	1.29534	2.5	0
K00867|coaA;typeIpantothenatekinase[EC:2.7.1.33]	3.27869	9.93377	7.14286	50	0	6.66667	2.18579	15.5556	3.06644	0	0	0	1.43885	0	0	0	5.91716	0.129422	0	0	0.291262	0.234742	0	0.787402	1.28968	8.2397	0	0	8.69565	2.59301	0	1.0551	1.63934	6.66667	0.414938	4.12805	0.381841	0	1.40541	0.242718	1.58103	2.70701	2.4	2.43902	5.13834	0	2.59067	0	0
K04518|pheA2;prephenatedehydratase[EC:4.2.1.51]	0	7.61589	7.14286	0	0	0	4.91803	0	0.340716	0	0	0	1.43885	0	6.25	0	0.295858	0.819672	0	0	0.582524	0.704225	0	0	2.08333	1.9975	0	0	0	3.15671	0	0.3517	0	3.33333	1.03734	0.084246	0.763683	0.327869	1.40541	0.728155	2.37154	0.318471	0	0	0.395257	0	0.777202	0	0
K09693|tagH;teichoicacidtransportsystemATP-bindingprotein[EC:7.5.2.4]	0	7.61589	7.14286	0	0	0	0	2.22222	0	0	0	0	0.719424	0	0	0	0	0	0	0	0	0	0	0	0	2.37203	0	0	0	2.25479	0	0	0	0	0	0	0.381841	0	0.540541	0	1.58103	0	0	0	0.197628	0	1.03627	0	0
K09761|rsmE;16SrRNA(uracil1498-N3)-methyltransferase[EC:2.1.1.193]	0	7.61589	7.14286	0	0.943396	6.66667	4.91803	0	3.06644	0	0	0	1.43885	0	6.25	0	0	0.69025	100	2.34375	0.38835	0.704225	0	16.5354	5.65476	2.49688	0	0	0	2.70575	0	2.69637	2.45902	0	3.21577	0.589722	2.46076	0	3.13514	2.30583	3.16206	4.69745	0	2.43902	0.592885	0	2.33161	0	0
K10237|thuF,sugA;trehalose/maltosetransportsystempermeaseprotein	0	0.662252	7.14286	0	0	0	2.18579	4.44444	0.340716	0	0	0	0.719424	0	0	0	0	0.258844	0	0	0.291262	0	0	3.93701	1.4881	0.374532	0	0	0	1.57835	0	0.117233	0	0	1.03734	0	0.509122	0	0.648649	0.364078	2.37154	0.238854	0.4	0	0.197628	0	0.777202	0	0
K10914|crp;CRP/FNRfamilytranscriptionalregulator,cyclicAMPreceptorprotein	0	24.1722	7.0028	0	16.0377	0	7.10383	2.22222	8.00681	0	0	14.2857	2.8777	0	0	50	5.32544	2.5453	0	2.34375	2.23301	1.40845	0	14.1732	8.73016	1.49813	0	5.71429	0	2.81849	16.6667	5.39273	2.04918	0	4.25311	7.41365	5.34578	2.0765	1.40541	1.27427	3.55731	4.06051	6	2.43902	2.56917	8.4507	1.03627	15	0
K07030|fakA;fattyacidkinase[EC:2.7.2.18]	0	15.2318	7.0028	0	0	0	0	0	0	0	0	0	10.7914	0	50	100	0.591716	0	0	0	0.291262	0	0	0	0.0992063	1.9975	0	0	21.7391	7.10259	0	0	0	0	0	0.084246	0.806109	0.10929	9.2973	0	5.5336	0	0	0	0.197628	4.22535	1.03627	0	0
K16840|hpxQ;2-oxo-4-hydroxy-4-carboxy-5-ureidoimidazolinedecarboxylase[EC:4.1.1.97]	0	12.9139	7.0028	0	0	6.66667	0	0	0	0	0	0	0	0	12.5	0	1.47929	0.0862813	0	0	0	0.234742	0	0	0.198413	0	0	0	0	0	0	0	0	0	0.103734	0.758214	0.169707	0	0	0.0606796	0	0.477707	0.8	0	0.790514	0	0.777202	0	0
K03980|murJ,mviN;putativepeptidoglycanlipidIIflippase	0	8.9404	7.0028	0	11.3208	0	2.73224	0	4.94037	0	0	7.14286	0.719424	0	0	0	7.39645	1.12166	0	0	0.38835	1.64319	0	17.3228	7.34127	0.873908	2.17391	0	0	1.91657	16.6667	6.79953	10.6557	0	3.73444	0.926706	1.18795	0.218579	1.18919	1.63835	1.97628	4.85669	2	12.1951	0.790514	0	1.81347	0	5.26316
K07465|K07465;putativeRecBfamilyexonuclease	0	8.9404	7.0028	0	0	0	0	4.44444	0	0	0	0	0	0	0	0	0	0	0	0	0.194175	0	0	0	0	0	0	0	0	0	0	0	0	0	0	0	0.0424268	0	0	0	0	0	0	0	0.790514	0	0	0	0
K03149|thiG;thiazolesynthase[EC:2.8.1.10]	0	1.3245	7.0028	0	34.9057	6.66667	3.82514	0	3.57751	0	0	0	0.719424	0	0	0	0.295858	0.905953	0	0.78125	0.873786	0.704225	0	15.748	7.93651	1.62297	2.17391	1.42857	0	2.59301	16.6667	5.04103	1.63934	0	9.12863	0.673968	1.65465	0.218579	3.35135	1.63835	3.55731	2.30892	4.4	2.43902	0.592885	0	4.66321	2.5	0
K01181|E3.2.1.8,xynA;endo-1,4-beta-xylanase[EC:3.2.1.8]	0	32.7815	6.86275	0	0	0	0.546448	0	0.340716	0	0	0	0	0	31.25	50	6.50888	0.0431406	0	0.78125	1.26214	0	0	0.787402	1.5873	4.61923	0	1.42857	0	2.14205	0	0.234467	0.819672	0	0	0.758214	0.509122	0.437158	1.40541	0	3.95257	0.398089	0	0	4.54545	0	2.84974	0	0
K00796|folP;dihydropteroatesynthase[EC:2.5.1.15]	1.63934	29.8013	6.86275	0	3.77358	0	0.546448	0	1.70358	0	33.3333	0	1.43885	0	6.25	50	2.36686	0.560828	0	0	0.970874	0	0	24.4094	3.96825	1.24844	0	0	0	2.14205	0	1.17233	0.819672	3.33333	3.11203	1.0952	1.69707	0	2.48649	0.546117	3.16206	3.34395	1.2	0	1.18577	2.8169	6.21762	2.5	13.1579
K11779|fbiC;FOsynthase[EC:2.5.1.1474.3.1.32]	0	14.9007	6.86275	0	0	0	0	0	0.511073	0	0	0	0	0	0	0	2.07101	0.0431406	0	0	0	0	0	0	0.0992063	0	0	0	0	0	0	0	0	0	0	0.336984	0.12728	0	0	0	0	0.238854	0	0	0.592885	0	0	0	0
K03111|ssb;single-strandDNA-bindingprotein	3.27869	13.245	6.86275	0	11.3208	0	2.73224	0	2.04429	0	0	0	4.31655	0	56.25	100	1.18343	4.74547	0	1.5625	1.5534	1.40845	0	5.51181	8.63095	10.7366	0	4.28571	13.0435	6.08794	0	4.33763	2.86885	6.66667	3.11203	2.78012	2.8426	1.74863	33.6216	1.75971	7.50988	9.31529	2.4	0	0.197628	0	2.33161	7.5	2.63158
K00432|gpx,btuE,bsaA;glutathioneperoxidase[EC:1.11.1.9]	6.55738	11.9205	6.86275	0	27.3585	0	6.01093	0	5.79216	0	0	0	7.91367	7.14286	0	0	2.07101	1.3805	0	3.125	0.679612	0.704225	0	40.9449	7.8373	8.48939	2.17391	1.42857	8.69565	3.49493	0	2.93083	0.409836	3.33333	9.6473	1.93766	1.82435	0.10929	2.7027	3.09466	6.71937	2.54777	1.2	2.43902	1.58103	0	6.21762	15	0
K01951|guaA,GMPS;GMPsynthase(glutamine-hydrolysing)[EC:6.3.5.2]	0	11.2583	6.86275	0	12.2642	6.66667	6.01093	11.1111	4.94037	0	0	7.14286	2.8777	0	0	0	0.887574	2.58844	0	0	2.03883	1.87793	0	9.44882	10.119	15.6055	4.34783	2.85714	15.2174	22.5479	0	4.2204	1.63934	0	4.35685	2.61163	1.95163	1.74863	6.48649	1.27427	10.2767	6.92675	2	0	0.592885	0	2.59067	2.5	2.63158
K01259|pip;prolineiminopeptidase[EC:3.4.11.5]	0	9.93377	6.86275	0	23.5849	6.66667	11.4754	0	2.55537	0	0	0	0.719424	28.5714	0	50	1.77515	0.64711	0	1.5625	0.776699	1.17371	0	30.7087	7.44048	2.99625	0	1.42857	0	1.57835	33.3333	1.17233	0.819672	0	4.56432	0.42123	1.06067	0	1.62162	1.27427	5.5336	1.91083	0.8	0	0.592885	1.40845	1.81347	2.5	0
K02049|ABC.SN.A;NitT/TauTfamilytransportsystemATP-bindingprotein	0	8.9404	6.86275	0	13.2075	13.3333	3.82514	2.22222	1.87394	0	0	0	3.59712	0	6.25	0	0.295858	2.24331	0	0	1.74757	1.17371	0	22.0472	16.7659	3.74532	4.34783	0	0	7.77903	16.6667	4.10317	0	0	15.3527	0.168492	2.16377	0.10929	6.05405	5.15777	11.8577	1.3535	0.8	2.43902	0.395257	0	6.47668	5	5.26316
K01625|eda;2-dehydro-3-deoxyphosphogluconatealdolase/(4S)-4-hydroxy-2-oxoglutaratealdolase[EC:4.1.2.144.1.3.42]	0	7.94702	6.86275	0	2.83019	0	4.91803	0	3.06644	0	0	0	2.15827	0	0	0	1.18343	1.50992	0	0	1.06796	1.40845	0	34.6457	4.86111	4.36954	4.34783	0	2.17391	2.59301	0	1.28957	0.819672	3.33333	7.36515	0.84246	1.35766	0.218579	3.24324	1.75971	4.74308	4.77707	8.4	0	1.58103	1.40845	3.88601	22.5	0
K21140|mec;[CysOsulfur-carrierprotein]-S-L-cysteinehydrolase[EC:3.13.1.6]	0	4.63576	6.86275	0	0	0	0	0	0.170358	0	0	0	0.719424	0	6.25	0	1.18343	0	0	0	0.38835	0	0	0.787402	0	0.374532	0	0	0	0.11274	0	0	0	0	0.207469	0.336984	0.12728	0	0.216216	0	0.395257	0.0796178	0	0	1.18577	0	0	0	0
K00390|cysH;phosphoadenosinephosphosulfatereductase[EC:1.8.4.81.8.4.10]	0	3.31126	6.86275	0	5.66038	13.3333	2.73224	2.22222	2.21465	0	0	0	6.47482	0	0	0	20.4142	1.76877	0	6.25	1.06796	0.234742	0	6.29921	6.05159	1.74782	0	0	0	6.5389	0	1.28957	0	0	5.80913	0.673968	1.40008	0	1.83784	3.2767	32.4111	0.875796	0	2.43902	2.7668	1.40845	5.18135	0	0
K02051|ABC.SN.S;NitT/TauTfamilytransportsystemsubstrate-bindingprotein	0	1.65563	6.86275	0	18.8679	0	11.4754	0	3.40716	0	0	0	5.03597	0	6.25	0	0.591716	2.15703	0	0	2.13592	1.64319	0	22.0472	15.2778	2.99625	0	0	0	4.50958	16.6667	6.3306	0	0	7.15768	0.758214	1.99406	0.437158	3.89189	2.79126	6.71937	2.94586	4	4.87805	1.18577	0	3.62694	2.5	2.63158
K02315|dnaC;DNAreplicationproteinDnaC	0	0.993377	6.86275	0	1.88679	0	0	0	0.340716	0	0	0	1.43885	0	0	0	0.295858	0.0862813	0	0	0.194175	0	0	0	0.793651	1.1236	0	0	4.34783	1.35287	0	0.234467	0	0	1.45228	0.505476	0.424268	0	2.59459	0.970874	0	0.318471	0.8	0	0.395257	0	2.33161	5	0
K07749|frc;formyl-CoAtransferase[EC:2.8.3.16]	0	0.331126	6.86275	0	16.9811	0	0.546448	0	0	0	0	0	0	0	0	0	0	0.560828	0	0	1.26214	0.938967	0	26.7717	1.5873	0.124844	0	0	0	0	0	1.4068	0	0	1.65975	0.505476	0.169707	0	0	0.606796	0	0.796178	0.4	0	0.790514	0	0.259067	2.5	2.63158
K00529|hcaD;3-phenylpropionate/trans-cinnamatedioxygenaseferredoxinreductasecomponent[EC:1.18.1.3]	0	71.8543	6.72269	0	0.943396	0	2.73224	2.22222	0.851789	0	33.3333	0	0	0	6.25	0	2.95858	0.474547	0	0	0.291262	0.938967	0	0.787402	5.65476	0.374532	0	0	0	0.11274	0	1.17233	0.409836	0	2.6971	0.42123	0.12728	0	0.108108	0.970874	0	0.159236	0.4	2.43902	3.95257	0	0	0	0
K14048|ureAB;ureasesubunitgamma/beta[EC:3.5.1.5]	0	25.1656	6.72269	0	0.943396	0	0	0	0	0	0	0	0.719424	0	0	0	3.25444	0	0	0	0.291262	0	0	0.787402	0.0992063	0	0	0	0	0	0	0.117233	0	0	0.311203	0.084246	0.0848536	0	0	0	0	0	0	0	0.395257	1.40845	0	0	0
K03306|TC.PIT;inorganicphosphatetransporter,PiTfamily	0	24.5033	6.72269	0	13.2075	0	2.73224	0	4.08859	0	0	7.14286	2.8777	0	6.25	50	7.39645	1.55306	0	0	1.16505	2.34742	0	12.5984	9.02778	1.9975	0	0	0	5.29876	16.6667	3.98593	0.409836	0	16.1826	1.34794	1.23038	0	2.91892	0.667476	7.90514	2.86624	1.2	2.43902	1.18577	0	5.95855	2.5	0
K01895|ACSS1_2,acs;acetyl-CoAsynthetase[EC:6.2.1.1]	0	21.5232	6.72269	0	16.9811	6.66667	7.65027	4.44444	6.13288	0	0	0	16.5468	0	37.5	50	18.0473	3.23555	0	3.90625	3.39806	3.28638	50	38.5827	15.2778	25.4682	2.17391	1.42857	0	25.3664	0	7.62016	1.63934	0	7.36515	8.84583	3.479	2.29508	8.86486	2.60922	14.6245	5.97134	1.6	7.31707	82.0158	7.04225	8.80829	2.5	0
K02074|ABC.ZM.A;zinc/manganesetransportsystemATP-bindingprotein	0	15.894	6.72269	0	3.77358	0	1.63934	2.22222	3.06644	0	0	0	0	0	0	0	1.47929	0.862813	0	11.7188	0.0970874	0.234742	0	3.93701	2.28175	0.873908	0	0	0	0	0	2.1102	0	0	3.11203	0.084246	0.169707	0.218579	0.648649	0.364078	0	1.75159	1.2	0	0.592885	0	0.777202	0	2.63158
K01728|pel;pectatelyase[EC:4.2.2.2]	0	15.2318	6.72269	0	0	0	0	0	0.340716	0	0	0	0	0	12.5	0	5.02959	0.258844	0	0.78125	0.291262	0	0	0	0.396825	1.74782	0	2.85714	0	1.01466	0	0	0	0	0.622407	1.93766	0.254561	0	0.108108	0.303398	1.97628	2.70701	1.2	0	0.592885	0	2.84974	0	2.63158
K00088|IMPDH,guaB;IMPdehydrogenase[EC:1.1.1.205]	8.19672	11.2583	6.72269	0	7.54717	0	3.82514	4.44444	1.87394	0	66.6667	14.2857	7.91367	0	0	0	4.73373	1.12166	0	3.90625	1.06796	6.57277	0	11.0236	7.93651	17.4782	0	4.28571	21.7391	22.9989	0	3.28253	2.45902	16.6667	3.0083	14.2376	2.41833	0.437158	8.21622	2.73058	15.8103	5.49363	2.8	0	5.92885	4.22535	3.10881	2.5	0
K07393|ECM4,yqjG;glutathionyl-hydroquinonereductase[EC:1.8.5.7]	0	10.2649	6.72269	0	6.60377	0	0.546448	4.44444	1.36286	0	0	0	0.719424	0	0	0	2.36686	0.474547	0	0	0.38835	0.469484	0	19.685	6.15079	0.749064	0	0	4.34783	1.24014	0	1.64127	0.819672	6.66667	1.97095	0.673968	1.1031	0	0.216216	0.788835	1.18577	4.61783	2.4	7.31707	0.790514	0	1.5544	2.5	7.89474
K06978|K06978;uncharacterizedprotein	0	8.60927	6.72269	0	2.83019	13.3333	1.63934	8.88889	0.511073	0	0	0	0.719424	0	0	0	2.36686	0.560828	0	0	0.38835	0.234742	0	3.93701	2.67857	1.49813	0	0	0	0.338219	0	1.99297	0	0	2.59336	0.505476	0.551549	0.10929	0.648649	0.485437	3.16206	0.318471	0.8	0	0.592885	0	0.777202	2.5	0
K02551|menD;2-succinyl-5-enolpyruvyl-6-hydroxy-3-cyclohexene-1-carboxylatesynthase[EC:2.2.1.9]	0	0	6.72269	0	0	6.66667	4.37158	0	2.38501	33.3333	0	0	5.03597	0	0	0	0	0	0	0	0	0.234742	0	0	0.297619	0.499376	4.34783	0	2.17391	1.24014	0	0.468933	2.04918	0	0.103734	0.84246	0.169707	0	1.08108	0	4.34783	2.94586	12.8	2.43902	0	0	0.777202	0	0
K00574|cfa;cyclopropane-fatty-acyl-phospholipidsynthase[EC:2.1.1.79]	0	21.5232	6.58263	50	12.2642	0	3.27869	4.44444	4.59966	0	33.3333	21.4286	0	0	0	0	7.10059	3.88266	0	0.78125	1.06796	3.28638	0	13.3858	9.4246	2.62172	0	2.85714	0	1.80383	16.6667	8.0891	0.819672	0	8.50622	2.35889	2.54561	0.546448	1.40541	1.27427	0	3.90127	3.6	2.43902	1.58103	1.40845	2.07254	5	2.63158
K01736|aroC;chorismatesynthase[EC:4.2.3.5]	0	16.2252	6.58263	0	2.83019	6.66667	4.37158	2.22222	3.40716	0	0	7.14286	10.7914	0	6.25	0	2.36686	0.992235	0	1.5625	0.679612	0.938967	0	16.5354	4.6627	8.73908	19.5652	0	4.34783	11.4994	0	3.28253	3.27869	10	7.67635	1.01095	2.46076	1.53005	4.86486	1.27427	13.0435	4.21975	0.8	4.87805	3.16206	4.22535	7.51295	0	0
K02804|nagE;N-acetylglucosaminePTSsystemEIICBAorEIICBcomponent[EC:2.7.1.193]	0	16.2252	6.58263	0	10.3774	0	0	4.44444	0.851789	0	0	0	5.03597	0	0	0	39.9408	0.258844	0	0	0.291262	0.234742	0	9.44882	1.09127	9.3633	4.34783	0	0	3.04397	0	1.0551	7.37705	0	0.103734	7.24516	0.551549	0	2.16216	0	6.71937	15.5255	0.8	0	73.5178	0	3.36788	7.5	2.63158
K01434|pac;penicillinGamidase[EC:3.5.1.11]	0	14.9007	6.58263	0	3.77358	0	1.0929	0	0.851789	0	0	0	1.43885	0	0	0	0.295858	1.03538	0	0	0.194175	0.234742	0	14.9606	3.76984	0.873908	0	1.42857	0	1.46561	0	1.64127	0	0	3.3195	0.42123	0.339415	0.10929	0.432432	0.364078	1.18577	0.796178	0.4	0	0.395257	7.04225	1.29534	5	0
K03168|topA;DNAtopoisomeraseI[EC:5.6.2.1]	0	14.2384	6.58263	0	14.1509	0	6.01093	2.22222	6.13288	0	0	0	9.35252	0	62.5	50	2.66272	2.45902	0	4.6875	1.94175	0.938967	0	21.2598	9.22619	10.362	0	4.28571	32.6087	9.58286	0	2.57913	3.27869	6.66667	5.60166	5.56024	1.65465	0.437158	4.21622	1.03155	7.90514	6.76752	0.4	0	0.790514	5.6338	4.66321	0	2.63158
K01689|ENO,eno;enolase[EC:4.2.1.11]	26.2295	13.5762	6.58263	50	35.8491	0	2.18579	4.44444	2.38501	0	0	92.8571	5.03597	0	0	0	2.36686	1.85505	0	0.78125	2.23301	1.17371	0	14.9606	20.4365	9.61298	13.0435	1.42857	26.087	8.68095	0	2.1102	7.78689	20	14.7303	2.1904	2.50318	0.218579	5.62162	1.27427	10.6719	4.14013	5.2	0	4.54545	2.8169	7.51295	2.5	0
K06886|glbN;hemoglobin	0	11.2583	6.58263	0	4.71698	0	1.0929	4.44444	1.70358	0	0	0	8.63309	0	0	0	5.02959	0.560828	0	0.78125	1.65049	0.704225	0	11.811	6.15079	7.74032	0	2.85714	0	2.93123	0	2.57913	0.409836	0	3.42324	0.758214	0.593975	0.218579	3.78378	0.728155	7.50988	2.2293	0	0	1.58103	1.40845	1.29534	5	2.63158
K10187|cyc2;germacradienol/geosminsynthase[EC:4.2.3.224.2.3.754.1.99.16]	0	9.93377	6.58263	0	0	0	0	0	0	0	0	0	0	0	0	0	2.07101	0	0	0	0	0	0	0	0	0	0	0	0	0	0	0	0	0	0	0.168492	0	0	0	0	0	0	0	0	1.97628	0	0	0	0
K08972|K08972;putativemembraneprotein	0	8.60927	6.58263	0	0	0	0	2.22222	0	0	0	0	2.15827	0	0	50	0	1.1648	0	0	1.65049	0	0	0	0.496032	5.24345	0	0	0	3.38219	0	4.33763	0	0	0.518672	0.168492	0.466695	0	5.51351	0.242718	2.7668	0.0796178	0	0	0	1.40845	1.29534	2.5	0
K10008|gluA;glutamatetransportsystemATP-bindingprotein[EC:7.4.2.1]	0	8.60927	6.58263	0	0	0	0	4.44444	0	0	0	42.8571	0	0	0	0	0.591716	0	0	0	0.0970874	0	0	0	0.0992063	0	0	1.42857	0	0	0	0.117233	0	0	0	0.252738	0.169707	0	0	0	0	0.0796178	0	0	1.18577	0	0	0	0
K12574|rnj;ribonucleaseJ[EC:3.1.-.-]	3.27869	7.61589	6.58263	0	0	0	2.18579	0	0.340716	0	0	35.7143	15.1079	0	12.5	0	0.591716	0.215703	0	0	2.3301	0.234742	0	0.787402	3.0754	19.8502	0	0	28.2609	14.3179	0	0	0	6.66667	0.311203	0.084246	1.69707	0	11.3514	0.728155	19.3676	0.159236	0.4	0	2.7668	5.6338	9.06736	0	0
K01873|VARS,valS;valyl-tRNAsynthetase[EC:6.1.1.9]	0	6.62252	6.58263	50	9.43396	0	2.73224	0	3.74787	0	0	14.2857	6.47482	0	6.25	0	0.887574	0.862813	0	2.34375	1.16505	0.704225	0	10.2362	8.33333	5.36829	0	0	21.7391	7.66629	0	3.39977	1.22951	6.66667	4.77178	0.84246	2.3759	0.546448	5.08108	1.15291	7.90514	4.06051	2.8	2.43902	0.197628	1.40845	3.62694	5	0
K10238|thuG,sugB;trehalose/maltosetransportsystempermeaseprotein	0	6.29139	6.58263	0	5.66038	0	0	2.22222	0	0	0	0	0	0	0	0	0	0.0431406	0	0	0.291262	1.17371	0	1.5748	0.198413	0.374532	0	0	0	1.01466	0	0.234467	0	0	1.14108	0	0.678829	0	0.864865	0.0606796	5.13834	0	0	0	0.592885	0	0	0	0
K00355|NQO1;NAD(P)Hdehydrogenase(quinone)[EC:1.6.5.2]	0	4.30464	6.58263	50	15.0943	0	1.63934	0	3.57751	0	66.6667	0	1.43885	0	0	0	0.591716	0.64711	0	8.59375	0.970874	1.87793	0	31.4961	4.26587	3.24594	0	0	0	2.36753	0	1.4068	0	0	3.63071	0.336984	0.890963	0	2.37838	1.03155	4.34783	0.796178	0.4	0	1.18577	0	2.84974	5	0
K00991|ispD;2-C-methyl-D-erythritol4-phosphatecytidylyltransferase[EC:2.7.7.60]	0	3.31126	6.58263	0	24.5283	0	0.546448	0	3.06644	0	0	0	0.719424	0	0	0	1.18343	1.03538	0	4.6875	0.38835	0.704225	0	4.72441	1.4881	2.99625	2.17391	0	4.34783	2.02931	0	0.820633	0.819672	0	6.74274	0.505476	1.01824	0	1.2973	0.0606796	1.58103	3.02548	1.6	0	4.54545	1.40845	0.518135	0	13.1579
K03801|lipB;lipoyl(octanoyl)transferase[EC:2.3.1.181]	0	2.98013	6.58263	0	7.54717	0	4.91803	0	4.59966	0	0	0	0	21.4286	0	0	1.18343	2.71786	0	18.75	1.45631	0.234742	0	22.8346	6.15079	0.124844	0	0	0	0.676437	0	2.1102	6.55738	0	6.639	2.52738	1.23038	0.546448	0.432432	1.15291	0.395257	3.26433	0.4	0	0	2.8169	1.29534	0	0
K16014|cydCD;ATP-bindingcassette,subfamilyC,bacterialCydCD	0	2.98013	6.58263	0	0	0	0	0	0	0	0	0	0	0	0	0	0	0	0	0	0	0	0	0	0	0	0	0	0	0	0	0	0	0	0	0	0.0424268	0	0	0	0	0	0	0	0.592885	0	0	7.5	0
K11410|acdH;short-chain2-methylacyl-CoAdehydrogenase[EC:1.3.8.5]	0	23.8411	6.44258	0	0	6.66667	0	0	0	0	0	0	0	0	0	0	0.887574	0	0	0	0	0	0	0	0.297619	0	0	0	0	0	0	0	0	0	0.207469	0	0.0848536	0	0	0.0606796	0	0	0	0	4.34783	0	0	0	0
K20420|ncsB3;2-hydroxy-5-methyl-1-naphthoate7-hydroxylase[EC:1.14.15.31]	0	21.1921	6.44258	0	0	0	0.546448	0	0	0	0	0	0	0	0	0	3.25444	0	0	0	0	0	0	0	0	0	0	0	0	0	0	0	0	0	0	0	0	0	0	0	0	0	0	0	2.17391	0	0	0	0
K01555|FAH,fahA;fumarylacetoacetase[EC:3.7.1.2]	0	18.543	6.44258	0	0.943396	0	0.546448	0	0.681431	0	0	0	0	0	0	0	15.6805	0.172563	0	0	0.485437	0.469484	0	7.87402	2.87698	0	0	0	0	0	16.6667	0.3517	0	0	2.07469	0.336984	0.424268	0	0	0.242718	0	0	0	0	3.75494	0	0.259067	0	0
K00688|PYG,glgP;glycogenphosphorylase[EC:2.4.1.1]	6.55738	17.5497	6.44258	50	20.7547	6.66667	3.27869	2.22222	0.681431	0	0	14.2857	2.8777	0	0	50	26.6272	0.819672	0	0	1.45631	2.58216	0	9.44882	5.95238	1.74782	4.34783	0	13.0435	4.8478	0	1.87573	2.86885	0	2.17842	12.2999	1.35766	0.546448	2.59459	0.606796	2.37154	5.09554	4.8	4.87805	0.395257	9.85915	2.33161	0	0
K06867|K06867;uncharacterizedprotein	0	15.894	6.44258	0	7.54717	0	12.0219	6.66667	1.36286	0	0	0	4.31655	0	0	0	1.18343	1.98447	0	0	0.291262	1.64319	0	15.748	4.7619	2.62172	0	0	6.52174	1.80383	0	1.7585	0.819672	0	7.57261	2.61163	1.23038	0	1.18919	1.39563	2.37154	2.30892	2.8	7.31707	0.790514	2.8169	1.29534	0	2.63158
K01069|gloB,gloC,HAGH;hydroxyacylglutathionehydrolase[EC:3.1.2.6]	0	14.2384	6.44258	0	26.4151	6.66667	5.46448	2.22222	6.81431	0	33.3333	0	5.7554	0	0	0	5.91716	3.32183	0	0	2.13592	1.64319	0	22.0472	8.73016	5.74282	0	0	6.52174	6.20068	0	7.15123	6.14754	3.33333	8.09129	2.69587	2.24862	0.218579	3.35135	0.970874	10.2767	5.41401	2	0	2.37154	1.40845	6.21762	2.5	7.89474
K00700|GBE1,glgB;1,4-alpha-glucanbranchingenzyme[EC:2.4.1.18]	1.63934	10.596	6.44258	0	5.66038	6.66667	0.546448	6.66667	3.06644	0	0	28.5714	7.91367	7.14286	43.75	50	12.426	0.301984	0	3.125	1.06796	0.469484	0	8.66142	6.64683	10.1124	0	0	17.3913	9.80834	0	1.52403	0.819672	20	2.59336	1.93766	3.69113	0	1.51351	0.303398	8.3004	3.34395	3.2	4.87805	0.197628	2.8169	2.07254	0	2.63158
K15269|pecM;probablebluepigment(indigoidine)exporter	0	10.2649	6.44258	0	0	0	0.546448	0	0.511073	0	0	0	0	0	0	0	0.591716	0.215703	0	0	0.0970874	0	0	0	1.19048	0	0	0	0	0.225479	0	0.468933	0.409836	0	0.414938	0	0.424268	0	0	0.121359	0	0.557325	0	0	0.592885	0	0.777202	2.5	0
K03521|fixA,etfB;electrontransferflavoproteinbetasubunit	0	6.62252	6.44258	0	42.4528	0	4.37158	4.44444	2.38501	0	0	0	8.63309	0	6.25	0	1.18343	1.42364	0	1.5625	2.62136	1.64319	0	32.2835	18.75	10.2372	6.52174	5.71429	0	7.21533	16.6667	5.2755	3.27869	0	7.05394	3.03286	1.69707	0.983607	4.21622	2.48786	8.69565	5.33439	0	0	4.1502	0	5.69948	0	2.63158
K01969|E6.4.1.4B;3-methylcrotonyl-CoAcarboxylasebetasubunit[EC:6.4.1.4]	0	5.96026	6.44258	0	3.77358	0	1.0929	0	4.94037	0	0	0	0	0	0	0	0.591716	0.388266	0	0.78125	0.776699	0.234742	0	6.29921	10.2183	0	0	1.42857	0	0	0	1.4068	0.409836	0	8.71369	1.26369	1.61222	0	0	1.21359	0	0.955414	0	0	1.58103	0	0	0	2.63158
K02257|COX10,ctaB,cyoE;hemeosynthase[EC:2.5.1.141]	0	5.96026	6.44258	0	38.6792	0	2.18579	0	5.45145	100	0	0	6.47482	0	0	0	5.6213	0.905953	0	0	1.06796	0.704225	0	14.9606	18.6508	7.99001	0	0	0	4.17136	16.6667	2.69637	1.63934	0	6.43154	0.84246	1.99406	0.218579	6.27027	1.94175	13.0435	1.19427	3.2	2.43902	1.3834	0	4.66321	5	0
K00966|GMPP;mannose-1-phosphateguanylyltransferase[EC:2.7.7.13]	0	2.98013	6.44258	0	0	0	0.546448	4.44444	0	0	0	0	0	0	6.25	0	3.25444	0.0431406	0	0	0.0970874	0	0	0	0.396825	0.249688	0	0	0	0.789177	0	0.820633	0	0	0.207469	0.168492	0.12728	0.10929	0.216216	0	0	0.477707	0	0	1.77866	0	0.777202	0	0
K15771|ganP,mdxF;arabinogalactanoligomer/maltooligosaccharidetransportsystempermeaseprotein	1.63934	1.65563	6.44258	0	0	6.66667	0	8.88889	0	0	0	0	3.59712	0	0	0	0	0	0	0	0.485437	0	0	0	0.198413	3.24594	0	0	8.69565	3.26945	0	0.3517	0	3.33333	0.93361	0	0.381841	0	4.43243	0.121359	1.97628	0.796178	0.4	0	0.988142	1.40845	1.5544	0	0
K03695|clpB;ATP-dependentClpproteaseATP-bindingsubunitClpB	1.63934	51.9868	6.30252	0	13.2075	6.66667	11.4754	6.66667	3.2368	33.3333	0	0	4.31655	0	0	0	2.36686	2.11389	0	0	0.873786	0.704225	0	22.0472	6.05159	5.74282	0	0	4.34783	4.8478	0	1.64127	3.27869	3.33333	3.0083	4.29655	1.69707	0.983607	15.027	2.12379	2.37154	7.64331	1.6	2.43902	0.790514	1.40845	0.259067	0	31.5789
K01972|E6.5.1.2,ligA,ligB;DNAligase(NAD+)[EC:6.5.1.2]	0	16.5563	6.30252	0	5.66038	6.66667	3.27869	0	2.21465	100	0	21.4286	0.719424	0	0	0	3.84615	0.69025	0	0	2.71845	2.11268	0	22.0472	6.64683	3.1211	2.17391	1.42857	26.087	2.93123	0	3.517	3.27869	3.33333	3.3195	2.0219	1.56979	0.218579	3.24324	0.424757	3.95257	5.17516	2	2.43902	2.37154	2.8169	3.10881	2.5	0
K18481|mas;Mce-associatedmembraneprotein	0	15.2318	6.30252	0	0	0	0	6.66667	0	0	0	0	0	0	0	0	0.295858	0	0	0	0.0970874	0	0	0	0	0	0	0	0	0	0	0	0	0	0	0.589722	0	0	0	0	0	0	0	0	0.790514	0	0	0	0
K01756|purB,ADSL;adenylosuccinatelyase[EC:4.3.2.2]	6.55738	14.2384	6.30252	0	9.43396	6.66667	1.63934	0	2.72572	100	0	0	3.59712	0	0	0	0.591716	1.29422	0	0	1.35922	1.64319	0	24.4094	7.34127	7.86517	13.0435	0	8.69565	7.10259	0	3.1653	2.04918	10	3.0083	1.51643	2.50318	0.765027	10.7027	2.91262	6.71937	4.61783	2.8	2.43902	1.18577	2.8169	2.33161	2.5	31.5789
K00854|xylB,XYLB;xylulokinase[EC:2.7.1.17]	0	12.5828	6.30252	0	6.60377	6.66667	3.27869	0	1.36286	0	0	0	0.719424	0	18.75	50	2.36686	0.474547	0	0	0.970874	1.40845	0	9.44882	5.85317	1.24844	2.17391	0	0	2.70575	0	1.0551	0.409836	0	4.56432	0.589722	0.890963	0	1.72973	0.667476	1.58103	1.91083	2.4	4.87805	2.37154	0	3.36788	2.5	0
K01810|GPI,pgi;glucose-6-phosphateisomerase[EC:5.3.1.9]	3.27869	11.5894	6.30252	0	10.3774	6.66667	3.27869	4.44444	2.38501	0	0	7.14286	7.91367	0	0	0	0.295858	1.68248	0	0	2.23301	0.704225	0	16.5354	6.44841	21.3483	10.8696	0	10.8696	12.4014	0	3.39977	1.22951	16.6667	4.97925	4.97051	3.60628	0.327869	4.75676	1.63835	15.415	4.93631	6	7.31707	1.3834	0	6.21762	2.5	0
K00936|pdtaS;two-componentsystem,sensorhistidinekinasePdtaS[EC:2.7.13.3]	0	7.94702	6.30252	0	1.88679	0	0	2.22222	0.170358	0	0	0	1.43885	0	6.25	0	3.5503	0.0431406	0	0	0.485437	0	0	0	1.09127	0.998752	0	0	0	1.1274	0	0.117233	0	0	0.103734	0.084246	0.296988	0	0.540541	0	2.37154	0	0	0	77.4704	0	0.259067	0	0
K02784|ptsH;phosphocarrierproteinHPr	0	7.94702	6.30252	0	3.77358	6.66667	8.74317	4.44444	2.04429	100	0	14.2857	3.59712	7.14286	0	0	0.887574	0.474547	0	0	1.94175	0.704225	100	5.51181	11.9048	21.3483	0	0	30.4348	14.7689	0	2.93083	0	23.3333	4.14938	3.79107	2.03649	0	6.91892	0.242718	11.0672	8.35987	1.2	2.43902	69.3676	0	6.47668	0	0
K04488|iscU,nifU;nitrogenfixationproteinNifUandrelatedproteins	1.63934	7.61589	6.30252	0	38.6792	13.3333	2.18579	2.22222	1.02215	0	33.3333	0	0	7.14286	12.5	0	0	1.68248	0	0	0.970874	0.704225	0	2.3622	6.54762	0.374532	6.52174	0	2.17391	1.57835	50	5.50996	0	0	2.38589	1.60067	3.81841	0	2.48649	0.303398	1.97628	1.59236	0	0	0.197628	5.6338	2.07254	10	0
K18888|efrB,efrF;ATP-bindingcassette,subfamilyB,multidrugeffluxpump	0	0.662252	6.30252	0	0	0	0	0	0	0	0	7.14286	0.719424	0	0	0	0	0	0	0	0.291262	0	0	0	0	1.62297	0	0	8.69565	5.18602	0	0	0	0	0	0	1.06067	0	9.83784	0	3.55731	0	0	0	0.988142	0	1.29534	0	0
K02946|RP-S10,MRPS10,rpsJ;smallsubunitribosomalproteinS10	3.27869	36.755	6.16246	0	78.3019	26.6667	4.91803	0	8.8586	0	0	0	15.8273	14.2857	12.5	0	12.1302	0.905953	0	0	1.35922	0.469484	0	48.8189	12.1032	22.5968	0	1.42857	13.0435	12.8523	0	3.04807	1.22951	13.3333	5.70539	3.20135	2.58804	0.218579	11.2432	1.45631	13.4387	17.3567	2.8	4.87805	0	4.22535	10.8808	0	0
K02291|crtB;15-cis-phytoenesynthase[EC:2.5.1.32]	0	31.457	6.16246	0	0.943396	0	2.73224	0	0.340716	0	0	0	2.8777	0	6.25	50	0.295858	0.301984	0	0	0.485437	0.704225	0	0.787402	3.96825	0	0	0	0	0.338219	0	1.17233	0	0	3.11203	0	0.12728	0	0	0.242718	0.395257	0.318471	0	0	0.592885	0	0	0	0
K01902|sucD;succinyl-CoAsynthetasealphasubunit[EC:6.2.1.5]	0	19.8675	6.16246	0	9.43396	6.66667	3.82514	2.22222	1.36286	0	0	0	1.43885	7.14286	0	0	0	0.388266	0	6.25	0.873786	0.234742	0	22.0472	22.123	8.48939	19.5652	1.42857	0	1.35287	0	0.937866	0.819672	0	11.2033	1.43218	0.678829	0.218579	1.62162	0.788835	3.95257	1.11465	0	0	1.58103	0	5.69948	0	0
K18230|tylC,oleB,carA,srmB;macrolidetransportsystemATP-binding/permeaseprotein	0	12.5828	6.16246	0	0	0	0	0	0	0	0	0	0	0	0	0	2.07101	0	0	0	0.38835	0	0	0	0	0	0	0	0	0	0	0	0	0	0	0	0.0424268	0	0	0	0	0	0	0	1.3834	0	0	0	0
K01091|gph;phosphoglycolatephosphatase[EC:3.1.3.18]	0	10.596	6.16246	0	11.3208	0	9.83607	0	6.47359	0	0	0	2.8777	7.14286	6.25	0	0.591716	1.5962	0	0	1.16505	1.17371	0	13.3858	14.5833	4.24469	0	4.28571	2.17391	4.8478	0	2.93083	0.409836	0	6.639	1.0952	2.46076	0.327869	2.37838	2.18447	6.71937	2.62739	4.8	0	0.988142	0	3.36788	5	10.5263
K01209|abfA;alpha-L-arabinofuranosidase[EC:3.2.1.55]	0	7.94702	6.16246	0	0	0	0.546448	0	0.340716	0	0	0	2.15827	0	0	0	1.47929	0.129422	0	0	0.582524	0.469484	0	0	1.19048	3.74532	2.17391	0	0	1.69109	0	0.234467	0	0	0.518672	0.42123	0.721256	0	2.27027	0.364078	7.50988	0.238854	0	0	0.592885	2.8169	3.36788	0	0
K00588|E2.1.1.104;caffeoyl-CoAO-methyltransferase[EC:2.1.1.104]	0	2.64901	6.16246	0	0	0	0	0	0.170358	0	0	0	0	0	0	0	0	0.0862813	0	0	0.194175	0	0	0	0	0.249688	0	0	0	0.225479	0	0	0	0	0	0	0.0848536	0	0.432432	0	1.58103	0.0796178	0	0	0	0	0.259067	0	0
K17328|bxlG;xylobiosetransportsystempermeaseprotein	0	1.98675	6.16246	0	0	0	0	0	0	0	0	0	0	0	0	0	0	0	0	0	0.0970874	0	0	0	0	0	0	0	0	0	0	0	0	0	0	0	0	0	0	0	0	0	0	0	0	0	0	0	0
K01740|metY;O-acetylhomoserine(thiol)-lyase[EC:2.5.1.49]	3.27869	1.3245	6.16246	50	13.2075	6.66667	3.82514	6.66667	3.40716	0	0	0	9.35252	0	0	0	0.295858	1.50992	0	0.78125	1.35922	2.34742	0	5.51181	9.4246	6.61673	0	0	4.34783	17.7001	0	3.75147	0.819672	0	4.46058	3.79107	2.24862	0.546448	2.48649	1.21359	29.6443	5.25478	0.8	0	0.197628	9.85915	3.10881	0	0
K02909|RP-L31,rpmE;largesubunitribosomalproteinL31	0	27.4834	6.02241	0	33.0189	0	3.82514	4.44444	4.59966	66.6667	0	0	2.8777	0	0	0	13.9053	1.68248	0	0	1.94175	1.64319	0	43.3071	12.1032	5.24345	8.69565	1.42857	10.8696	9.58286	0	2.4619	1.22951	10	2.17842	2.10615	2.54561	0.437158	22.3784	1.21359	8.3004	5.01592	2.4	4.87805	1.58103	0	5.69948	0	0
K00275|pdxH,PNPO;pyridoxamine5'-phosphateoxidase[EC:1.4.3.5]	0	25.8278	6.02241	0	2.83019	0	4.91803	0	3.74787	0	0	0	0	0	0	50	2.07101	1.98447	0	1.5625	0.776699	2.11268	0	4.72441	5.55556	0.749064	0	0	0	0.11274	16.6667	2.8136	2.04918	3.33333	3.21577	1.85341	0.806109	1.63934	0.108108	1.33495	0.395257	3.50318	2.4	17.0732	1.97628	1.40845	2.59067	2.5	42.1053
K11072|potA;spermidine/putrescinetransportsystemATP-bindingprotein[EC:7.6.2.11]	1.63934	18.543	6.02241	0	4.71698	6.66667	0.546448	0	2.89608	0	0	0	1.43885	0	0	0	1.18343	0.388266	0	1.5625	1.35922	0.469484	0	7.08661	5.85317	6.11735	0	0	8.69565	4.17136	0	2.1102	2.04918	13.3333	1.45228	1.43218	1.01824	0	3.35135	0.546117	5.92885	5.01592	0.4	2.43902	0	7.04225	4.92228	0	7.89474
K09807|K09807;uncharacterizedprotein	0	13.245	6.02241	0	0	0	2.73224	2.22222	2.38501	0	0	0	0.719424	0	6.25	50	0.887574	0.431406	0	0	0.194175	0	0	0	1.88492	1.49813	0	0	0	0.901917	0	0.7034	1.63934	0	0.518672	0.673968	1.35766	0.218579	0.972973	0.242718	3.16206	2.07006	2	0	0.197628	0	0.259067	0	0
K01649|leuA,IMS;2-isopropylmalatesynthase[EC:2.3.3.13]	4.91803	12.2517	6.02241	0	13.2075	13.3333	3.27869	4.44444	4.25894	0	0	0	9.35252	0	0	0	59.1716	1.63934	0	3.90625	3.00971	1.64319	0	9.44882	12.4008	4.86891	6.52174	4.28571	2.17391	12.9651	33.3333	4.10317	5.7377	10	5.80913	2.52738	3.22444	1.0929	3.89189	2.42718	10.6719	8.75796	2	7.31707	7.11462	2.8169	6.47668	5	5.26316
K20074|prpC,phpP;PPMfamilyproteinphosphatase[EC:3.1.3.16]	1.63934	9.27152	6.02241	0	5.66038	0	3.27869	2.22222	0.511073	0	0	0	1.43885	0	6.25	0	0.591716	0.517688	0	0	1.06796	0	0	3.14961	2.08333	3.49563	15.2174	1.42857	8.69565	5.18602	0	2.93083	0	0	2.28216	0.505476	0.466695	0	2.48649	0.121359	1.97628	1.11465	0.4	0	4.74308	2.8169	5.18135	0	0
K01662|dxs;1-deoxy-D-xylulose-5-phosphatesynthase[EC:2.2.1.7]	0	8.60927	6.02241	0	21.6981	6.66667	0.546448	2.22222	3.40716	0	0	0	5.7554	7.14286	0	0	3.25444	1.03538	0	0	0.582524	1.87793	0	16.5354	10.0198	7.61548	0	0	2.17391	3.72041	33.3333	1.52403	1.63934	3.33333	6.639	2.86436	1.48494	0.218579	3.45946	8.85922	4.34783	2.30892	2	0	5.33597	2.8169	1.5544	2.5	0
K03568|tldD;TldDprotein	0	8.60927	6.02241	0	2.83019	0	2.73224	0	2.04429	0	0	0	0.719424	0	0	0	1.47929	1.42364	0	0	0.873786	0.469484	0	19.685	9.12698	0.249688	0	7.14286	0	1.24014	0	1.7585	0.819672	0	4.46058	0.926706	1.7395	0.10929	1.40541	2.91262	2.7668	2.70701	3.6	0	3.35968	1.40845	1.29534	0	0
K00558|DNMT1,dcm;DNA(cytosine-5)-methyltransferase1[EC:2.1.1.37]	1.63934	8.27815	6.02241	0	3.77358	0	2.18579	4.44444	1.02215	0	0	0	2.15827	0	0	0	3.5503	0.301984	0	0.78125	0.0970874	0.938967	0	4.72441	3.1746	2.24719	0	1.42857	19.5652	3.04397	0	1.28957	1.22951	13.3333	1.34855	0.673968	1.99406	0.327869	1.62162	0.303398	5.5336	3.26433	2.4	2.43902	0.988142	1.40845	1.5544	0	5.26316
K01512|acyP;acylphosphatase[EC:3.6.1.7]	0	7.94702	6.02241	0	1.88679	0	1.63934	0	1.1925	0	0	0	0.719424	0	0	0	3.25444	0.992235	0	0.78125	0.582524	0.938967	0	1.5748	2.38095	6.11735	4.34783	0	21.7391	3.26945	16.6667	1.0551	0.819672	6.66667	0.829876	2.44313	0.975817	0	2.7027	0.667476	1.97628	1.51274	2	0	1.18577	1.40845	1.81347	0	0
K07315|rsbU_P;phosphoserinephosphataseRsbU/P[EC:3.1.3.3]	0	7.94702	6.02241	0	21.6981	0	1.63934	0	2.38501	0	0	0	1.43885	0	0	0	0.591716	0.517688	0	0	0.970874	1.40845	0	18.8976	2.67857	3.74532	0	0	0	2.93123	0	0.7034	1.22951	0	3.3195	0.505476	1.2728	3.06011	2.59459	0.303398	9.88142	0.636943	0	0	0.592885	0	1.03627	0	0
K01687|ilvD;dihydroxy-aciddehydratase[EC:4.2.1.9]	8.19672	6.95364	6.02241	50	16.9811	6.66667	7.10383	4.44444	3.40716	0	0	7.14286	10.0719	7.14286	6.25	0	10.6509	3.10613	0	0.78125	2.81553	1.64319	0	26.7717	14.5833	17.2285	2.17391	0	17.3913	30.5524	0	4.10317	2.86885	6.66667	11.5145	2.27464	3.39415	0.546448	4.86486	2.18447	17.7866	5.17516	0.8	2.43902	1.18577	1.40845	5.44041	10	0
K02803|nagEb;N-acetylglucosaminePTSsystemEIIBcomponent[EC:2.7.1.193]	0	6.62252	6.02241	0	0	0	0	0	0	0	0	0	0	0	0	0	21.8935	0	0	0	0.291262	0	0	0	0	0	0	0	0	0	0	0.117233	0	0	0	0.84246	0	0	0	0	0	0	0	0	78.4585	0	0	0	0
K01921|ddl;D-alanine-D-alanineligase[EC:6.3.2.4]	3.27869	2.98013	6.02241	0	21.6981	6.66667	3.82514	0	2.38501	0	0	21.4286	4.31655	0	0	0	0.591716	0.64711	0	0.78125	1.45631	0.938967	0	33.8583	7.93651	8.73908	6.52174	2.85714	13.0435	5.52424	33.3333	2.8136	6.14754	16.6667	3.11203	1.43218	1.2728	4.04372	3.78378	4.61165	5.5336	5.01592	2.8	4.87805	9.09091	7.04225	3.36788	2.5	0
K16146|pep2;maltokinase[EC:2.7.1.175]	0	2.98013	6.02241	0	0.943396	0	0	2.22222	0	0	0	0	0	0	6.25	0	0.887574	0	0	0	0.873786	0	0	0	0.0992063	0	0	0	0	0	0	0	0	0	0	0	0.0848536	0	0	0	0	0	0	0	0.790514	0	0	0	0
K21567|fnr;ferredoxin/flavodoxin---NADP+reductase[EC:1.18.1.21.19.1.1]	4.91803	0.662252	6.02241	0	0	0	0	0	0	0	0	0	17.2662	0	0	0	0.591716	0	0	0	1.06796	0	0	0	0	23.3458	0	0	15.2174	11.6122	0	0	0	6.66667	0.207469	0	0.466695	0	7.89189	0.0606796	20.1581	0	0	0	1.97628	0	3.36788	0	0
K02058|ABC.SS.S;simplesugartransportsystemsubstrate-bindingprotein	0	36.0927	5.88235	50	0	0	4.37158	0	0.681431	0	0	0	2.8777	7.14286	18.75	0	6.21302	1.25108	25	0	0.38835	0.469484	0	0	6.64683	0.998752	0	0	0	1.57835	0	3.517	0.409836	0	3.0083	3.53833	0.806109	0.10929	1.2973	1.15291	9.09091	4.69745	0.8	4.87805	2.7668	0	2.59067	0	0
K06207|typA,bipA;GTP-bindingprotein	9.83607	29.4702	5.88235	0	7.54717	0	9.83607	8.88889	4.25894	0	0	14.2857	9.35252	14.2857	0	0	2.95858	2.02761	0	4.6875	0.970874	4.22535	0	19.685	14.0873	12.7341	2.17391	0	15.2174	11.6122	0	2.57913	2.04918	20	7.98755	9.18281	1.18795	0.765027	5.40541	1.03155	17.7866	9.31529	8.8	0	0.988142	0	5.69948	2.5	0
K03671|trxA;thioredoxin1	4.91803	20.1987	5.88235	0	33.9623	20	3.82514	17.7778	4.4293	0	0	0	9.35252	0	6.25	0	5.32544	1.76877	0	0.78125	2.62136	1.40845	0	11.0236	11.8056	5.61798	2.17391	2.85714	30.4348	9.58286	0	4.68933	0.409836	6.66667	6.84647	1.60067	2.41833	0.327869	7.56757	2.18447	14.2292	6.92675	1.6	21.9512	4.54545	8.4507	7.25389	12.5	7.89474
K00963|UGP2,galU,galF;UTP--glucose-1-phosphateuridylyltransferase[EC:2.7.7.9]	6.55738	18.8742	5.88235	50	10.3774	6.66667	15.847	0	4.25894	0	0	7.14286	12.2302	7.14286	6.25	50	13.6095	2.20017	25	1.5625	1.45631	0.704225	0	11.811	10.4167	7.36579	2.17391	1.42857	4.34783	10.2593	0	3.04807	3.68852	6.66667	3.11203	5.89722	2.8426	1.31148	5.72973	0.606796	16.6008	7.24522	3.2	14.6341	0.790514	0	7.77202	0	2.63158
K05982|E3.1.21.7,nfi;deoxyribonucleaseV[EC:3.1.21.7]	0	14.9007	5.88235	0	0	0	0	0	0.340716	0	0	0	0.719424	0	0	0	2.66272	0.129422	0	0.78125	0	0	0	1.5748	0.595238	0.249688	2.17391	0	0	0.11274	0	1.87573	0	0	1.03734	0.084246	0.169707	0	0.108108	0.0606796	0.790514	0.318471	15.6	0	0.592885	0	0.518135	0	0
K05845|opuC;osmoprotectanttransportsystemsubstrate-bindingprotein	0	13.9073	5.88235	0	0	20	1.0929	4.44444	0.511073	0	0	0	0	0	0	0	6.50888	0.733391	0	10.9375	1.35922	0.234742	0	3.14961	3.96825	2.87141	8.69565	0	8.69565	1.01466	0	0.586166	0	6.66667	5.08299	0.505476	0.593975	0.10929	1.51351	0.121359	9.48617	0.238854	3.6	9.7561	0.790514	9.85915	2.59067	7.5	0
K03581|recD;exodeoxyribonucleaseValphasubunit[EC:3.1.11.5]	1.63934	12.9139	5.88235	0	1.88679	20	1.0929	0	1.02215	100	0	0	2.15827	0	0	0	5.32544	0.69025	0	1.5625	0.873786	2.11268	0	10.2362	1.88492	5.61798	17.3913	0	6.52174	2.25479	0	1.64127	2.04918	0	4.56432	0.252738	0.678829	0.10929	3.35135	0.182039	2.7668	2.70701	0.8	2.43902	1.18577	2.8169	2.59067	0	0
K00335|nuoF;NADH-quinoneoxidoreductasesubunitF[EC:7.1.1.2]	0	12.9139	5.88235	0	0	13.3333	22.4044	0	0.340716	0	0	0	0	0	0	0	0	1.29422	0	0.78125	0.679612	0.234742	0	36.2205	7.53968	0.124844	0	0	0	2.81849	0	3.1653	0	0	4.56432	0.589722	0.763683	0.327869	0.648649	2.60922	0	0.796178	3.6	0	1.3834	0	3.62694	25	0
K01676|E4.2.1.2A,fumA,fumB;fumaratehydratase,classI[EC:4.2.1.2]	0	11.2583	5.88235	0	13.2075	0	6.55738	0	4.94037	0	0	0	5.03597	0	0	0	1.77515	0.819672	0	0.78125	0.776699	0.234742	0	21.2598	4.06746	3.62047	2.17391	1.42857	0	2.02931	0	6.91676	9.01639	0	2.80083	1.85341	1.48494	0.10929	1.08108	1.27427	3.55731	4.29936	2.8	2.43902	0.790514	0	1.5544	0	2.63158
K00788|thiE;thiamine-phosphatepyrophosphorylase[EC:2.5.1.3]	0	10.2649	5.88235	0	31.1321	0	13.1148	2.22222	1.02215	0	0	0	0.719424	0	0	0	0	0.905953	0	0	1.16505	0.704225	50	47.2441	17.1627	0.873908	2.17391	1.42857	2.17391	1.69109	0	0.3517	0.819672	0	4.35685	0.673968	0.721256	0	2.48649	1.03155	4.34783	0.716561	3.2	0	0.395257	1.40845	1.81347	0	2.63158
K03601|xseA;exodeoxyribonucleaseVIIlargesubunit[EC:3.1.11.6]	0	6.62252	5.88235	0	16.9811	0	1.0929	2.22222	1.87394	0	0	0	1.43885	0	12.5	0	0.591716	0.733391	0	0.78125	0.291262	0.704225	0	16.5354	3.86905	3.49563	0	0	4.34783	1.69109	0	4.2204	0.819672	6.66667	1.76349	1.34794	2.63046	0.10929	1.2973	0.303398	0.790514	3.34395	0.4	0	0.790514	2.8169	2.59067	2.5	2.63158
K07560|dtd,DTD;D-aminoacyl-tRNAdeacylase[EC:3.1.1.96]	0	6.29139	5.88235	0	0.943396	0	4.91803	0	1.36286	0	66.6667	0	1.43885	0	0	50	3.5503	3.62381	0	0.78125	0.194175	0.938967	50	7.87402	7.04365	0.62422	6.52174	1.42857	4.34783	2.14205	0	1.52403	0.819672	0	1.76349	0.252738	1.56979	0.10929	1.62162	0.303398	5.13834	1.99045	1.6	0	3.16206	0	1.81347	0	2.63158
K03060|rpoZ;DNA-directedRNApolymerasesubunitomega[EC:2.7.7.6]	19.6721	1.65563	5.88235	50	1.88679	0	4.37158	0	4.08859	0	0	7.14286	1.43885	7.14286	0	0	2.07101	1.1648	0	0.78125	2.42718	1.17371	0	9.44882	10.7143	2.37203	8.69565	0	6.52174	3.60767	50	0.937866	0.409836	13.3333	12.5519	1.01095	1.18795	0	4.64865	1.03155	4.34783	4.61783	2.8	0	1.18577	1.40845	22.5389	0	2.63158
K02259|COX15,ctaA;hemeasynthase[EC:1.17.99.9]	0	84.4371	5.7423	0	2.83019	0	2.18579	20	2.38501	0	0	0	7.19424	0	0	0	1.47929	0.69025	0	0	0.970874	1.17371	0	14.9606	3.86905	5.86767	2.17391	4.28571	0	3.04397	0	0.586166	1.22951	0	3.63071	0.168492	0.806109	1.96721	5.08108	0.485437	12.253	1.03503	0	0	2.37154	0	1.29534	0	0
K00604|MTFMT,fmt;methionyl-tRNAformyltransferase[EC:2.1.2.9]	3.27869	48.0132	5.7423	0	44.3396	0	4.37158	4.44444	1.53322	0	0	0	2.8777	0	6.25	0	0.295858	1.20794	0	0	1.35922	11.7371	0	7.87402	3.0754	1.62297	10.8696	2.85714	23.913	2.93123	0	2.4619	7.78689	6.66667	7.05394	1.17944	1.31523	0	3.13514	0.910194	3.55731	2.14968	2.8	0	2.37154	0	1.29534	0	0
K18917|mrx1;mycoredoxin[EC:1.20.4.3]	0	33.7748	5.7423	0	0	0	0	2.22222	0	0	0	0	0	0	6.25	0	7.39645	0	0	0	0.194175	0	0	3.93701	0	0	0	0	0	0	0	0	0	0	0.103734	0.84246	0.169707	0	0	0	0	0	0	0	2.37154	4.22535	0	0	0
K13038|coaBC,dfp;phosphopantothenoylcysteinedecarboxylase/phosphopantothenate---cysteineligase[EC:4.1.1.366.3.2.5]	0	16.8874	5.7423	0	9.43396	20	4.91803	6.66667	4.25894	0	33.3333	0	2.8777	0	0	0	2.66272	0.474547	0	0.78125	0.873786	0	0	11.0236	3.47222	3.74532	2.17391	0	0	0.789177	16.6667	1.7585	2.04918	0	4.56432	1.60067	3.479	2.40437	2.27027	1.69903	1.97628	3.5828	6	0	5.33597	0	1.03627	0	7.89474
K13015|wbpA;UDP-N-acetyl-D-glucosaminedehydrogenase[EC:1.1.1.136]	0	16.5563	5.7423	0	0	0	1.63934	0	0	0	0	0	3.59712	0	6.25	0	3.25444	0.215703	0	0	0.970874	0.234742	0	0.787402	1.38889	1.49813	2.17391	0	0	2.70575	0	0.234467	0	0	0.207469	0.252738	0.509122	0	0.972973	0.121359	4.34783	0.557325	0	0	3.75494	0	1.03627	0	0
K23775|ohrR;MarRfamilytranscriptionalregulator,organichydroperoxideresistanceregulator	0	14.5695	5.7423	0	10.3774	6.66667	9.28962	0	5.45145	0	0	0	6.47482	0	0	0	2.95858	1.5962	0	12.5	1.94175	0.938967	0	10.2362	6.15079	6.99126	4.34783	1.42857	6.52174	5.9752	0	2.8136	2.45902	0	8.09129	1.26369	1.52737	0	4.75676	0.667476	15.8103	2.94586	3.6	2.43902	2.7668	5.6338	5.95855	20	0
K07778|desK;two-componentsystem,NarLfamily,sensorhistidinekinaseDesK[EC:2.7.13.3]	3.27869	13.5762	5.7423	0	0	0	0	2.22222	0.340716	0	0	0	2.8777	0	6.25	0	0.591716	0	0	0	0.0970874	0	0	0	0	0.873908	2.17391	12.8571	0	1.69109	0	0.117233	0.409836	0	0.103734	0.084246	0.0848536	0	0.756757	0	4.74308	0.398089	0	0	4.34783	0	1.03627	0	0
K00793|ribE,RIB5;riboflavinsynthase[EC:2.5.1.9]	0	12.9139	5.7423	0	6.60377	0	2.18579	0	3.40716	0	0	0	2.8777	0	0	0	0	1.03538	0	0	0.970874	1.64319	0	36.2205	7.7381	0.998752	2.17391	1.42857	0	2.02931	0	2.8136	2.86885	0	3.73444	1.43218	2.41833	0.546448	2.91892	1.45631	3.55731	5.01592	5.6	2.43902	0.988142	0	1.03627	0	0
K21481|mhuD;hemeoxygenase(mycobilin-producing)[EC:1.14.99.57]	0	12.9139	5.7423	0	0	0	0	4.44444	0	0	0	0	0	0	6.25	0	0.591716	0	0	0	0.0970874	0	0	0	0	0	0	0	0	0	0	0	0	0	0.103734	0.084246	0.169707	0	0	0	0	0	0	0	0.988142	0	0	0	0
K19265|gpr;L-glyceraldehyde3-phosphatereductase[EC:1.1.1.-]	0	10.596	5.7423	0	11.3208	0	5.46448	0	0.681431	0	0	0	0	0	12.5	50	5.02959	0.733391	0	0	1.5534	0.704225	0	4.72441	3.96825	3.74532	0	0	0	0.676437	0	1.7585	0.409836	0	2.6971	0.758214	1.14552	0	1.18919	0.728155	1.58103	0.875796	4.8	4.87805	0.790514	1.40845	3.62694	0	0
K13639|soxR;MerRfamilytranscriptionalregulator,redox-sensitivetranscriptionalactivatorSoxR	0	7.94702	5.7423	0	8.49057	6.66667	2.18579	0	2.04429	0	0	0	0	0	0	0	0.295858	0.215703	0	18.75	1.35922	0	0	6.29921	1.68651	0	0	1.42857	0	0	0	1.64127	1.63934	0	3.3195	0.505476	0.169707	0.10929	0.108108	0.0606796	0.395257	1.03503	2	0	0.197628	0	3.10881	2.5	0
K09014|sufB;Fe-SclusterassemblyproteinSufB	3.27869	6.95364	5.7423	0	0	6.66667	1.63934	4.44444	2.04429	0	0	0	1.43885	0	0	0	0	0.733391	0	0	1.35922	0.234742	0	0.787402	7.8373	2.12235	0	0	4.34783	5.18602	0	0.820633	0	10	0.829876	0.252738	1.7395	0.10929	2.7027	1.09223	3.95257	0.875796	1.6	2.43902	0.395257	0	3.36788	0	0
K07497|K07497;putativetransposase	0	6.95364	5.7423	50	5.66038	13.3333	14.2077	4.44444	4.08859	66.6667	0	0	2.8777	14.2857	0	0	1.18343	4.40035	0	7.03125	1.94175	6.10329	0	18.8976	17.8571	4.36954	4.34783	7.14286	8.69565	3.72041	0	11.6061	3.68852	6.66667	10.6846	3.1171	3.77599	1.31148	8.86486	2.3665	5.13834	7.32484	5.6	4.87805	0.592885	1.40845	7.77202	2.5	2.63158
K01523|hisE;phosphoribosyl-ATPpyrophosphohydrolase[EC:3.6.1.31]	0	3.31126	5.7423	0	0.943396	0	1.63934	13.3333	1.02215	0	0	0	0	0	0	0	4.73373	0.603969	0	0	0.582524	1.64319	0	6.29921	4.06746	0.749064	0	0	0	0.676437	0	4.33763	0	0	8.19502	0.336984	0.212134	0.10929	0.756757	0.970874	0	0.477707	0	0	0.395257	0	0.259067	0	0
K03524|birA;BirAfamilytranscriptionalregulator,biotinoperonrepressor/biotin---[acetyl-CoA-carboxylase]ligase[EC:6.3.4.15]	9.83607	1.98675	5.7423	0	3.77358	6.66667	2.18579	2.22222	3.74787	0	0	14.2857	0.719424	0	0	0	0	0.776531	0	0.78125	0	1.17371	0	2.3622	3.76984	3.99501	4.34783	0	13.0435	2.36753	16.6667	2.1102	0	3.33333	1.65975	0.505476	0.806109	0	2.48649	1.03155	2.37154	2.30892	2	0	0.395257	5.6338	2.59067	0	0
K01644|citE;citratelyasesubunitbeta/citryl-CoAlyase[EC:4.1.3.34]	1.63934	41.0596	5.60224	0	0	6.66667	1.0929	0	0.511073	0	0	0	0	0	0	50	0.295858	0.862813	0	0	0.582524	1.64319	0	0	4.96032	0.873908	0	0	0	1.46561	0	1.87573	0	3.33333	3.52697	0.336984	0.721256	0.327869	0.432432	0.910194	0.395257	0.955414	0.8	12.1951	0.197628	2.8169	1.5544	2.5	0
K05520|pfpI,yhbO;deglycase[EC:3.5.1.124]	0	31.457	5.60224	0	9.43396	6.66667	1.63934	0	4.25894	0	0	0	9.35252	14.2857	12.5	0	6.21302	0.776531	0	0	3.30097	1.64319	0	11.811	5.85317	7.1161	2.17391	2.85714	0	5.86246	0	3.28253	2.45902	0	5.08299	1.26369	1.61222	0.327869	6.48649	0.364078	13.0435	1.59236	2	12.1951	0.395257	0	3.88601	0	0
K01142|E3.1.11.2,xthA;exodeoxyribonucleaseIII[EC:3.1.11.2]	9.83607	25.1656	5.60224	0	30.1887	0	7.65027	2.22222	5.11073	66.6667	0	0	2.15827	0	18.75	0	0.887574	2.89042	0	0.78125	2.42718	3.75587	50	30.7087	13.1944	5.61798	0	4.28571	21.7391	3.60767	16.6667	9.73036	2.86885	13.3333	12.6556	2.78012	3.30929	2.62295	3.24324	1.63835	3.55731	9.07643	2.8	4.87805	4.74308	1.40845	3.10881	20	0
K01808|rpiB;ribose5-phosphateisomeraseB[EC:5.3.1.6]	0	21.1921	5.60224	0	0	0	2.73224	6.66667	0.340716	0	0	0	4.31655	0	12.5	0	27.5148	0.388266	0	0	1.06796	0.938967	0	3.14961	1.5873	6.74157	0	0	6.52174	8.00451	0	0.3517	0	0	0.829876	1.0952	1.18795	0.218579	4.10811	0.485437	8.69565	2.14968	0.4	2.43902	3.16206	0	5.95855	0	0
K07228|khtT;K+:H+antiportersubunitKhtT	0	14.9007	5.60224	0	0	0	0	0	0	0	0	0	5.7554	0	0	0	1.47929	0.0431406	0	0	0.0970874	0	0	0	0	1.87266	2.17391	0	0	1.46561	0	0	0	0	0.103734	0.168492	0.466695	0	2.37838	0	2.37154	0	0	0	1.77866	1.40845	1.03627	0	0
K10843|ERCC3,XPB;DNAexcisionrepairproteinERCC-3[EC:5.6.2.4]	0	14.9007	5.60224	0	0	0	0	4.44444	0	0	0	0	0	0	0	0	0.295858	0	0	0	0.194175	0	0	0	0	0.374532	0	0	0	0.225479	0	0	0	0	0	0.336984	0.0848536	0	0.432432	0.0606796	0.395257	0	0	0	1.58103	0	0.259067	0	0
K13993|HSP20;HSP20familyprotein	0	13.9073	5.60224	0	2.83019	6.66667	2.18579	4.44444	1.87394	0	0	0	0.719424	0	6.25	0	2.07101	0.819672	0	0.78125	1.84466	2.58216	50	4.72441	6.54762	5.49313	2.17391	0	2.17391	6.98985	0	3.04807	0.409836	0	4.87552	1.01095	1.90921	0	10.1622	0.606796	8.3004	1.27389	0	0	1.3834	5.6338	2.84974	0	7.89474
K01633|folB;7,8-dihydroneopterinaldolase/epimerase/oxygenase[EC:4.1.2.255.1.99.81.13.11.81]	3.27869	13.5762	5.60224	50	0	0	6.01093	0	9.19932	0	0	0	0.719424	7.14286	6.25	0	5.32544	0.388266	0	0	0.582524	2.58216	0	5.51181	6.94444	0.749064	4.34783	2.85714	8.69565	1.1274	0	0.820633	0.409836	3.33333	2.48963	1.85341	1.78193	0.10929	3.78378	1.09223	1.58103	2.62739	1.6	21.9512	1.77866	1.40845	1.29534	2.5	0
K01887|RARS,argS;arginyl-tRNAsynthetase[EC:6.1.1.19]	0	12.5828	5.60224	0	3.77358	0	2.73224	2.22222	4.4293	0	0	0	5.7554	0	12.5	0	5.02959	0.733391	0	0	2.23301	2.11268	50	5.51181	5.95238	7.49064	2.17391	1.42857	23.913	6.20068	16.6667	1.7585	2.04918	13.3333	3.0083	4.38079	1.95163	0.10929	5.08108	1.75971	4.74308	3.82166	1.6	0	2.7668	1.40845	2.33161	2.5	0
K01868|TARS,thrS;threonyl-tRNAsynthetase[EC:6.1.1.3]	1.63934	10.596	5.60224	0	32.0755	13.3333	4.91803	0	4.59966	0	100	7.14286	4.31655	0	6.25	0	0	1.89819	0	7.03125	3.30097	1.17371	0	12.5984	16.1706	10.7366	26.087	2.85714	6.52174	8.34273	16.6667	4.9238	5.32787	10	4.14938	3.28559	2.75774	0.546448	6.16216	5.9466	11.8577	7.56369	2.4	2.43902	0.592885	4.22535	7.25389	0	0
K07736|carD;CarDfamilytranscriptionalregulator,regulatorofrRNAtranscription	0	9.93377	5.60224	0	0	0	2.18579	4.44444	0.340716	0	0	35.7143	8.63309	0	6.25	0	8.57988	0.388266	0	0	1.06796	0.234742	0	0	4.26587	3.87016	0	0	0	3.83315	0	0.234467	0.409836	0	0.414938	0.84246	0.551549	2.40437	1.62162	0.424757	4.34783	0	0	0	0	1.40845	0	0	2.63158
K00948|PRPS,prsA;ribose-phosphatepyrophosphokinase[EC:2.7.6.1]	3.27869	7.28477	5.60224	50	5.66038	6.66667	9.28962	0	10.9029	0	0	14.2857	4.31655	0	0	0	0.295858	3.36497	0	0.78125	1.84466	1.17371	0	3.14961	12.004	14.9813	0	5.71429	23.913	12.1759	0	3.517	0.819672	23.3333	3.11203	3.45409	9.41875	3.06011	10.7027	1.88107	9.48617	5.25478	3.6	4.87805	1.97628	2.8169	5.44041	0	0
K17246|chiG;putativechitobiosetransportsystempermeaseprotein	0	6.29139	5.60224	0	0	0	0	0	0	0	0	0	0	0	0	0	0	0	0	0	0.0970874	0	0	0	0.496032	0.124844	0	0	0	0	0	0	0	0	1.34855	0	0.0424268	0	0.648649	0	0	0	0	0	0	0	0.518135	0	0
K20468|K20468;putativehemetransporter	0	2.98013	5.60224	0	0	0	0	0	0	0	0	0	0	0	0	0	1.47929	0	0	0	0.0970874	0	0	0	0	0	0	0	0	0	0	0	0	0	0	0	0.0424268	0	0	0	0	0	0	0	0	0	0	0	0
K01224|E3.2.1.89;arabinogalactanendo-1,4-beta-galactosidase[EC:3.2.1.89]	0	2.64901	5.60224	0	0	0	2.18579	0	0	0	0	0	0	0	0	0	0.887574	0.172563	0	0	0.582524	0.469484	0	0	0.198413	1.74782	0	0	0	0.11274	0	0	0	0	0.207469	0.084246	0.212134	0	0.324324	0.0606796	0	0.159236	0.4	0	0	0	1.03627	0	0
K16150|K16150;glycogensynthase[EC:2.4.1.11]	0	1.3245	5.60224	0	0	0	0	0	0	0	0	0	0.719424	0	0	0	0	0.129422	0	0	0.194175	0	0	0	0.496032	0	0	0	0	0.338219	0	0	0	0	0.414938	0.336984	0.12728	2.73224	0.108108	0.303398	1.18577	0.0796178	0	0	0	0	0.777202	0	0
K03405|chlI,bchI;magnesiumchelatasesubunitI[EC:6.6.1.1]	0	0.331126	5.60224	0	1.88679	0	0.546448	4.44444	0.511073	0	0	0	0	0	0	0	0.295858	0.0431406	0	0	0.291262	0	0	18.1102	1.98413	0.124844	0	0	0	0	0	1.64127	0	0	0.518672	0.084246	0.381841	0	0.216216	0.546117	0	0.159236	0	0	0.395257	0	0	0	0
K04090|E1.2.7.8;indolepyruvateferredoxinoxidoreductase[EC:1.2.7.8]	0	0.331126	5.60224	0	1.88679	0	1.0929	0	2.21465	0	0	0	0	0	0	0	0.295858	0.992235	0	0.78125	0.291262	3.99061	50	3.93701	8.13492	0	0	10	0	0	0	3.04807	0.409836	0	8.29876	1.51643	0.0848536	0.10929	0	0.849515	0	2.2293	0	0	0	0	0.259067	2.5	0
K01911|menE;o-succinylbenzoate---CoAligase[EC:6.2.1.26]	0	0	5.60224	0	0	0	0.546448	0	0.511073	0	0	0	0.719424	0	0	0	0	0.172563	0	0	0.194175	0	0	0	1.19048	0.873908	6.52174	0	0	1.01466	0	0.234467	0	0	0.207469	0	0.339415	0	1.62162	0	1.97628	0.159236	0.8	2.43902	0.197628	0	0.777202	0	0
K08296|sixA;phosphohistidinephosphatase[EC:3.1.3.-]	0	59.6026	5.46218	50	31.1321	0	4.37158	0	0.851789	0	0	0	0	0	0	0	1.18343	1.42364	0	0.78125	0.582524	0.469484	0	6.29921	4.86111	0	0	0	0	0	0	2.57913	1.22951	0	4.25311	2.0219	0.93339	0.437158	0	0.667476	0	2.86624	1.6	2.43902	0.395257	0	1.5544	0	0
K01953|asnB,ASNS;asparaginesynthase(glutamine-hydrolysing)[EC:6.3.5.4]	0	31.457	5.46218	0	6.60377	0	2.73224	6.66667	5.11073	0	0	7.14286	11.5108	7.14286	6.25	0	12.7219	0.776531	0	2.34375	0.970874	0.704225	0	20.4724	5.65476	6.74157	2.17391	0	0	7.32807	16.6667	2.57913	5.7377	0	3.83817	1.93766	2.07891	0.546448	5.72973	0.364078	10.6719	6.6879	4.8	2.43902	2.17391	0	7.25389	2.5	0
K00635|tgs,wax-dgat;diacylglycerolO-acyltransferase/waxsynthase[EC:2.3.1.202.3.1.75]	0	11.5894	5.46218	0	0	0	0.546448	2.22222	0.851789	0	0	0	0	0	0	0	0.887574	0.215703	0	0.78125	0.38835	1.17371	0	0	0.892857	0	0	1.42857	0	0	0	0.937866	0.409836	0	0.829876	2.1904	0.424268	0	0	0.0606796	0	0.477707	0	0	0.197628	0	0	0	0
K18546|sprC;streptogrisinC[EC:3.4.21.-]	0	11.2583	5.46218	0	0	0	0	0	0	0	0	0	0	0	0	0	5.6213	0	0	0	0.0970874	0	0	0	0.0992063	0	0	0	0	0	0	0	0	0	0	0.758214	0.0424268	0	0	0	0	0	0	0	5.13834	0	0	0	0
K01875|SARS,serS;seryl-tRNAsynthetase[EC:6.1.1.11]	1.63934	10.2649	5.46218	0	1.88679	0	1.63934	0	3.74787	0	100	14.2857	6.47482	0	12.5	0	54.142	0.949094	0	0.78125	1.65049	0.938967	0	7.87402	5.65476	8.11486	47.8261	0	8.69565	10.1466	50	5.9789	15.1639	0	3.0083	1.0952	2.3759	0.10929	4.10811	2.3665	12.253	3.1051	6	2.43902	2.17391	0	3.62694	2.5	0
K11738|ansP;L-asparaginepermease	0	9.93377	5.46218	0	0	0	0.546448	8.88889	0	0	0	0	0	28.5714	0	0	3.25444	0.258844	0	0	0.0970874	0	0	0.787402	1.28968	0	0	0	0	0	0	0.234467	0	0	1.34855	2.44313	0.721256	0.10929	0	0	0	0.716561	0.8	4.87805	1.97628	0	0.259067	0	0
K03578|hrpA;ATP-dependenthelicaseHrpA[EC:3.6.4.13]	0	9.27152	5.46218	0	9.43396	0	2.73224	2.22222	2.55537	0	0	0	0	0	6.25	0	2.95858	1.1648	0	0.78125	0.873786	0.234742	0	16.5354	2.57937	0	0	0	0	0	16.6667	2.1102	4.91803	0	4.14938	2.69587	1.56979	0	0	0.303398	0	4.29936	2.4	0	0.790514	0	3.36788	5	5.26316
K01950|E6.3.5.1,NADSYN1,QNS1,nadE;NAD+synthase(glutamine-hydrolysing)[EC:6.3.5.1]	0	8.9404	5.46218	0	0	0	3.27869	6.66667	2.21465	0	66.6667	0	0	0	0	0	2.95858	0.301984	0	0	0.194175	0.938967	0	2.3622	2.48016	0	0	1.42857	0	0.676437	33.3333	2.22743	0.409836	0	6.43154	1.17944	0.678829	0.327869	0.648649	0.424757	0.395257	1.3535	0	0	1.58103	0	0.777202	0	2.63158
K02503|HINT1,hinT,hit;histidinetriad(HIT)familyprotein	4.91803	8.60927	5.46218	0	13.2075	6.66667	2.73224	2.22222	4.25894	0	0	7.14286	6.47482	0	0	0	2.66272	1.42364	0	0	1.65049	3.05164	0	16.5354	6.74603	6.49189	4.34783	0	13.0435	7.10259	0	5.9789	2.04918	0	3.94191	2.44313	2.20619	0.10929	4.43243	1.33495	9.88142	4.77707	0.8	14.6341	2.17391	4.22535	8.03109	7.5	2.63158
K00969|nadD;nicotinate-nucleotideadenylyltransferase[EC:2.7.7.18]	13.1148	7.94702	5.46218	0	0	13.3333	1.63934	4.44444	1.02215	0	0	42.8571	0.719424	0	6.25	0	0.591716	0.388266	0	0	1.45631	0	50	9.44882	2.18254	3.49563	0	0	6.52174	4.2841	50	1.64127	2.04918	3.33333	8.29876	2.94861	1.01824	0.10929	2.91892	0.788835	5.5336	1.19427	2.4	0	0.988142	9.85915	3.10881	10	0
K18476|tetR;TetR/AcrRfamilytranscriptionalregulator,tetracyclinerepressorprotein	0	6.62252	5.46218	0	0	0	0.546448	4.44444	0.511073	0	0	0	0	0	0	0	1.18343	0	0	0	0	0	0	0.787402	0.297619	0	0	0	0	0.338219	0	0.234467	0.409836	0	0.414938	0.673968	0.212134	0	0	0	0	0.398089	0	0	1.77866	0	0	2.5	0
K06959|tex;proteinTex	1.63934	6.29139	5.46218	0	8.49057	13.3333	6.01093	4.44444	3.57751	100	0	0	5.03597	0	0	0	5.91716	1.33736	0	1.5625	1.45631	0.938967	0	7.08661	6.15079	5.99251	15.2174	14.2857	8.69565	5.07328	0	3.8687	2.04918	6.66667	3.3195	2.35889	2.63046	1.85792	4	1.75971	4.34783	3.90127	2.4	0	1.58103	0	2.59067	7.5	0
K26110|guaB1;GMPreductase[EC:1.7.1.7]	0	4.63576	5.46218	0	0	0	0	0	0	0	0	0	0	0	12.5	0	1.18343	0	0	0	0	0	0	0	0.0992063	0	0	0	0	0	0	0	0	0	0	0.084246	0.0848536	0	0	0	0	0	0	0	0.790514	0	0	0	0
K05515|mrdA;penicillin-bindingprotein2[EC:3.4.16.4]	0	3.97351	5.46218	50	4.71698	0	1.0929	0	3.74787	0	66.6667	0	0	0	0	0	0.295858	1.50992	0	2.34375	1.45631	0.469484	0	18.8976	4.6627	0.374532	0	0	0	1.57835	0	1.52403	1.22951	0	4.04564	3.03286	1.23038	0	0.972973	0.182039	0	1.51274	4.4	2.43902	2.56917	2.8169	0.518135	7.5	2.63158
K03217|yidC,spoIIIJ,OXA1,ccfA;YidC/Oxa1familymembraneproteininsertase	1.63934	58.6093	5.32213	0	57.5472	0	1.63934	2.22222	1.02215	0	0	0	7.91367	0	0	0	0.887574	0.388266	50	0	0.776699	0.469484	0	2.3622	6.34921	12.2347	0	0	19.5652	7.10259	0	5.39273	0.409836	16.6667	1.55602	1.85341	2.03649	0.218579	6.05405	0.485437	11.0672	7.80255	0	0	1.77866	0	2.59067	2.5	2.63158
K03070|secA;preproteintranslocasesubunitSecA[EC:7.4.2.8]	3.27869	31.7881	5.32213	50	7.54717	0	1.63934	11.1111	2.55537	0	0	7.14286	5.7554	0	0	0	3.84615	1.46678	0	0.78125	1.5534	1.17371	50	5.51181	6.84524	10.8614	0	2.85714	17.3913	11.1612	16.6667	1.7585	5.7377	6.66667	5.91286	1.26369	1.90921	0.546448	6.81081	0.667476	9.48617	4.21975	2.4	0	7.70751	5.6338	5.69948	5	0
K10234|aglG,ggtD;alpha-glucosidetransportsystempermeaseprotein	0	19.8675	5.32213	0	0	0	0.546448	0	0.340716	0	0	0	0	0	0	0	0	0.0431406	0	0	0	0	0	0	1.5873	0	0	0	0	0.11274	0	0	0	0	0.311203	0	0.0424268	0	0.108108	0	0.395257	0.0796178	0	0	0	0	0	0	0
K06929|K06929;uncharacterizedprotein	1.63934	14.5695	5.32213	50	0	6.66667	2.18579	0	0.340716	0	0	0	1.43885	0	6.25	0	3.25444	2.02761	0	0	0.582524	0	0	0	2.87698	1.37328	6.52174	0	0	3.49493	0	0.468933	0	6.66667	0.414938	1.93766	0.93339	1.0929	2.91892	0.606796	5.92885	2.2293	1.6	2.43902	0.988142	0	1.81347	0	0
K01681|ACO,acnA;aconitatehydratase[EC:4.2.1.3]	0	13.5762	5.32213	0	23.5849	0	12.0219	0	3.74787	0	0	0	7.19424	0	6.25	0	2.36686	4.09836	0	0.78125	2.52427	2.8169	0	13.3858	10.3175	13.8577	0	0	6.52174	15.1071	0	4.9238	0.409836	10	6.12033	0.84246	2.33347	0.437158	7.24324	1.45631	16.6008	2.94586	1.2	2.43902	1.58103	2.8169	7.77202	0	0
K01796|E5.1.99.4,AMACR,mcr;alpha-methylacyl-CoAracemase[EC:5.1.99.4]	0	9.93377	5.32213	0	1.88679	0	0	0	2.04429	0	0	0	0	0	0	0	1.47929	0.431406	0	0	0.0970874	0.704225	0	10.2362	2.87698	0.124844	2.17391	0	0	1.01466	0	1.52403	0	0	1.65975	0.42123	0.339415	0	0.108108	0.485437	3.55731	0.636943	0	0	0.790514	0	0	10	5.26316
K03639|moaA,CNX2;GTP3',8-cyclase[EC:4.1.99.22]	0	7.94702	5.32213	50	12.2642	0	7.65027	2.22222	4.59966	0	0	0	4.31655	0	0	0	0.295858	1.46678	0	0.78125	1.16505	1.87793	0	22.0472	14.5833	2.62172	2.17391	2.85714	0	3.38219	0	2.57913	0.409836	0	4.04564	3.28559	1.78193	0	2.91892	1.39563	6.32411	5.65287	0.4	0	1.18577	0	3.62694	10	5.26316
K03665|hflX;GTPase	11.4754	7.28477	5.32213	0	66.0377	26.6667	3.82514	2.22222	6.98467	0	0	0	2.15827	0	0	0	2.36686	1.63934	0	6.25	1.5534	0.938967	0	14.1732	8.53175	6.49189	2.17391	0	2.17391	4.50958	0	1.28957	2.86885	0	1.97095	0.673968	1.86678	0.10929	4.32432	0.242718	5.5336	6.36943	2	0	1.77866	1.40845	3.62694	0	7.89474
K09780|K09780;uncharacterizedprotein	0	6.62252	5.32213	0	32.0755	6.66667	1.0929	0	2.55537	0	0	0	0.719424	0	0	0	0.887574	1.07852	0	0.78125	0.194175	0.704225	0	13.3858	6.64683	0.124844	0	2.85714	0	0.676437	0	2.22743	1.22951	0	2.07469	1.34794	0.509122	0.546448	0.108108	0.606796	0.395257	2.54777	2.4	0	1.58103	0	19.171	0	0
K01664|pabA;para-aminobenzoatesynthetasecomponentII[EC:2.6.1.85]	0	3.97351	5.32213	0	0	6.66667	0	11.1111	1.02215	0	0	21.4286	0	0	0	0	0.295858	0.301984	0	0	0.194175	0.234742	0	0	0.198413	1.1236	0	0	0	2.36753	0	0.586166	2.45902	0	0	0.758214	0.721256	0	0.324324	0.303398	2.37154	2.38854	1.6	2.43902	0.395257	0	2.33161	0	0
K23264|purS;phosphoribosylformylglycinamidinesynthasesubunitPurS[EC:6.3.5.3]	0	3.31126	5.32213	0	0	0	3.27869	11.1111	0	0	0	0	3.59712	0	6.25	0	2.66272	0.129422	0	0	0.970874	0.234742	0	0	3.47222	3.1211	0	0	0	2.59301	0	0.117233	0.409836	0	0.311203	1.17944	1.23038	0.437158	2.81081	0.910194	3.16206	0	0	0	0.790514	1.40845	1.5544	0	0
K01477|alc,ALLC;allantoicase[EC:3.5.3.4]	0	2.98013	5.32213	0	8.49057	0	0	0	1.36286	0	0	0	0	0	0	0	0.295858	0.0862813	0	1.5625	0.0970874	0.234742	0	3.14961	2.57937	0	0	0	0	0	0	0.937866	0.409836	0	1.86722	0.336984	0.0848536	0	0	0.121359	0	0.955414	0	0	0.790514	0	0.777202	0	0
K07503|nucS;endonuclease[EC:3.1.-.-]	0	2.64901	5.32213	0	0	0	0	2.22222	0	0	0	0	0	0	0	50	12.1302	0	0	0	0	0	0	0	0.297619	0	0	0	0	0	0	0	0	0	0	0.084246	0.254561	0	0	0.121359	0	0	0	0	0.790514	2.8169	0	0	0
K13640|hspR;MerRfamilytranscriptionalregulator,heatshockproteinHspR	0	0.993377	5.32213	0	0	0	0	4.44444	0	0	0	7.14286	0	0	0	0	0.591716	0	0	0	0.194175	0	0	0	0.0992063	0	0	0	0	0	0	0	0	0	0.207469	0.084246	0.254561	0	0.108108	0	0	0	0	0	0	7.04225	0	0	0
K00304|soxD;sarcosineoxidase,subunitdelta[EC:1.5.3.241.5.3.1]	0	0	5.32213	0	5.66038	0	2.73224	0	0.681431	0	0	0	0	0	0	0	0	0.345125	0	0	0.0970874	0.469484	0	5.51181	4.36508	0	0	0	0	0	0	5.50996	0	0	1.86722	0.168492	0	0.218579	0	0.970874	0	0.0796178	0.4	0	0	0	0	0	0
K00765|hisG;ATPphosphoribosyltransferase[EC:2.4.2.17]	0	69.5364	5.18207	0	0.943396	0	2.18579	8.88889	6.30324	0	0	14.2857	4.31655	0	6.25	0	0.295858	1.03538	0	0.78125	1.74757	2.34742	0	40.9449	5.85317	2.74657	0	0	2.17391	3.38219	0	2.1102	3.27869	0	3.0083	1.60067	2.80017	0	3.35135	2.00243	2.7668	5.65287	2.8	7.31707	1.77866	0	4.14508	2.5	2.63158
K03426|E3.6.1.22,NUDT12,nudC;NAD+diphosphatase[EC:3.6.1.22]	0	34.7682	5.18207	0	6.60377	0	5.46448	0	1.36286	0	33.3333	0	0	0	0	0	4.14201	0.301984	0	0.78125	0.0970874	0.234742	0	10.2362	2.77778	0	0	1.42857	0	0.676437	0	1.7585	0.819672	3.33333	2.38589	0.589722	0.763683	0	0.324324	0.546117	0	3.5828	3.6	0	4.54545	0	1.29534	0	0
K00481|pobA;p-hydroxybenzoate3-monooxygenase[EC:1.14.13.2]	0	28.1457	5.18207	0	2.83019	0	3.27869	0	1.1925	0	0	0	0	0	6.25	0	0.887574	1.55306	0	0	1.16505	1.40845	0	7.87402	5.95238	0.374532	0	0	0	0.338219	0	1.17233	0.409836	0	2.59336	1.43218	0.381841	0	0	0.606796	0	1.67197	0.8	0	1.18577	0	0.259067	5	0
K01079|serB,PSPH;phosphoserinephosphatase[EC:3.1.3.3]	0	24.1722	5.18207	0	4.71698	6.66667	8.19672	2.22222	15.1618	0	0	0	0	0	0	0	5.32544	0.603969	0	0	0.38835	1.17371	0	43.3071	5.85317	0.249688	0	0	4.34783	0.563698	0	1.52403	0.819672	3.33333	4.25311	2.35889	0.678829	0.327869	0.216216	0.364078	0	2.30892	3.2	4.87805	1.58103	0	1.29534	0	2.63158
K00271|vdh;valinedehydrogenase(NAD+)[EC:1.4.1.23]	0	23.5099	5.18207	0	0	0	0	0	0	0	0	0	0	0	0	0	0.887574	0	0	0	0	0	0	0	0	0	0	0	0	0	0	0	0	0	0	0	0	0	0	0	0	0	0	0	2.7668	0	0	0	0
K01012|bioB;biotinsynthase[EC:2.8.1.6]	0	16.8874	5.18207	50	8.49057	0	7.10383	0	3.40716	0	0	0	2.8777	7.14286	0	0	4.73373	1.63934	0	1.5625	0.291262	1.87793	0	18.1102	4.86111	2.62172	0	1.42857	0	3.72041	0	4.33763	2.04918	0	3.3195	4.46504	4.66695	0.10929	2.7027	0.606796	3.16206	5.65287	1.2	2.43902	0.790514	0	2.33161	2.5	5.26316
K01919|gshA;glutamate--cysteineligase[EC:6.3.2.2]	3.27869	16.2252	5.18207	0	10.3774	0	1.63934	0	1.36286	0	0	0	1.43885	21.4286	0	0	2.36686	0.992235	0	0.78125	1.16505	0.469484	0	12.5984	5.75397	3.24594	0	1.42857	6.52174	3.60767	16.6667	1.64127	0.819672	0	3.11203	0.84246	0.763683	0	0.972973	1.21359	0.395257	5.73248	7.2	0	1.3834	0	2.07254	10	0
K07335|bmpA,bmpB,tmpC;basicmembraneproteinAandrelatedproteins	6.55738	15.2318	5.18207	0	4.71698	0	4.37158	0	2.72572	0	0	0	10.0719	0	0	0	4.14201	1.20794	0	3.125	3.78641	0.938967	0	11.0236	11.8056	11.1111	2.17391	0	8.69565	9.6956	16.6667	4.45487	6.96721	13.3333	6.3278	1.34794	1.35766	0.765027	4.10811	1.21359	6.71937	2.07006	0.8	0	3.75494	4.22535	2.84974	7.5	5.26316
K01866|YARS,tyrS;tyrosyl-tRNAsynthetase[EC:6.1.1.1]	3.27869	13.9073	5.18207	0	4.71698	6.66667	3.82514	13.3333	1.53322	0	0	14.2857	11.5108	0	0	0	0.591716	1.42364	0	0	2.03883	0.704225	0	4.72441	7.63889	11.3608	13.0435	8.57143	17.3913	10.823	0	3.1653	1.22951	30	3.21577	1.43218	4.5821	0	5.62162	1.09223	8.69565	13.6943	3.2	4.87805	1.58103	5.6338	3.36788	7.5	0
K00433|cpo;non-hemechloroperoxidase[EC:1.11.1.10]	3.27869	12.9139	5.18207	0	14.1509	0	2.73224	2.22222	2.55537	0	0	0	2.8777	21.4286	0	0	2.95858	2.02761	0	5.46875	0.582524	2.11268	0	23.622	9.02778	1.9975	0	4.28571	4.34783	1.91657	0	5.6272	0	0	5.70539	2.1904	1.23038	0.437158	0.972973	1.09223	2.7668	1.03503	1.6	2.43902	1.18577	1.40845	2.33161	10	2.63158
K03637|moaC,CNX3;cyclicpyranopterinmonophosphatesynthase[EC:4.6.1.17]	0	12.5828	5.18207	0	5.66038	13.3333	2.18579	4.44444	2.38501	0	0	0	0.719424	14.2857	0	0	7.39645	1.46678	0	0	0.0970874	1.40845	0	8.66142	7.7381	1.37328	8.69565	1.42857	2.17391	3.83315	0	3.39977	0	0	5.29046	1.26369	1.23038	0.10929	4.10811	3.39806	6.32411	1.67197	3.2	0	0.988142	0	2.84974	2.5	5.26316
K03584|recO;DNArepairproteinRecO(recombinationproteinO)	0	12.2517	5.18207	0	17.9245	13.3333	1.63934	0	0.170358	0	0	0	2.15827	0	0	0	2.95858	0.862813	0	0.78125	0.873786	0.704225	0	11.0236	5.15873	2.62172	0	1.42857	2.17391	2.59301	0	0.937866	1.22951	6.66667	3.42324	0.673968	1.31523	0.218579	2.59459	0.728155	1.58103	1.67197	10	0	0.592885	11.2676	5.18135	0	0
K01749|hemC,HMBS;hydroxymethylbilanesynthase[EC:2.5.1.61]	0	10.2649	5.18207	50	13.2075	0	2.73224	2.22222	5.11073	0	0	0	2.15827	0	0	0	1.18343	1.3805	0	1.5625	0.194175	1.17371	0	16.5354	5.45635	1.49813	0	1.42857	0	2.81849	0	1.17233	2.04918	0	4.77178	22.7464	1.61222	0.10929	2.27027	0.606796	13.4387	6.36943	2	2.43902	1.77866	2.8169	0.518135	0	39.4737
K01579|panD;aspartate1-decarboxylase[EC:4.1.1.11]	0	9.93377	5.18207	0	1.88679	26.6667	1.0929	0	0.681431	66.6667	0	0	1.43885	0	0	0	1.47929	0.603969	0	0.78125	0.970874	0.704225	0	7.08661	3.37302	2.24719	2.17391	1.42857	2.17391	2.48027	0	1.7585	0	0	3.0083	0.336984	1.18795	0	0.972973	0.424757	7.11462	1.27389	2	0	1.77866	0	3.88601	0	0
K03798|ftsH,hflB;celldivisionproteaseFtsH[EC:3.4.24.-]	0	9.93377	5.18207	50	18.8679	6.66667	4.91803	0	4.59966	0	0	0	6.47482	0	0	0	4.43787	13.7619	0	3.125	1.06796	0.938967	0	20.4724	15.5754	3.87016	0	0	4.34783	14.0924	16.6667	5.6272	2.04918	0	4.04564	0.926706	3.13958	0.218579	5.08108	2.30583	13.0435	4.77707	1.6	0	0.988142	4.22535	7.25389	5	13.1579
K03327|TC.MATE,SLC47A,norM,mdtK,dinF;multidrugresistanceprotein,MATEfamily	1.63934	9.27152	5.18207	0	13.2075	0	6.55738	0	6.30324	0	33.3333	0	7.91367	0	0	0	1.47929	2.02761	0	3.90625	1.26214	3.75587	0	37.0079	8.33333	3.49563	6.52174	1.42857	4.34783	4.05862	0	5.6272	4.09836	0	3.94191	3.95956	3.98812	0.218579	2.7027	1.27427	5.92885	6.76752	10.8	46.3415	0.395257	0	7.77202	5	5.26316
K01821|praC,xylH;4-oxalocrotonatetautomerase[EC:5.3.2.6]	1.63934	8.9404	5.18207	0	9.43396	0	2.18579	0	0.511073	0	33.3333	0	3.59712	0	0	0	1.47929	1.12166	0	0.78125	1.35922	1.87793	0	7.08661	6.54762	5.24345	0	0	28.2609	5.86246	0	2.57913	0	16.6667	6.43154	0.758214	1.14552	0	4.97297	1.09223	13.834	3.1051	3.2	4.87805	0.790514	0	4.92228	0	5.26316
K07559|kptA;putativeRNA2'-phosphotransferase[EC:2.7.1.-]	0	7.94702	5.18207	0	1.88679	0	0	0	0	0	0	0	0	0	12.5	50	6.50888	0.172563	0	0	0.194175	0	0	0	0.396825	0.249688	0	1.42857	0	0.225479	0	0.117233	0	0	0.311203	0.084246	0.381841	0	0.540541	0	0	0.318471	0.4	0	0.197628	0	0.777202	0	0
K22818|fadE26;3-oxocholest-4-en-26-oyl-CoAdehydrogenasealphasubunit[EC:1.3.99.-]	0	6.95364	5.18207	0	6.60377	0	0	0	0.170358	0	0	0	0	0	12.5	50	1.18343	0	0	0	0.38835	0	0	1.5748	0	0	0	0	0	0	0	0.234467	0	0	0.311203	0.084246	0.0424268	0	0	0	0	0	0	0	2.37154	0	0	0	0
K14162|dnaE2;error-proneDNApolymerase[EC:2.7.7.7]	0	6.62252	5.18207	0	5.66038	0	2.18579	0	6.98467	0	0	0	0	0	6.25	0	2.95858	1.25108	0	0	0.776699	1.87793	0	22.8346	6.15079	0	0	0	0	0	0	3.04807	0	0	1.76349	0.252738	0.636402	0.10929	0	1.15291	0	0.398089	0	0	2.17391	0	0	2.5	0
K01820|rhaA;L-rhamnoseisomerase/sugarisomerase[EC:5.3.1.145.3.1.-]	0	4.96689	5.18207	0	0	0	3.27869	0	0.681431	0	0	0	0.719424	0	0	50	0.591716	0.0862813	0	0	0.291262	0	0	0	2.77778	0	0	0	0	0.338219	0	0.117233	0	0	2.07469	0.084246	0.424268	0	0	1.57767	0	0	0	0	0.790514	0	0.259067	0	0
K24206|uacT;uricacidtransporter	0	4.96689	5.18207	0	14.1509	0	1.0929	2.22222	0.511073	0	0	0	0	7.14286	0	0	1.18343	0.819672	0	0.78125	0	1.40845	0	21.2598	4.96032	0	0	0	0	0.225479	16.6667	2.34467	0	0	3.52697	1.01095	0.339415	0.218579	0.108108	0.303398	0	1.03503	1.2	0	1.18577	0	0.518135	0	2.63158
K07795|tctC;putativetricarboxylictransportmembraneprotein	0	4.63576	5.18207	0	21.6981	0	8.74317	0	2.89608	33.3333	0	0	2.15827	0	0	0	0	3.01984	0	1.5625	0.485437	3.75587	0	15.748	16.6667	9.73783	0	0	0	4.62232	0	3.75147	2.04918	0	6.84647	3.79107	3.13958	0.437158	0.540541	1.94175	3.55731	3.1051	2.4	4.87805	0.592885	7.04225	2.84974	10	0
K14672|whiEVIII;putativepolyketidehydroxylase	0	4.63576	5.18207	0	0	0	0	0	0	0	0	0	0.719424	0	6.25	0	0.887574	0	0	0	0	0	0	0	0	0	0	0	0	0.11274	0	0	0	0	0	0	0	0	0.216216	0	0	0.0796178	0	0	0.197628	0	0	0	0
K03101|lspA;signalpeptidaseII[EC:3.4.23.36]	1.63934	3.31126	5.18207	0	22.6415	0	1.63934	2.22222	17.3765	0	0	0	5.03597	0	0	0	1.47929	0.517688	0	0.78125	0.582524	0.704225	0	12.5984	10.2183	3.99501	0	4.28571	8.69565	5.63698	16.6667	13.5991	1.22951	0	5.18672	1.0952	1.01824	0.218579	3.78378	2.48786	4.74308	1.27389	2.4	2.43902	1.18577	2.8169	2.07254	2.5	13.1579
K15524|mngB;2-O-(6-phospho-alpha-D-mannosyl)-D-glyceratehydrolase[EC:3.2.1.-]	1.63934	0	5.18207	0	0	0	0	0	0	33.3333	0	0	0	0	0	0	0	0.0431406	0	0	0.0970874	0	0	0	0	0.62422	0	0	2.17391	0.676437	0	0	0.819672	0	0.103734	0.084246	0	0	0.216216	0	0	0.0796178	0	0	0	0	0.259067	0	0
K01589|purK;5-(carboxyamino)imidazoleribonucleotidesynthase[EC:6.3.4.18]	3.27869	43.0464	5.04202	0	0.943396	0	0	4.44444	4.59966	0	0	0	0.719424	0	0	0	3.84615	1.07852	0	0	0.485437	1.17371	0	3.93701	2.08333	3.87016	0	0	2.17391	1.91657	0	2.22743	0	0	4.04564	0.505476	0.593975	0.10929	1.51351	0.242718	1.18577	2.14968	1.2	7.31707	1.58103	0	2.84974	5	0
K01739|metB;cystathioninegamma-synthase[EC:2.5.1.48]	3.27869	29.4702	5.04202	0	0	0	1.63934	8.88889	3.06644	0	0	7.14286	8.63309	0	0	0	1.18343	0.560828	0	0	0.776699	0.704225	0	2.3622	1.28968	4.36954	0	0	30.4348	8.56821	0	1.4068	8.60656	6.66667	2.59336	1.93766	1.2728	0	1.94595	0.303398	9.09091	2.78662	0	0	2.96443	0	5.18135	0	0
K03929|pnbA;para-nitrobenzylesterase[EC:3.1.1.-]	0	16.5563	5.04202	0	0	0	1.63934	4.44444	0.170358	0	0	0	0	0	6.25	0	0.887574	0.431406	0	0	0.970874	0	0	1.5748	0.992063	2.24719	2.17391	1.42857	0	0.789177	0	0.820633	0.409836	0	1.34855	1.51643	0.636402	0	0.756757	0.242718	0	0.557325	0.8	0	1.77866	1.40845	1.03627	0	0
K16148|glgM;alpha-maltose-1-phosphatesynthase[EC:2.4.1.342]	0	15.2318	5.04202	0	0	0	0.546448	2.22222	0	0	0	0	0	0	0	0	1.47929	0.0431406	0	0	0	0	0	0	0.0992063	0	0	0	0	0	0	0.117233	0	0	0.207469	0.336984	0.12728	0	0.108108	0	0	0	0	0	0	0	0	0	0
K17318|lplA;putativealdouronatetransportsystemsubstrate-bindingprotein	1.63934	14.9007	5.04202	0	0	0	0	0	0.170358	0	0	14.2857	3.59712	0	0	0	5.02959	0.0431406	0	0	4.75728	0	0	0	0.396825	13.8577	0	0	6.52174	5.52424	0	0	0	0	0.103734	0	2.92745	0	7.02703	0	14.2292	0	0	0	0.592885	0	6.99482	0	0
K06048|gshA,ybdK;glutamate---cysteineligase/carboxylate-amineligase[EC:6.3.2.26.3.-.-]	0	14.2384	5.04202	0	0.943396	0	1.63934	0	0.170358	0	0	0	0	0	12.5	0	3.84615	0.258844	0	0	0.485437	0	0	3.14961	3.27381	0	0	0	0	0	0	1.4068	0	0	1.03734	0.336984	0.424268	0.218579	0	0.364078	0	0.875796	0	4.87805	3.75494	0	0.518135	0	0
K00852|rbsK,RBKS;ribokinase[EC:2.7.1.15]	0	12.2517	5.04202	0	5.66038	0	3.82514	0	3.40716	0	0	7.14286	0.719424	0	0	0	0	1.98447	0	0.78125	2.62136	1.64319	0	29.1339	5.05952	6.49189	2.17391	0	0	2.48027	0	2.34467	0.409836	0	4.35685	6.14996	2.96988	0	2.27027	0.910194	3.55731	2.86624	7.6	9.7561	0.592885	14.0845	2.84974	0	2.63158
K21687|rpfA;resuscitation-promotingfactorRpfA	0	12.2517	5.04202	0	0	0	0	2.22222	0	0	0	0	0	0	12.5	0	13.0178	0	0	0	0.194175	0	0	0	0	0	0	0	0	0	0	0	0	0	0.103734	5.64448	0	0.10929	0	0	0	0	0.4	0	2.96443	0	0	0	0
K07776|regX3;two-componentsystem,OmpRfamily,responseregulatorRegX3	0	10.2649	5.04202	0	0	0	0	2.22222	0	0	0	0	0	0	0	0	2.95858	0.0431406	0	0	0.194175	0	0	0	0	0.124844	0	0	0	0.11274	0	0	0	0	0.103734	0	0.212134	0	0.108108	0.0606796	1.18577	0	0	0	2.17391	0	0.259067	0	0
K00823|puuE;4-aminobutyrateaminotransferase[EC:2.6.1.19]	0	9.27152	5.04202	0	0	13.3333	1.63934	0	0.170358	0	0	0	5.7554	0	0	0	0	0.819672	0	0	0.38835	0.469484	0	2.3622	2.48016	1.37328	0	0	0	4.17136	0	1.87573	0	0	1.97095	0.673968	0.636402	0.10929	0.864865	0.546117	2.37154	1.11465	2.4	0	2.37154	0	1.03627	0	0
K06044|treY,glgY;(1->4)-alpha-D-glucan1-alpha-D-glucosylmutase[EC:5.4.99.15]	0	9.27152	5.04202	0	7.54717	0	0	2.22222	1.53322	0	0	0	0	0	0	0	3.5503	0	0	0	0.0970874	0.469484	0	13.3858	1.38889	0	0	0	0	0	33.3333	0.586166	0	0	3.63071	0.084246	0.12728	0	0	0.0606796	0	0	0.8	0	1.18577	1.40845	0	2.5	0
K11735|gabP;GABApermease	0	6.95364	5.04202	0	17.9245	13.3333	0	0	1.1925	0	0	0	1.43885	14.2857	0	0	23.3728	0.388266	0	1.5625	0.194175	1.64319	0	9.44882	2.08333	1.74782	0	0	0	3.72041	0	1.17233	0	0	1.55602	1.0952	0.890963	0	0.324324	0.121359	3.55731	0.398089	0	0	3.75494	0	0.777202	2.5	0
K00937|ppk1;polyphosphatekinase[EC:2.7.4.1]	0	6.62252	5.04202	0	6.60377	6.66667	2.73224	0	7.32538	0	100	21.4286	2.15827	0	0	0	1.77515	1.42364	0	4.6875	2.13592	1.17371	50	10.2362	5.05952	5.24345	0	0	0	3.49493	0	3.75147	0.409836	0	15.8714	2.35889	1.48494	0.327869	1.94595	1.15291	4.34783	2.70701	1.6	0	0.988142	0	3.36788	2.5	5.26316
K07052|K07052;CAAXproteasefamilyprotein	6.55738	6.29139	5.04202	0	2.83019	0	2.18579	6.66667	1.02215	0	0	0	14.3885	0	0	0	0.887574	0.431406	0	0	2.03883	0.938967	0	4.72441	2.48016	14.2322	0	0	32.6087	11.1612	0	1.0551	0.409836	20	1.76349	0.673968	2.33347	0	9.18919	0.606796	11.4625	2.14968	1.2	0	1.3834	1.40845	6.99482	2.5	0
K05936|cobM,cbiF;precorrin-4/cobalt-precorrin-4C11-methyltransferase[EC:2.1.1.1332.1.1.271]	0	5.96026	5.04202	0	6.60377	0	1.0929	0	2.89608	0	0	0	0.719424	0	0	0	0.591716	0.388266	0	0	0.679612	0	0	11.0236	3.76984	0.249688	0	0	0	0.225479	0	1.28957	0	0	2.6971	0.252738	0.678829	0	0.972973	0.667476	0	0.557325	0.8	0	0.988142	0	0.518135	2.5	5.26316
K00453|TDO2,kynA;tryptophan2,3-dioxygenase[EC:1.13.11.11]	0	5.62914	5.04202	0	0	0	0	0	1.70358	0	0	0	2.8777	0	0	0	1.77515	1.94133	0	0	0.291262	0.469484	0	1.5748	5.55556	1.24844	0	7.14286	0	0.563698	0	1.4068	0	0	6.84647	0.505476	0.763683	0	1.08108	0.970874	1.58103	0.477707	0	0	1.18577	4.22535	0.777202	0	10.5263
K07399|resB,ccs1;cytochromecbiogenesisprotein	0	4.96689	5.04202	0	0	0	0	0	0	0	0	0	1.43885	0	0	0	0.887574	0.0862813	0	0	0	10.3286	0	0	2.08333	1.62297	0	0	0	2.70575	0	1.28957	0	0	0.414938	0.168492	0.169707	0	0.648649	0.121359	3.16206	0	0	0	0.197628	0	1.29534	5	0
K00798|MMAB,pduO;cob(I)alaminadenosyltransferase[EC:2.5.1.17]	0	4.30464	5.04202	0	40.566	0	0.546448	0	1.53322	0	0	0	5.03597	0	0	0	0.591716	3.62381	0	0.78125	1.16505	0.234742	0	1.5748	7.93651	2.87141	0	0	2.17391	2.02931	0	1.64127	0	0	4.66805	1.0952	1.23038	0.10929	3.67568	0.849515	5.92885	0.796178	0	0	0.592885	4.22535	1.03627	0	0
K08483|ptsI;phosphoenolpyruvate-proteinphosphotransferase(PTSsystemenzymeI)[EC:2.7.3.9]	0	3.31126	5.04202	0	0	0	16.3934	4.44444	2.38501	0	0	7.14286	1.43885	7.14286	0	0	0.591716	0.345125	0	0	0.776699	0.234742	0	0	2.38095	12.3596	2.17391	1.42857	10.8696	6.31342	0	5.39273	12.2951	10	2.07469	0.758214	1.18795	0	6.59459	0.182039	20.5534	4.53822	0	0	1.3834	0	3.62694	0	0
K23149|E3.1.1.104;5-phospho-D-xylono-1,4-lactonase[EC:3.1.1.104]	0	0.993377	5.04202	0	0	0	0	0	0	0	0	0	0.719424	0	0	0	0.295858	0.0431406	0	0	0	0	0	0	0	0.124844	2.17391	0	0	0.225479	0	0	0	0	0.103734	0	0.254561	0	0.108108	0	0.395257	0	0	0	0	0	0.518135	0	0
K24017|priA;phosphoribosylisomeraseA[EC:5.3.1.165.3.1.24]	0	0.331126	5.04202	0	0	6.66667	0	0	0	0	0	0	0	0	0	0	0.591716	0	0	0	0.0970874	0	0	0	0.0992063	0	0	0	0	0	0	0	0	0	0.207469	0.505476	0.0848536	0	0	0	0	0.318471	0	0	1.18577	0	0	0	0
K09694|nodJ;lipooligosaccharidetransportsystempermeaseprotein	0	0	5.04202	0	0	0	0	0	0	0	0	0	0	0	0	0	0	0.0431406	0	0	0	0.234742	0	0	0.297619	0	0	0	0	0	0	0.586166	0	0	2.38589	0	0	0	0	0	0	0	0	0	0.395257	0	0	0	0
K00012|UGDH,ugd;UDPglucose6-dehydrogenase[EC:1.1.1.22]	1.63934	85.0993	4.90196	0	17.9245	0	7.65027	0	4.77002	0	0	0	7.19424	7.14286	0	0	5.6213	1.20794	0	4.6875	1.06796	2.58216	0	15.748	9.4246	4.61923	2.17391	0	10.8696	4.17136	16.6667	3.04807	3.27869	6.66667	3.83817	1.34794	2.12134	1.20219	1.72973	0.606796	11.0672	8.0414	3.6	2.43902	0.592885	0	5.69948	12.5	13.1579
K25365|gbh;guanidinobutyrase/D-arginase[EC:3.5.3.73.5.3.10]	0	55.6291	4.90196	0	0	0	0	2.22222	0	0	0	0	0	0	0	0	2.07101	0	0	0	0.194175	0	0	0	0	0.249688	0	0	0	0.11274	0	0	0	0	0	0.252738	0.0424268	0	0	0	0	0	0	0	0.395257	0	0	0	0
K21397|K21397;ABCtransportsystemATP-binding/permeaseprotein	0	38.0795	4.90196	0	0	0	0	0	0	0	0	0	0	0	0	0	2.66272	0	0	0	0	0	0	0	0	0	0	0	0	0	0	0	0	0	0	0.084246	0.0424268	0	0	0	0	0.0796178	0	0	1.97628	0	0	0	0
K00762|pyrE;orotatephosphoribosyltransferase[EC:2.4.2.10]	0	35.7616	4.90196	0	0	33.3333	5.46448	0	9.71039	0	0	0	0.719424	14.2857	0	0	2.36686	2.67472	0	0.78125	0.776699	1.87793	0	13.3858	6.64683	1.87266	8.69565	0	8.69565	3.38219	0	6.21336	2.04918	0	5.49793	0.336984	1.48494	0	2.59459	1.57767	3.55731	3.34395	0	2.43902	2.37154	1.40845	2.33161	5	0
K00681|ggt;gamma-glutamyltranspeptidase/glutathionehydrolase[EC:2.3.2.23.4.19.13]	0	34.7682	4.90196	0	26.4151	0	4.91803	0	3.91823	0	0	0	3.59712	0	0	0	7.69231	3.01984	0	1.5625	1.06796	4.22535	0	14.1732	13.4921	2.49688	0	0	0	6.20068	16.6667	4.68933	1.63934	0	12.0332	1.51643	3.13958	0.437158	1.2973	1.88107	4.34783	4.06051	4	2.43902	1.77866	0	1.81347	20	13.1579
K03820|lnt;apolipoproteinN-acyltransferase[EC:2.3.1.269]	0	27.4834	4.90196	0	4.71698	13.3333	1.0929	4.44444	2.55537	33.3333	0	0	0	0	0	0	3.25444	2.50216	0	0	0.0970874	2.11268	0	20.4724	3.37302	0.124844	0	1.42857	0	0	33.3333	1.0551	1.22951	0	14.5228	0.252738	1.78193	0.765027	0	0.364078	0	2.07006	2.4	0	0.395257	0	4.66321	0	5.26316
K00566|mnmA,trmU;tRNA-uridine2-sulfurtransferase[EC:2.8.1.13]	0	27.1523	4.90196	50	20.7547	0	8.19672	4.44444	3.91823	0	0	0	2.8777	0	0	0	0.295858	2.32959	25	0	1.26214	1.64319	0	34.6457	7.24206	6.36704	4.34783	1.42857	13.0435	8.56821	16.6667	3.1653	1.22951	3.33333	9.43983	3.03286	1.52737	12.2404	4.75676	1.39563	13.4387	5.89172	3.2	0	0.790514	5.6338	4.14508	5	0
K21214|ncsC4;NDP-hexose4-ketoreductase	0	26.8212	4.90196	0	0	0	0	0	0	0	0	0	0	0	0	0	1.18343	0	0	0	0	0	0	0	0.0992063	0	0	0	0	0	0	0	0	0	0	0	0	0	0	0	0	0	0	0	0	0	0	0	0
K03701|uvrA;excinucleaseABCsubunitA	1.63934	24.1722	4.90196	50	10.3774	0	11.4754	15.5556	5.45145	0	0	7.14286	2.15827	21.4286	6.25	0	4.14201	2.07075	0	1.5625	2.23301	2.8169	0	29.1339	9.52381	9.86267	0	0	8.69565	4.17136	0	13.0129	1.63934	3.33333	4.56432	3.62258	2.46076	1.0929	4.64865	2.06311	2.7668	7.40446	2	2.43902	8.89328	0	5.44041	5	0
K01356|lexA;repressorLexA[EC:3.4.21.88]	3.27869	21.8543	4.90196	0	17.9245	6.66667	4.91803	2.22222	3.74787	0	0	0	8.63309	0	0	0	13.3136	1.29422	0	0.78125	1.26214	3.28638	0	19.685	8.82937	10.9863	2.17391	5.71429	13.0435	11.274	0	2.8136	2.45902	0	4.35685	2.27464	2.29105	2.62295	7.24324	1.69903	8.3004	5.25478	2	0	0.790514	0	6.99482	5	2.63158
K15553|ssuA;sulfonatetransportsystemsubstrate-bindingprotein	1.63934	21.5232	4.90196	0	38.6792	0	9.28962	0	4.4293	66.6667	33.3333	7.14286	2.15827	57.1429	6.25	0	5.02959	2.67472	0	5.46875	1.5534	4.92958	0	51.9685	15.1786	1.37328	0	1.42857	0	1.57835	66.6667	9.02696	0	0	15.8714	1.76917	1.35766	0.437158	1.2973	2.42718	11.4625	5.89172	3.2	0	0.592885	7.04225	6.99482	12.5	15.7895
K03431|glmM;phosphoglucosaminemutase[EC:5.4.2.10]	4.91803	19.5364	4.90196	0	1.88679	0	5.46448	2.22222	5.79216	33.3333	0	7.14286	2.15827	0	0	0	5.91716	1.5962	0	0.78125	1.06796	1.87793	0	6.29921	6.54762	6.11735	0	0	6.52174	4.17136	0	1.52403	0.409836	13.3333	3.63071	2.0219	3.35172	1.42077	8.97297	1.21359	7.50988	10.4299	1.6	4.87805	0	0	7.25389	0	0
K01775|alr;alanineracemase[EC:5.1.1.1]	4.91803	18.8742	4.90196	0	12.2642	6.66667	6.55738	2.22222	0.851789	33.3333	0	28.5714	2.8777	0	0	0	0.887574	0.992235	0	0.78125	1.16505	0.704225	0	23.622	10.8135	3.74532	21.7391	0	8.69565	4.50958	0	1.52403	0.409836	0	2.59336	0.673968	2.29105	0.546448	2.91892	0.667476	3.55731	3.50318	3.2	0	0.197628	1.40845	1.81347	5	0
K17686|copA,ctpA,ATP7;P-typeCu+transporter[EC:7.2.2.8]	0	18.8742	4.90196	0	6.60377	66.6667	7.10383	11.1111	5.11073	0	0	0	2.8777	0	18.75	0	4.14201	1.3805	0	0.78125	0.582524	2.11268	0	8.66142	6.34921	8.2397	0	0	6.52174	5.52424	16.6667	3.517	2.04918	10	4.46058	2.10615	1.99406	0	6.05405	38.5922	3.55731	2.78662	3.6	2.43902	8.49802	0	3.88601	0	13.1579
K03702|uvrB;excinucleaseABCsubunitB	4.91803	17.2185	4.90196	0	40.566	6.66667	2.73224	6.66667	3.74787	0	0	7.14286	20.8633	0	0	0	1.77515	1.33736	0	2.34375	1.35922	2.34742	0	21.2598	8.03571	9.98752	2.17391	1.42857	8.69565	6.31342	0	5.86166	3.27869	10	6.74274	4.63353	2.50318	1.63934	4.97297	2.3665	11.4625	7.96178	2	4.87805	1.18577	5.6338	3.62694	0	0
K22468|ppk2;polyphosphatekinase[EC:2.7.4.34]	0	17.2185	4.90196	0	8.49057	0	2.73224	4.44444	2.38501	0	0	0	0	7.14286	0	0	0.887574	0.949094	0	1.5625	0.679612	1.64319	50	13.3858	8.92857	0	0	0	0	0	0	2.22743	1.22951	0	3.94191	0.42123	0.381841	0.546448	0	1.39563	0	1.03503	0.8	0	0.988142	0	0	0	15.7895
K07077|K07077;uncharacterizedprotein	0	14.5695	4.90196	0	0	6.66667	0.546448	0	0.170358	0	0	0	0.719424	0	0	0	0.887574	0.215703	0	0	0.0970874	0.234742	0	0	1.19048	1.1236	0	0	0	2.81849	0	0.117233	0	0	0.726141	0.084246	0.339415	0.218579	0.864865	0.242718	2.37154	0	0	0	4.1502	1.40845	0.777202	0	0
K02871|RP-L13,MRPL13,rplM;largesubunitribosomalproteinL13	0	12.5828	4.90196	0	1.88679	0	1.63934	2.22222	4.59966	100	33.3333	7.14286	5.7554	0	0	50	0	1.46678	0	0.78125	1.65049	1.87793	0	4.72441	6.54762	14.8564	26.087	1.42857	13.0435	7.89177	0	3.28253	9.83607	10	6.639	2.69587	1.78193	0.437158	8	0.970874	11.8577	9.07643	2.4	0	3.55731	4.22535	6.21762	0	2.63158
K01092|E3.1.3.25,IMPA,suhB;myo-inositol-1(or4)-monophosphatase[EC:3.1.3.25]	0	12.2517	4.90196	50	13.2075	0	12.0219	4.44444	7.15503	33.3333	66.6667	0	2.15827	7.14286	6.25	0	1.18343	2.58844	0	1.5625	0.776699	0.469484	50	17.3228	12.1032	8.11486	0	0	4.34783	6.98985	0	2.93083	1.22951	0	9.12863	0.926706	3.0123	0.546448	3.13514	3.70146	3.95257	3.90127	4.8	0	0.988142	2.8169	1.29534	5	2.63158
K10201|ngcF;N-acetylglucosaminetransportsystempermeaseprotein	0	12.2517	4.90196	0	0	0	0	0	0	0	0	0	0.719424	0	0	0	1.18343	0	0	0	0.38835	0	0	0	0	0.124844	0	0	0	0.676437	0	0	0	0	0.103734	0	0.169707	0	1.18919	0	1.97628	0	0	0	0	0	0.259067	0	0
K00612|nodU;carbamoyltransferase[EC:2.1.3.-]	0	11.9205	4.90196	0	10.3774	0	1.0929	0	0.170358	0	0	0	0	0	0	0	1.18343	0.517688	0	2.34375	0.194175	0.704225	0	14.9606	4.06746	0	0	0	0	0.11274	0	0.3517	0	0	1.55602	0.505476	0.254561	0	0	0.0606796	0	1.19427	0	0	0.395257	0	0.777202	2.5	0
K02405|fliA,whiG;RNApolymerasesigmafactorFliA	0	11.2583	4.90196	0	8.49057	0	2.18579	0	5.45145	0	0	0	2.8777	0	0	0	2.66272	1.20794	0	0	0.38835	1.17371	0	9.44882	12.2024	2.24719	4.34783	0	0	1.91657	16.6667	2.22743	2.45902	0	4.46058	1.01095	1.65465	0	3.35135	0.606796	2.7668	3.18471	7.6	7.31707	1.3834	0	1.81347	5	0
K01712|hutU,UROC1;urocanatehydratase[EC:4.2.1.49]	1.63934	10.596	4.90196	0	6.60377	6.66667	3.27869	0	2.72572	0	0	0	6.47482	0	0	0	3.84615	2.50216	0	0.78125	0.970874	1.64319	0	7.87402	6.05159	6.11735	0	2.85714	2.17391	9.13191	16.6667	4.5721	0.819672	0	4.25311	2.0219	1.95163	0.655738	1.40541	1.33495	9.09091	2.70701	3.2	0	0.592885	9.85915	2.33161	0	0
K03709|troR,sirR,scaR,mntR;DtxRfamilytranscriptionalregulator,Mn-dependenttranscriptionalregulator	0	10.2649	4.90196	0	0	0	0	8.88889	0	0	0	0	0.719424	0	6.25	0	1.47929	0	0	0	0.679612	0	0	0	0.0992063	2.99625	0	0	13.0435	2.93123	0	0	0	13.3333	0	0.084246	0.424268	0	2.05405	0.0606796	0	0	0	0	62.8458	2.8169	0.777202	0	0
K01783|rpe,RPE;ribulose-phosphate3-epimerase[EC:5.1.3.1]	0	9.93377	4.90196	0	14.1509	6.66667	2.73224	2.22222	4.4293	0	0	14.2857	1.43885	0	0	0	4.73373	1.50992	0	0.78125	1.26214	1.17371	0	11.811	8.13492	5.99251	0	0	17.3913	6.5389	0	5.9789	6.96721	3.33333	7.15768	2.10615	2.20619	1.42077	3.45946	1.94175	7.90514	5.17516	3.2	4.87805	5.33597	1.40845	1.5544	0	34.2105
K03722|dinG;ATP-dependentDNAhelicaseDinG[EC:5.6.2.3]	0	9.27152	4.90196	0	9.43396	0	1.63934	0	3.91823	0	0	0	3.59712	0	0	0	2.66272	1.42364	0	1.5625	1.65049	2.58216	0	7.08661	4.36508	4.99376	6.52174	0	6.52174	4.96054	16.6667	2.57913	8.19672	3.33333	3.73444	3.79107	1.86678	0.10929	4.86486	0.182039	8.3004	6.52866	6.4	4.87805	0.988142	0	4.40415	0	0
K18887|efrA,efrE;ATP-bindingcassette,subfamilyB,multidrugeffluxpump	1.63934	8.9404	4.90196	0	0	0	0	0	0	0	0	7.14286	2.8777	0	0	0	4.73373	0	0	0	1.06796	0	0	0	0	9.3633	2.17391	0	21.7391	9.35738	0	0	0	13.3333	0.103734	0.084246	0.806109	0	6.37838	0.0606796	6.32411	0	0	0	1.58103	0	3.10881	0	0
K01706|gudD;glucaratedehydratase[EC:4.2.1.40]	0	7.28477	4.90196	0	4.71698	0	2.18579	0	0.851789	66.6667	0	0	0	0	0	0	1.47929	0.388266	0	0	0.291262	3.28638	0	7.08661	4.96032	1.37328	0	0	0	0.338219	0	1.52403	0.819672	0	2.6971	0.252738	0.424268	0	0.108108	0.849515	0.395257	0.796178	10	0	1.97628	0	1.03627	0	0
K03969|pspA;phageshockproteinA	0	7.28477	4.90196	50	0	6.66667	2.18579	0	0.340716	0	0	0	1.43885	14.2857	12.5	0	3.84615	0.69025	0	0	1.74757	0.234742	0	0	2.18254	2.49688	0	0	0	1.35287	0	1.7585	1.63934	0	0.726141	0.42123	0.721256	0.218579	2.27027	0.182039	5.5336	4.4586	1.2	0	1.18577	1.40845	0.777202	0	0
K02346|dinB;DNApolymeraseIV[EC:2.7.7.7]	6.55738	5.62914	4.90196	0	5.66038	6.66667	4.91803	2.22222	2.21465	0	0	0	5.03597	7.14286	0	0	1.47929	1.03538	0	0.78125	1.35922	0.469484	0	37.0079	5.95238	5.36829	2.17391	0	19.5652	4.39684	16.6667	2.93083	2.04918	3.33333	4.14938	1.0952	3.56385	0.327869	4.10811	0.667476	7.11462	5.49363	4.4	2.43902	0.988142	0	4.14508	5	2.63158
K00286|proC;pyrroline-5-carboxylatereductase[EC:1.5.1.2]	0	5.29801	4.90196	0	5.66038	40	1.63934	4.44444	7.32538	0	33.3333	7.14286	6.47482	0	0	0	1.47929	2.02761	0	3.125	1.65049	0	0	15.748	11.0119	6.61673	19.5652	1.42857	2.17391	6.5389	0	2.8136	1.22951	6.66667	5.39419	1.51643	1.78193	0.218579	5.83784	0.728155	8.69565	2.62739	4.8	2.43902	0.988142	0	3.88601	0	7.89474
K01496|hisI;phosphoribosyl-AMPcyclohydrolase[EC:3.5.4.19]	0	5.29801	4.90196	0	23.5849	0	2.73224	0	2.04429	0	0	0	0	0	0	0	2.07101	1.46678	0	0	0	0.704225	0	17.3228	4.7619	0.124844	0	0	2.17391	0.225479	0	1.52403	0.409836	0	19.5021	0.252738	0.93339	0.10929	0.972973	0.485437	0	0.557325	0	0	0.395257	0	0.518135	0	0
K02916|RP-L35,MRPL35,rpmI;largesubunitribosomalproteinL35	1.63934	4.63576	4.90196	0	0	0	5.46448	0	4.59966	0	0	0	7.91367	0	0	0	0	1.07852	0	0.78125	2.3301	0.234742	0	62.2047	10.119	5.36829	2.17391	0	34.7826	5.07328	33.3333	0.468933	0.409836	10	5.08299	0.673968	1.18795	0.10929	4	5.76456	8.3004	5.8121	5.2	0	25.4941	4.22535	2.33161	0	0
K01939|purA,ADSS;adenylosuccinatesynthase[EC:6.3.4.4]	0	4.30464	4.90196	0	9.43396	6.66667	13.1148	0	3.40716	0	0	7.14286	11.5108	7.14286	6.25	0	0	1.81191	0	0	1.84466	1.87793	50	40.9449	6.05159	10.8614	4.34783	2.85714	17.3913	13.0778	16.6667	1.52403	4.09836	10	4.04564	2.10615	2.12134	0.765027	4.75676	1.27427	7.90514	5.33439	0.8	0	0.988142	4.22535	3.36788	5	0
K17231|IYD,DEHAL1;iodotyrosinedeiodinase[EC:1.21.1.1]	0	2.98013	4.90196	0	0	0	0	0	0.511073	0	0	0	0	0	0	0	0.887574	0.0431406	0	0	0	0	0	0	0.496032	0	0	0	0	0	0	0	0.409836	0	0	0.084246	0.339415	0	0	0.121359	0	0.238854	0	0	2.7668	0	0	0	0
K01151|nfo;deoxyribonucleaseIV[EC:3.1.21.2]	0	2.64901	4.90196	0	0	6.66667	0.546448	0	0	0	0	0	4.31655	0	0	0	0	0.388266	0	0	0.873786	0	0	0	0.297619	13.1086	0	0	0	4.8478	0	0.3517	0.819672	0	0.93361	1.26369	0.975817	0	5.72973	0.0606796	7.90514	3.82166	2.8	4.87805	0.790514	0	5.18135	0	0
K08139|HXT;MFStransporter,SPfamily,sugar:H+symporter	0	0.993377	4.90196	0	0	0	1.0929	0	0.340716	0	0	0	0	0	0	0	0	0.172563	0	0	0.485437	0	0	0	0.694444	0	0	0	0	0	0	0.234467	0.409836	0	0.518672	0.758214	0.0848536	0	0	0.0606796	0	0.238854	0	0	0	0	0	0	0
K00024|mdh;malatedehydrogenase[EC:1.1.1.37]	1.63934	19.2053	4.7619	0	0.943396	0	5.46448	4.44444	3.2368	100	33.3333	7.14286	2.15827	0	0	0	7.69231	2.45902	0	0	2.52427	0.704225	0	0.787402	8.33333	2.49688	0	1.42857	2.17391	1.57835	0	2.1102	2.04918	0	3.11203	7.91912	2.33347	1.0929	9.94595	1.03155	6.32411	8.43949	1.6	4.87805	0.395257	0	5.44041	0	0
K15738|uup;ABCtransportsystemATP-binding/permeaseprotein	1.63934	18.8742	4.7619	0	8.49057	6.66667	3.27869	0	3.74787	0	66.6667	0	2.15827	0	0	0	1.47929	1.3805	0	2.34375	1.26214	1.87793	0	7.08661	4.7619	5.36829	4.34783	0	8.69565	5.29876	0	1.7585	2.45902	0	4.87552	1.76917	1.95163	0.218579	2.81081	0.546117	3.16206	3.98089	3.6	0	0.988142	0	3.36788	0	0
K03177|truB,PUS4,TRUB1;tRNApseudouridine55synthase[EC:5.4.99.25]	4.91803	16.5563	4.7619	0	1.88679	6.66667	1.0929	13.3333	13.2879	0	0	0	1.43885	0	0	0	2.36686	1.50992	0	0	0.485437	0.234742	0	19.685	7.24206	4.11985	0	2.85714	6.52174	3.83315	0	2.93083	0.409836	3.33333	6.95021	1.0952	1.06067	0.10929	3.24324	0.910194	1.58103	1.3535	0	7.31707	3.95257	1.40845	3.88601	0	0
K00299|ssuE,msuE;FMNreductase[EC:1.5.1.38]	0	16.5563	4.7619	50	6.60377	0	8.74317	2.22222	0.511073	0	0	0	1.43885	14.2857	0	0	5.02959	0.905953	0	3.125	0.582524	0.704225	0	3.93701	4.06746	3.1211	0	0	0	1.80383	16.6667	3.75147	0	0	6.43154	1.17944	0.975817	0.10929	0.540541	0.242718	15.8103	0.955414	1.6	2.43902	0.988142	0	2.07254	0	0
K00528|fpr;ferredoxin/flavodoxin---NADP+reductase[EC:1.18.1.21.19.1.1]	0	15.5629	4.7619	0	14.1509	0	10.3825	13.3333	4.08859	0	0	0	0	0	6.25	50	2.95858	1.20794	0	2.34375	1.16505	2.11268	0	14.9606	7.8373	0.124844	0	0	0	3.83315	16.6667	2.8136	0.819672	0	9.85477	3.62258	1.2728	0.655738	0.324324	1.21359	0	5.01592	1.2	0	0.790514	0	2.07254	0	2.63158
K06199|crcB,FEX;fluorideexporter	0	15.5629	4.7619	0	15.0943	0	1.0929	2.22222	3.2368	0	0	0	1.43885	7.14286	0	0	1.18343	0.64711	0	0.78125	1.06796	1.17371	0	2.3622	5.75397	3.87016	2.17391	0	2.17391	3.26945	0	2.4619	5.7377	0	4.04564	4.54928	1.56979	0.218579	2.48649	0.546117	8.3004	2.14968	1.6	7.31707	1.3834	0	2.59067	0	0
K15580|oppA,mppA;oligopeptidetransportsystemsubstrate-bindingprotein	0	14.5695	4.7619	0	0	6.66667	2.18579	8.88889	2.04429	0	0	14.2857	20.1439	0	0	0	5.02959	1.33736	50	0	1.26214	0.234742	0	0	4.16667	24.5943	0	0	39.1304	25.3664	0	2.69637	1.22951	30	0.622407	10.1938	1.7395	1.0929	6.37838	0.667476	15.0198	11.0669	3.6	31.7073	2.37154	0	8.29016	0	0
K19702|E3.4.11.24;aminopeptidaseS[EC:3.4.11.24]	0	14.2384	4.7619	0	0	0	0	0	0	0	0	0	0	0	12.5	0	8.28402	0	0	0	0	0.234742	0	0	0	0	0	0	0	0	0	0	0	0	0	0	0.0424268	0	0	0	0	0	0	0	0.592885	0	0	0	0
K00954|E2.7.7.3A,coaD,kdtB;pantetheine-phosphateadenylyltransferase[EC:2.7.7.3]	1.63934	12.2517	4.7619	0	6.60377	6.66667	1.63934	2.22222	3.40716	0	0	7.14286	6.47482	0	0	0	0	0.819672	0	0	1.06796	3.28638	0	19.685	6.94444	5.1186	4.34783	0	2.17391	3.72041	0	2.69637	1.63934	0	3.94191	1.17944	2.41833	0.546448	2.91892	1.94175	4.34783	4.53822	2.8	0	2.37154	0	1.81347	0	0
K06203|cysZ;CysZprotein	0	11.2583	4.7619	0	19.8113	0	2.18579	0	1.53322	0	0	0	0	0	0	0	0	0.215703	0	2.34375	0.0970874	0.469484	50	13.3858	5.25794	0.124844	0	0	0	0.11274	0	1.4068	1.22951	0	2.48963	0.758214	0.551549	0.765027	0.216216	0.0606796	0	3.90127	4	9.7561	0.988142	0	0.518135	0	0
K01745|hutH,HAL;histidineammonia-lyase[EC:4.3.1.3]	0	10.2649	4.7619	50	18.8679	0	4.37158	0	3.40716	0	33.3333	0	0.719424	0	12.5	0	1.77515	1.81191	0	0	2.23301	3.05164	0	53.5433	9.82143	3.87016	0	0	4.34783	4.62232	0	5.6272	4.5082	6.66667	12.2407	1.85341	0.806109	0.437158	2.48649	1.09223	5.5336	2.78662	7.6	0	1.97628	0	1.81347	12.5	5.26316
K02435|gatC,GATC;aspartyl-tRNA(Asn)/glutamyl-tRNA(Gln)amidotransferasesubunitC[EC:6.3.5.66.3.5.7]	6.55738	8.9404	4.7619	0	7.54717	0	3.27869	2.22222	1.53322	0	0	21.4286	1.43885	0	6.25	0	0.591716	0.474547	0	3.125	1.35922	0.469484	0	20.4724	5.45635	9.3633	6.52174	0	6.52174	11.4994	0	4.45487	0.409836	0	1.86722	4.2123	2.29105	1.31148	4.97297	1.39563	5.5336	0.955414	0	0	0.592885	0	2.33161	2.5	0
K05916|hmp,YHB1;nitricoxidedioxygenase[EC:1.14.12.17]	0	8.60927	4.7619	0	2.83019	0	1.0929	2.22222	2.04429	0	0	0	1.43885	0	0	0	2.66272	0.69025	0	3.125	0.194175	1.87793	0	1.5748	1.88492	1.9975	0	0	0	2.59301	50	3.1653	0.819672	0	3.21577	0.84246	0.254561	0.10929	2.05405	1.03155	5.92885	2.54777	0.8	7.31707	1.18577	0	1.29534	2.5	10.5263
K11754|folC;dihydrofolatesynthase/folylpolyglutamatesynthase[EC:6.3.2.126.3.2.17]	0	6.95364	4.7619	0	50	6.66667	3.27869	0	1.87394	0	0	7.14286	0	0	0	0	0.591716	0.474547	0	0	0.873786	0.938967	0	11.811	3.57143	2.74657	0	0	15.2174	2.59301	0	0.468933	0	6.66667	2.38589	0.252738	1.78193	0	2.48649	0.485437	2.37154	0.796178	2.4	0	2.17391	1.40845	4.14508	0	0
K00274|MAO,aofH;monoamineoxidase[EC:1.4.3.4]	0	5.96026	4.7619	0	1.88679	0	1.0929	8.88889	5.62181	0	0	0	0.719424	0	0	0	5.6213	0.345125	0	0.78125	0.291262	0.234742	0	7.87402	1.5873	1.1236	0	0	0	1.35287	0	0.937866	0	0	2.80083	0.168492	1.35766	0.10929	0.216216	0.242718	2.7668	0.557325	0	0	1.18577	0	0	0	15.7895
K03795|cbiX;sirohydrochlorincobaltochelatase[EC:4.99.1.3]	0	5.96026	4.7619	0	0	0	0	0	1.02215	0	0	0	0	0	0	0	1.18343	0.862813	0	0	0.291262	0.938967	0	0	1.19048	0.873908	0	0	0	0.450958	0	0.937866	0	0	0.311203	0	0.212134	0	0.540541	0.0606796	1.58103	0.477707	0	0	0.395257	1.40845	0.259067	0	2.63158
K24160|NHA1,SOD2;sodium/hydrogenantiporter	0	5.29801	4.7619	0	9.43396	0	1.63934	2.22222	0.681431	0	0	0	0	0	0	0	1.77515	0.172563	0	1.5625	0.776699	2.34742	0	8.66142	2.38095	0	0	0	0	0	0	0.7034	0	0	2.07469	0.084246	0.339415	0.218579	0	0.0606796	0	0.716561	0	2.43902	1.58103	0	0.259067	0	2.63158
K10820|ytfR;galactofuranosetransportsystemATP-bindingprotein[EC:7.5.2.9]	0	4.96689	4.7619	0	0	0	0.546448	0	0.170358	0	0	0	0	0	0	0	0.591716	0.603969	0	0	0.582524	0.704225	0	0	3.86905	0.374532	0	0	0	0	0	0.820633	1.63934	0	4.14938	0.42123	0.169707	0	0.108108	1.39563	1.58103	0.477707	0	0	1.58103	0	1.29534	0	0
K22847|cysK2;S-sulfo-L-cysteinesynthase(3-phospho-L-serine-dependent)[EC:2.8.5.1]	0	4.96689	4.7619	0	0	0	0	4.44444	0	0	0	0	0	0	6.25	0	0.887574	0	0	0	0.0970874	0	0	0	0	0.124844	0	0	0	0.11274	0	0	0	0	0.103734	0.084246	0.0848536	0	0	0	0	0.0796178	0	0	5.92885	0	0	0	0
K01599|hemE,UROD;uroporphyrinogendecarboxylase[EC:4.1.1.37]	0	4.63576	4.7619	0	3.77358	6.66667	9.28962	0	2.72572	0	0	0	10.0719	0	6.25	0	9.46746	1.55306	0	0.78125	2.62136	0.704225	0	8.66142	5.85317	5.36829	2.17391	0	6.52174	11.6122	16.6667	2.93083	3.27869	0	4.35685	2.52738	1.90921	10.6011	6.91892	1.03155	5.5336	4.77707	1.2	2.43902	0.395257	0	2.33161	22.5	21.0526
K03179|ubiA;4-hydroxybenzoatepolyprenyltransferase[EC:2.5.1.39]	0	4.30464	4.7619	0	14.1509	0	6.01093	0	3.40716	0	0	0	0.719424	0	0	0	0	0.819672	0	0	0.291262	2.58216	0	19.685	5.05952	0.124844	0	0	0	1.1274	0	3.39977	0.409836	0	5.70539	1.0952	0.848536	0	0.864865	1.33495	1.18577	1.51274	1.6	0	0.395257	4.22535	1.81347	5	0
K00053|ilvC;ketol-acidreductoisomerase[EC:1.1.1.86]	1.63934	3.31126	4.7619	0	6.60377	0	2.18579	2.22222	11.0733	0	0	0	7.19424	0	0	0	0.887574	1.33736	0	0	2.42718	0.704225	0	15.748	7.04365	3.74532	2.17391	0	6.52174	7.77903	0	3.517	2.86885	10	10.0622	3.62258	1.35766	0.546448	4.32432	1.27427	8.69565	8.51911	10	0	9.28854	5.6338	3.88601	0	18.4211
K02110|ATPF0C,atpE;F-typeH+-transportingATPasesubunitc	1.63934	1.3245	4.7619	0	0.943396	0	4.37158	0	1.53322	0	0	0	8.63309	0	0	0	7.39645	0.517688	0	5.46875	0.873786	0	0	4.72441	12.1032	6.86642	8.69565	0	17.3913	8.11725	0	2.69637	3.27869	10	2.38589	0.758214	4.03055	0	2.48649	0.424757	15.415	6.21019	0.8	0	1.3834	0	2.59067	2.5	7.89474
K01661|menB;naphthoatesynthase[EC:4.1.3.36]	0	0	4.7619	0	0	6.66667	0.546448	4.44444	0.511073	0	0	0	2.15827	0	0	0	0	0.258844	0	0	1.26214	0	0	0	1.38889	4.11985	10.8696	0	2.17391	6.31342	0	0.468933	1.63934	0	1.55602	1.01095	0.593975	0	1.72973	0.0606796	3.16206	1.91083	10.4	2.43902	0.790514	0	2.33161	0	0
K17316|gtsB,glcF;glucose/mannosetransportsystempermeaseprotein	0	0	4.7619	0	3.77358	0	7.10383	0	2.72572	0	0	0	0	0	0	0	0	0.345125	0	0	0.776699	0	0	9.44882	11.9048	0.249688	0	0	0	0.11274	0	1.64127	0	0	1.97095	0.084246	0.763683	0	0.216216	1.45631	0.395257	0.159236	0	0	0	1.40845	0	0	0
K00632|fadA,fadI;acetyl-CoAacyltransferase[EC:2.3.1.16]	0	44.0397	4.62185	0	28.3019	40	4.91803	6.66667	3.57751	0	0	0	2.8777	0	6.25	0	4.43787	0.992235	0	1.5625	3.30097	7.277	0	14.1732	24.504	7.24095	6.52174	0	0	3.72041	0	8.0891	4.09836	0	8.92116	10.1095	2.80017	0.10929	2.16216	2.42718	5.92885	4.93631	7.2	0	9.48617	2.8169	2.33161	7.5	0
K18928|lldE;L-lactatedehydrogenasecomplexproteinLldE	0	29.4702	4.62185	0	0.943396	0	0.546448	2.22222	2.72572	0	0	0	6.47482	0	6.25	0	0.591716	0.301984	0	0	1.84466	4.22535	0	6.29921	1.78571	8.11486	0	0	4.34783	5.18602	0	1.4068	0	0	0.829876	1.17944	0.424268	0.10929	1.51351	0.242718	3.16206	2.54777	1.2	0	3.55731	5.6338	3.36788	0	13.1579
K01840|manB;phosphomannomutase[EC:5.4.2.8]	0	25.1656	4.62185	0	0	20	0.546448	2.22222	1.02215	0	33.3333	0	0	0	25	0	2.95858	0.388266	0	1.5625	0.582524	1.17371	0	0	1.38889	0.124844	0	0	0	0	0	1.64127	2.04918	3.33333	1.24481	2.44313	0.678829	0.218579	0	0.364078	0	2.46815	1.6	4.87805	1.18577	0	1.5544	0	0
K19270|hxpA;mannitol-1-/sugar-/sorbitol-6-phosphatase[EC:3.1.3.223.1.3.233.1.3.50]	0	25.1656	4.62185	0	1.88679	0	1.63934	0	0.851789	100	0	0	0	0	0	0	0.887574	0.258844	0	0	0.194175	0.469484	0	6.29921	1.4881	0	0	0	0	0	0	0.7034	0.819672	0	1.45228	0.505476	0.169707	0.327869	0	0.121359	0	0.238854	2.8	0	2.17391	0	2.33161	0	0
K03470|rnhB;ribonucleaseHII[EC:3.1.26.4]	0	24.8344	4.62185	0	10.3774	0	1.0929	4.44444	6.30324	0	0	0	0.719424	0	0	0	0.887574	0.560828	100	0	1.5534	0.938967	0	8.66142	5.15873	1.9975	0	2.85714	6.52174	3.26945	0	0.3517	2.04918	3.33333	3.42324	0.673968	1.1031	0.10929	3.45946	0.970874	3.16206	5.09554	3.2	2.43902	1.3834	0	1.5544	0	2.63158
K01430|ureA;ureasesubunitgamma[EC:3.5.1.5]	0	23.8411	4.62185	0	9.43396	0	7.65027	4.44444	5.79216	0	0	0	6.47482	0	0	0	5.32544	0.69025	0	0	0.291262	1.17371	0	17.3228	7.04365	3.62047	4.34783	0	2.17391	5.07328	16.6667	1.7585	1.22951	0	0.726141	0.336984	1.06067	0	1.40541	0.728155	5.92885	1.43312	3.6	2.43902	1.18577	0	2.07254	0	2.63158
K02440|GLPF;glyceroluptakefacilitatorprotein	6.55738	22.8477	4.62185	0	6.60377	0	4.91803	0	0.511073	0	0	14.2857	0	0	0	0	7.39645	0.992235	50	1.5625	1.74757	0.234742	0	12.5984	1.68651	26.5918	2.17391	0	13.0435	7.44081	0	0.7034	0.819672	6.66667	0.726141	8.08762	1.35766	0.10929	4.54054	0.182039	4.74308	3.82166	2	26.8293	1.3834	0	7.51295	0	0
K18285|mqnE;aminodeoxyfutalosinesynthase[EC:2.5.1.120]	0	22.8477	4.62185	0	0	0	0	0	0	0	0	0	2.15827	0	0	0	1.18343	0	0	0	0.291262	0	0	0	0.297619	1.1236	0	0	0	1.69109	0	0	0	0	0	0	0.424268	0	1.62162	0	2.7668	0	0	0	0.988142	2.8169	0.259067	0	0
K02902|RP-L28,MRPL28,rpmB;largesubunitribosomalproteinL28	3.27869	22.1854	4.62185	0	65.0943	6.66667	3.27869	0	3.74787	0	33.3333	0	15.8273	0	56.25	100	3.25444	2.11389	0	1.5625	2.52427	0.704225	0	12.5984	8.03571	6.49189	2.17391	0	10.8696	7.66629	0	2.57913	8.60656	16.6667	4.97925	1.60067	3.18201	1.0929	6.7027	1.09223	12.253	10.1115	0	0	0.592885	0	3.88601	0	0
K01621|xfp,xpk;xylulose-5-phosphate/fructose-6-phosphatephosphoketolase[EC:4.1.2.94.1.2.22]	0	14.9007	4.62185	0	3.77358	0	0	0	0	0	0	0	0	0	0	0	2.95858	0.172563	0	0	0.679612	0.469484	0	0.787402	2.28175	3.87016	0	0	6.52174	1.24014	0	0.937866	0.819672	0	1.76349	2.61163	0.466695	0	0.972973	0.182039	0.790514	0.955414	0	0	0.395257	0	2.07254	0	15.7895
K01190|lacZ;beta-galactosidase[EC:3.2.1.23]	1.63934	12.9139	4.62185	0	0	0	1.0929	0	0.851789	0	0	0	0	0	0	0	2.66272	0.258844	0	0	1.26214	0	0	0	1.28968	3.62047	0	1.42857	2.17391	1.57835	0	1.0551	1.63934	3.33333	1.14108	2.27464	0.551549	0	2.48649	0.0606796	2.7668	1.03503	1.6	0	2.7668	0	4.66321	0	0
K01198|xynB;xylan1,4-beta-xylosidase[EC:3.2.1.37]	0	12.9139	4.62185	0	0	0	1.0929	0	0	0	0	7.14286	3.59712	0	0	0	0.295858	0.474547	0	0	1.26214	0.234742	0	0	1.09127	4.86891	2.17391	0	0	2.14205	0	0.3517	0	0	0.93361	1.01095	0.551549	0	1.40541	0.606796	3.95257	1.67197	0.8	0	0.395257	0	3.88601	0	0
K06215|pdxS,pdx1;pyridoxal5'-phosphatesynthasepdxSsubunit[EC:4.3.3.6]	0	12.9139	4.62185	0	0	0	0	4.44444	0	0	0	0	10.7914	0	0	0	2.66272	0	0	0	1.16505	0	0	0	0.198413	6.2422	0	0	0	12.4014	0	0	0	0	0	1.01095	1.18795	0	4.86486	0	28.0632	0.398089	0	0	11.6601	1.40845	2.59067	0	0
K07004|K07004;uncharacterizedprotein	1.63934	12.5828	4.62185	0	0	0	0	2.22222	0.511073	0	0	0	1.43885	7.14286	0	0	0.591716	0.258844	0	0	0.38835	0	0	0.787402	0.396825	2.12235	0	4.28571	2.17391	1.91657	0	0.234467	1.63934	0	1.14108	3.45409	0.466695	0	0.648649	0.121359	2.37154	1.51274	0.8	0	1.58103	1.40845	0	2.5	0
K05602|hisN;histidinol-phosphatase[EC:3.1.3.15]	0	12.2517	4.62185	0	0	0	0	2.22222	0	0	0	0	0	0	0	0	0.887574	0	0	0	0.194175	0	0	0	0	0	0	0	0	0	0	0.117233	0	0	0.207469	0.336984	0.296988	0	0	0	0	0.0796178	0	0	3.95257	0	0	0	0
K05793|terB;telluriteresistanceproteinTerB	0	12.2517	4.62185	0	0.943396	0	0	0	0	0	0	0	0	0	0	0	2.95858	0	0	0.78125	0.194175	0	0	4.72441	0.595238	0.499376	0	0	0	0.338219	0	0.234467	0	0	0.518672	0.084246	0.0848536	0	0.108108	0.0606796	0	0	0	0	0.790514	0	0.777202	0	0
K14727|pcaL;3-oxoadipateenol-lactonase/4-carboxymuconolactonedecarboxylase[EC:3.1.1.244.1.1.44]	0	11.5894	4.62185	0	0	0	0	0	0	0	0	0	0	0	0	0	1.18343	0	0	0	0	0.234742	0	0	0.297619	0	0	0	0	0	0	0	0	0	0.103734	0	0	0	0	0.0606796	0	0.0796178	0	0	0.988142	0	0	0	0
K14166|ycnJ;coppertransportprotein	0	11.2583	4.62185	0	0	0	0	0	0.340716	0	0	0	0.719424	0	0	0	0.887574	0	0	0	0	0	0	0	0	0.499376	0	0	0	0.225479	0	0	0	0	0.518672	0	0.12728	0	0.324324	0	1.58103	0	0	0	0.592885	0	0	0	0
K00252|GCDH,gcdH;glutaryl-CoAdehydrogenase[EC:1.3.8.6]	1.63934	10.9272	4.62185	0	7.54717	0	2.73224	8.88889	2.04429	0	0	0	0	0	0	0	1.77515	1.03538	0	4.6875	0.485437	1.87793	0	13.3858	11.3095	2.74657	0	1.42857	6.52174	0.676437	16.6667	3.517	0.409836	0	3.63071	0.84246	0.848536	0.437158	0.108108	1.82039	0	2.2293	0.4	0	2.37154	2.8169	0.777202	0	0
K19978|acbK;acarbose7IV-phosphotransferase[EC:2.7.1.187]	0	10.9272	4.62185	0	0	0	0	0	0	0	0	0	0	0	6.25	0	4.14201	0	0	0	0	0	0	0	0	0	0	0	0	0	0	0	0	0	0	0	0	0	0	0	0	0	0	0	0	0	0	0	0
K09771|TC.SMR3;smallmultidrugresistancefamily-3protein	0	10.596	4.62185	0	4.71698	0	17.4863	0	0.851789	0	0	0	4.31655	0	0	0	0.591716	0.69025	0	0.78125	0.582524	0.234742	0	11.0236	4.06746	2.87141	2.17391	0	0	1.35287	0	2.22743	0.409836	0	3.83817	0.42123	0.466695	0	1.08108	0.667476	3.95257	1.51274	1.6	0	1.3834	1.40845	2.07254	0	0
K00595|cobL-cbiET;precorrin-6BC5,15-methyltransferase/cobalt-precorrin-6BC5,C15-methyltransferase[EC:2.1.1.1322.1.1.2892.1.1.196]	0	9.93377	4.62185	0	12.2642	0	0	6.66667	1.02215	0	0	0	0	0	12.5	0	0.591716	0.0862813	0	2.34375	0.194175	0.469484	0	9.44882	2.38095	0	0	0	0	0.450958	16.6667	0.468933	0	0	1.24481	0.252738	0.339415	0	0.216216	0.485437	2.7668	0.0796178	0	0	3.35968	0	1.03627	0	0
K07321|cooC;COdehydrogenasematurationfactor	0	8.9404	4.62185	0	0	0	0	0	0	0	0	0	0	0	0	0	7.98817	0	0	0	0.970874	0	0	0	0.0992063	0	0	0	0	1.69109	0	0	0	0	0	0	0.339415	0	0.540541	0	0.395257	0	0	0	3.75494	0	0	0	0
K04751|glnB;nitrogenregulatoryproteinP-II1	0	7.61589	4.62185	0	0	20	4.37158	6.66667	2.55537	0	0	0	4.31655	0	0	0	3.5503	1.3805	0	0	0.485437	0.234742	0	0	5.85317	3.1211	6.52174	0	0	6.65163	0	2.57913	5.32787	0	3.83817	0.673968	1.14552	0.655738	0.972973	1.21359	1.97628	5.49363	4.8	4.87805	24.9012	2.8169	2.84974	2.5	2.63158
K03809|wrbA;NAD(P)Hdehydrogenase(quinone)[EC:1.6.5.2]	0	6.95364	4.62185	50	4.71698	0	8.19672	0	3.40716	66.6667	0	0	3.59712	7.14286	0	0	3.25444	2.11389	0	0.78125	1.45631	1.87793	0	48.8189	7.04365	2.24719	0	2.85714	0	1.80383	0	3.517	0.409836	0	9.95851	0.926706	2.20619	0.327869	3.45946	1.45631	9.88142	4.61783	2.4	0	2.17391	0	1.03627	0	0
K05548|benK;MFStransporter,AAHSfamily,benzoatetransportprotein	0	6.62252	4.62185	50	9.43396	0	0.546448	2.22222	0	0	0	0	1.43885	0	6.25	0	0.591716	0.258844	0	0	0.194175	4.69484	0	7.08661	1.5873	1.49813	4.34783	0	0	1.57835	0	0.7034	0	0	2.80083	1.26369	0.0424268	0.10929	0.648649	0.364078	1.58103	0.159236	0.4	0	0.395257	0	0	0	2.63158
K01758|CTH;cystathioninegamma-lyase[EC:4.4.1.1]	0	5.96026	4.62185	0	0	0	0.546448	0	0.340716	0	0	0	0	0	0	0	2.07101	0.215703	0	0	0.38835	0	0	18.8976	1.5873	0	0	10	0	0.225479	0	0.468933	0	0	3.63071	0.589722	0.254561	0	0	0.424757	0.790514	0.636943	0.4	0	2.37154	0	1.03627	0	0
K05989|ramA;alpha-L-rhamnosidase[EC:3.2.1.40]	0	5.29801	4.62185	0	0	0	0	0	0	0	0	0	0.719424	0	0	0	1.18343	0.0431406	0	0	0.194175	0	0	0	0.396825	0.998752	0	0	0	0.225479	0	0	0	0	0.207469	0.084246	0.339415	0	0.108108	0.0606796	0.790514	0.0796178	0	0	0.790514	0	1.03627	0	0
K14731|mlhB,chnC;epsilon-lactonehydrolase[EC:3.1.1.83]	0	5.29801	4.62185	0	1.88679	0	0	2.22222	2.55537	0	0	0	0	0	0	0	0	0.172563	0	0	0.0970874	0.234742	0	8.66142	2.28175	0.124844	0	0	0	0.338219	0	0.937866	0	0	1.65975	0.589722	0.296988	0	0.216216	0.182039	0	0.398089	0	0	0	0	1.03627	0	0
K00611|OTC,argF,argI;ornithinecarbamoyltransferase[EC:2.1.3.3]	1.63934	4.63576	4.62185	50	15.0943	6.66667	1.63934	2.22222	3.74787	66.6667	0	7.14286	2.15827	0	0	0	0.295858	0.862813	0	1.5625	1.26214	0.938967	50	43.3071	7.93651	8.86392	2.17391	0	15.2174	5.07328	0	5.74443	0.819672	6.66667	7.57261	3.36984	2.33347	0	3.89189	1.21359	3.55731	9.79299	1.6	0	0.592885	2.8169	33.9378	0	7.89474
K02109|ATPF0B,atpF;F-typeH+-transportingATPasesubunitb	0	3.64238	4.62185	0	16.9811	0	0.546448	0	2.89608	100	0	0	2.15827	64.2857	0	0	0.295858	3.49439	0	3.90625	0.776699	0	0	35.4331	25	2.12235	0	0	6.52174	2.59301	0	1.64127	0.409836	0	1.76349	0.42123	0.721256	0.327869	3.89189	0.606796	5.13834	7.32484	0.4	0	0.988142	0	1.29534	40	0
K02948|RP-S11,MRPS11,rpsK;smallsubunitribosomalproteinS11	0	3.31126	4.62185	50	1.88679	0	8.74317	2.22222	4.08859	100	0	0	2.15827	0	0	0	0	1.50992	0	28.9062	0.291262	0.938967	50	9.44882	20.7341	0.873908	0	2.85714	4.34783	2.02931	0	2.93083	0	3.33333	0.103734	0.084246	2.41833	0.327869	8.54054	0.728155	2.37154	6.52866	0	0	4.1502	7.04225	1.5544	0	2.63158
K02038|pstA;phosphatetransportsystempermeaseprotein	3.27869	2.64901	4.62185	0	6.60377	20	3.27869	11.1111	1.1925	0	0	0	0	0	6.25	0	0	0.949094	0	0	1.16505	0.234742	0	8.66142	15.377	0.873908	4.34783	2.85714	0	1.91657	0	0.586166	0	10	5.08299	0.84246	1.7395	0	4.64865	0.182039	10.2767	1.03503	1.2	0	7.90514	0	0	0	0
K00526|E1.17.4.1B,nrdB,nrdF;ribonucleoside-diphosphatereductasebetachain[EC:1.17.4.1]	3.27869	1.3245	4.62185	50	4.71698	0	1.63934	11.1111	11.7547	100	100	0	2.8777	7.14286	0	0	0.591716	1.07852	0	7.03125	2.03883	0.234742	0	18.8976	5.05952	6.49189	4.34783	0	19.5652	6.08794	0	9.8476	0.819672	6.66667	3.94191	1.68492	4.36996	0.437158	4	1.63835	9.09091	10.1115	4	0	0	0	1.5544	2.5	2.63158
K01617|dmpH,xylI,nahK;2-oxo-3-hexenedioatedecarboxylase[EC:4.1.1.77]	0	0	4.62185	0	6.60377	0	0	0	0.340716	0	0	0	0	0	0	0	0	0.0431406	0	0	0	0	0	3.93701	0.595238	0.124844	0	0	0	0.225479	0	0.117233	0	0	2.6971	0	0.254561	0	0.648649	0.0606796	0	0	0	0	0.197628	0	0	0	0
K01114|plc;phospholipaseC[EC:3.1.4.3]	0	26.1589	4.48179	0	0	0	0.546448	0	0	0	33.3333	0	4.31655	0	0	0	2.95858	0.603969	0	0	1.06796	1.40845	0	2.3622	3.37302	1.1236	0	1.42857	0	1.46561	0	3.75147	1.22951	0	3.83817	0.589722	0.254561	0	0.432432	0.728155	2.7668	0.557325	0	0	1.77866	0	1.03627	0	0
K00675|nhoA;N-hydroxyarylamineO-acetyltransferase[EC:2.3.1.118]	0	22.8477	4.48179	0	1.88679	0	0	0	0.340716	33.3333	0	0	1.43885	0	0	0	0	0.0862813	0	1.5625	0.38835	0	0	6.29921	1.38889	1.24844	0	0	0	1.24014	16.6667	0.3517	0	0	1.14108	0.252738	0.381841	0	0.324324	0.424757	4.74308	1.11465	0.4	0	0.395257	0	2.07254	0	0
K00333|nuoD;NADH-quinoneoxidoreductasesubunitD[EC:7.1.1.2]	0	17.8808	4.48179	0	0	0	4.91803	0	0	0	0	0	0.719424	0	0	0	2.66272	1.29422	0	0	0.873786	0.469484	0	0	4.56349	0.124844	2.17391	1.42857	0	0.563698	0	1.17233	0	0	2.59336	0	1.69707	0.10929	0.756757	0.910194	2.7668	0.0796178	0	0	1.58103	0	0.518135	0	0
K15987|hppA;K(+)-stimulatedpyrophosphate-energizedsodiumpump[EC:7.2.3.1]	0	12.5828	4.48179	0	0	0	4.91803	0	0.681431	0	0	0	0	0	0	0	1.18343	0.474547	0	0	3.1068	0	0	0	1.68651	0	0	12.8571	0	2.48027	0	0.937866	0.409836	0	0.518672	2.78012	0.93339	0.437158	0.540541	0.970874	0	0.636943	0	0	4.1502	0	0.259067	0	0
K00020|HIBADH,mmsB;3-hydroxyisobutyratedehydrogenase[EC:1.1.1.31]	0	12.2517	4.48179	50	53.7736	0	7.10383	2.22222	6.64395	0	33.3333	0	2.15827	0	0	0	1.47929	1.68248	0	2.34375	0.582524	3.75587	0	16.5354	17.8571	4.36954	8.69565	0	6.52174	4.05862	0	2.57913	0.409836	0	4.25311	2.86436	1.7395	0.983607	2.91892	2.85194	1.97628	1.91083	0.4	0	0.988142	0	1.81347	2.5	0
K00318|PRODH,fadM,putB;prolinedehydrogenase[EC:1.5.5.2]	0	10.596	4.48179	0	0	0	0	0	0	0	0	0	7.91367	0	0	0	1.47929	0	0	0	0.873786	0	0	0	0.396825	10.8614	4.34783	0	0	7.66629	0	0.234467	0	0	0	0.168492	0.848536	0	4.21622	0.0606796	5.92885	0.0796178	0	0	0.395257	0	4.40415	0	0
K05710|hcaC;3-phenylpropionate/trans-cinnamatedioxygenaseferredoxincomponent	0	10.2649	4.48179	0	1.88679	0	0.546448	2.22222	0.511073	0	0	0	0	0	0	0	2.07101	0.388266	0	0	0.0970874	3.05164	0	3.93701	3.47222	0	0	0	0	0.338219	0	1.64127	0	0	1.76349	0.252738	0.636402	0	0.216216	0.0606796	0	0.159236	0	0	0.790514	0	0	0	0
K01505|E3.5.99.7;1-aminocyclopropane-1-carboxylatedeaminase[EC:3.5.99.7]	0	9.60265	4.48179	0	3.77358	0	0.546448	0	1.02215	0	0	0	0	0	0	0	0.591716	0.560828	0	0	0.194175	0	0	12.5984	3.37302	0.124844	0	0	0	0	0	0.937866	0.819672	0	8.40249	0.589722	0.721256	0	0	0.121359	0.395257	2.2293	0	0	2.17391	0	1.03627	0	0
K00928|lysC;aspartatekinase[EC:2.7.2.4]	3.27869	9.27152	4.48179	0	46.2264	0	8.19672	6.66667	4.25894	0	0	0	8.63309	0	6.25	0	7.10059	1.85505	0	14.0625	2.52427	1.40845	0	8.66142	7.7381	12.3596	15.2174	0	21.7391	23.9008	33.3333	3.39977	3.68852	10	6.74274	4.71778	2.29105	0.218579	4.10811	1.15291	11.8577	5.25478	2.4	4.87805	2.17391	9.85915	5.69948	0	0
K00075|murB;UDP-N-acetylmuramatedehydrogenase[EC:1.3.1.98]	0	8.60927	4.48179	0	5.66038	0	1.63934	0	2.21465	0	0	7.14286	7.19424	0	0	0	0.295858	0.992235	0	0	1.26214	0.469484	50	3.93701	4.6627	5.24345	2.17391	0	13.0435	5.07328	0	2.69637	0.409836	3.33333	6.53527	0.758214	1.23038	0.218579	3.89189	0.849515	5.92885	1.67197	0.4	4.87805	0	0	2.59067	0	0
K01903|sucC;succinyl-CoAsynthetasebetasubunit[EC:6.2.1.5]	0	8.27815	4.48179	0	9.43396	0	2.18579	0	4.77002	33.3333	0	0	12.9496	0	0	0	31.3609	0.905953	0	0.78125	1.65049	4.46009	0	14.1732	12.4008	19.1011	10.8696	0	0	12.6268	33.3333	2.93083	5.32787	0	8.09129	10.1938	2.46076	1.74863	2.81081	1.21359	10.6719	5.41401	0.4	0	0.592885	7.04225	4.40415	0	5.26316
K21887|ctpJ,nmtA;cation-transportingP-typeATPaseJ[EC:7.2.2.-]	0	4.96689	4.48179	0	0	0	0	0	0	0	0	0	0	0	0	50	12.426	0	0	0	2.81553	0	0	0	0	0	0	0	0	0	0	0	0	0	0	0	0	0	0	0	0	0	0	0	0.197628	0	0	0	0
K06196|ccdA;cytochromec-typebiogenesisprotein	1.63934	3.97351	4.48179	0	0	0	1.0929	6.66667	0	0	0	0	6.47482	0	0	0	3.25444	1.12166	0	0	0.873786	0.234742	0	0	4.56349	6.61673	2.17391	0	4.34783	6.20068	0	0.7034	0	3.33333	0.622407	0.084246	0.848536	0.327869	6.7027	0.849515	13.0435	0.318471	0	0	1.58103	0	2.59067	0	0
K05343|treS;maltosealpha-D-glucosyltransferase/alpha-amylase[EC:5.4.99.163.2.1.1]	0	1.3245	4.48179	0	39.6226	0	2.18579	2.22222	0.340716	0	0	0	0	0	0	0	15.9763	0.345125	0	2.34375	1.16505	0	0	13.3858	3.37302	0	0	0	0	0	0	1.28957	0	0	6.43154	0.168492	0.424268	0.327869	0.108108	0.303398	0	0.318471	0	0	0	1.40845	0	5	18.4211
K03625|nusB;transcriptionantiterminationproteinNusB	0	0.662252	4.48179	0	0	0	3.27869	4.44444	2.21465	0	0	0	0.719424	0	0	0	0	0.69025	0	0	0.873786	0	0	8.66142	5.15873	6.74157	2.17391	1.42857	6.52174	4.73506	0	0.820633	1.22951	0	2.17842	0.505476	3.73356	0.10929	6.27027	0.606796	3.55731	3.82166	11.2	0	0	0	1.5544	2.5	0
K15916|pgi-pmi;glucose/mannose-6-phosphateisomerase[EC:5.3.1.95.3.1.8]	0	0	4.48179	0	0	0	0	0	0	0	0	0	0	0	0	0	0	0	0	0	0	0	0	0	0	0	0	0	0	0.225479	0	0	0	0	0	0	0.678829	0	0	0.121359	0	0	0	0	0.395257	0	0	0	0
K00340|nuoK;NADH-quinoneoxidoreductasesubunitK[EC:7.1.1.2]	0	59.9338	4.34174	0	60.3774	0	1.0929	0	0.851789	0	0	0	0	0	0	0	1.77515	1.72563	0	0	0.485437	0.234742	0	4.72441	4.6627	0.374532	0	2.85714	0	0.225479	0	1.99297	0.819672	0	12.6556	0.084246	0.678829	0.218579	1.83784	1.27427	3.16206	0.557325	0.4	0	0.790514	4.22535	1.03627	0	0
K13529|ada-alkA;AraCfamilytranscriptionalregulator,regulatoryproteinofadaptativeresponse/DNA-3-methyladenineglycosylaseII[EC:3.2.2.21]	0	55.9603	4.34174	0	0.943396	0	0	0	0.851789	0	0	0	0	7.14286	0	0	4.73373	0.215703	0	0.78125	0.582524	0	0	0	1.09127	0.124844	0	5.71429	0	0	0	0.3517	1.63934	0	1.14108	0.84246	0.296988	0	0	0.121359	0.395257	1.03503	0.4	0	2.96443	0	0	0	0
K02016|ABC.FEV.S;ironcomplextransportsystemsubstrate-bindingprotein	0	39.404	4.34174	0	16.0377	0	7.10383	13.3333	4.4293	0	66.6667	0	9.35252	7.14286	0	0	9.46746	1.55306	0	0.78125	1.65049	1.40845	0	18.8976	7.04365	4.11985	2.17391	0	0	5.4115	0	4.68933	1.22951	3.33333	5.08299	1.68492	2.71532	0	2.16216	1.21359	6.32411	3.98089	7.2	14.6341	3.55731	0	3.62694	0	0
K03523|bioY;biotintransportsystemsubstrate-specificcomponent	1.63934	23.5099	4.34174	0	0	0	0	4.44444	0.340716	0	0	0	8.63309	0	6.25	0	5.6213	0.215703	0	0	0.582524	0	0	0	3.86905	5.1186	8.69565	0	8.69565	5.52424	0	0.117233	0	13.3333	1.03734	1.17944	0.93339	0.437158	3.56757	0.303398	10.2767	0.159236	0	0	0.197628	0	0.518135	0	0
K01433|purU;formyltetrahydrofolatedeformylase[EC:3.5.1.10]	0	14.5695	4.34174	0	8.49057	0	2.73224	2.22222	5.11073	0	0	0	2.15827	0	0	0	1.47929	2.07075	0	12.5	0.582524	1.64319	0	18.1102	13.1944	2.37203	13.0435	0	0	2.59301	0	5.86166	2.86885	0	11.3071	2.69587	1.2728	0.10929	1.40541	1.21359	5.92885	7.24522	1.6	12.1951	8.89328	1.40845	5.69948	5	5.26316
K01684|dgoD;galactonatedehydratase[EC:4.2.1.6]	0	14.2384	4.34174	0	2.83019	0	5.46448	0	1.1925	0	0	0	2.15827	0	0	0	9.46746	0.172563	0	0.78125	0.776699	0.469484	0	10.2362	7.24206	1.9975	0	0	0	1.80383	0	3.04807	0	3.33333	4.04564	0.336984	1.44251	0.10929	1.2973	0.728155	2.37154	0.796178	0	0	0.395257	0	0.777202	0	0
K21886|nmtR;ArsRfamilytranscriptionalregulator,nickel/cobalt-responsivetranscriptionalrepressor	0	14.2384	4.34174	0	0	0	0	4.44444	0	0	0	0	0	0	0	0	0.295858	0	0	0	4.95146	0	0	0	0	0	0	0	0	0	0	0	0	0	0	0.168492	0	0	0	0	0	0	0	0	0.592885	0	0	0	0
K00372|nasC,nasA;assimilatorynitratereductasecatalyticsubunit[EC:1.7.99.-]	0	13.5762	4.34174	0	0	0	1.0929	0	2.72572	0	0	0	1.43885	0	0	0	0.295858	0.560828	0	0	0.38835	0.469484	0	6.29921	3.1746	0.249688	2.17391	0	0	0.450958	0	0.7034	0.819672	0	1.65975	1.60067	0.806109	0	0.756757	1.09223	3.55731	1.11465	1.6	0	2.96443	2.8169	2.07254	7.5	0
K01104|E3.1.3.48;protein-tyrosinephosphatase[EC:3.1.3.48]	4.91803	12.2517	4.34174	0	0	0	0	2.22222	0.340716	0	0	0	1.43885	0	6.25	0	6.50888	0.172563	0	0	0.38835	0	0	0	1.28968	5.49313	0	0	2.17391	3.04397	0	0.468933	0	0	1.03734	0.252738	0.678829	0	2.81081	0.0606796	5.5336	0.796178	0.4	0	1.18577	0	0.777202	2.5	0
K01845|hemL;glutamate-1-semialdehyde2,1-aminomutase[EC:5.4.3.8]	0	11.2583	4.34174	0	14.1509	0	2.73224	4.44444	6.13288	66.6667	0	0	7.19424	0	0	0	18.9349	2.32959	0	0.78125	1.5534	1.40845	0	25.1969	6.94444	6.49189	0	0	0	4.96054	0	1.87573	1.63934	0	4.66805	2.0219	3.35172	0.218579	7.67568	1.03155	16.2055	4.37898	1.6	4.87805	2.17391	1.40845	7.25389	0	0
K00549|metE;5-methyltetrahydropteroyltriglutamate--homocysteinemethyltransferase[EC:2.1.1.14]	0	10.2649	4.34174	0	6.60377	20	10.929	4.44444	3.06644	0	0	0	3.59712	0	0	0	36.0947	1.33736	0	0	1.26214	1.40845	0	6.29921	4.96032	9.86267	4.34783	0	30.4348	10.9357	0	5.04103	2.45902	16.6667	5.39419	2.27464	1.44251	0	4.75676	0.728155	9.48617	9.3949	2.8	4.87805	0.197628	0	6.73575	0	0
K01560|E3.8.1.2;2-haloaciddehalogenase[EC:3.8.1.2]	0	10.2649	4.34174	0	0.943396	0	3.27869	0	1.1925	0	0	0	0.719424	0	0	0	0.295858	1.68248	0	0	0.776699	1.17371	0	10.2362	8.82937	1.62297	4.34783	0	2.17391	2.59301	0	2.8136	3.68852	0	6.639	0.084246	0.848536	0.218579	0.972973	0.728155	3.95257	1.51274	0	0	0.592885	0	1.29534	5	13.1579
K00931|proB;glutamate5-kinase[EC:2.7.2.11]	1.63934	9.93377	4.34174	50	7.54717	6.66667	2.18579	2.22222	3.74787	0	0	7.14286	3.59712	0	6.25	50	3.5503	0.69025	0	12.5	1.35922	0.938967	0	11.811	12.5	4.24469	13.0435	0	6.52174	7.44081	0	2.34467	9.01639	3.33333	5.80913	3.1171	1.78193	0	3.45946	0.910194	4.74308	5.17516	1.6	2.43902	2.17391	0	3.36788	2.5	0
K07157|K07157;uncharacterizedprotein	0	9.93377	4.34174	0	1.88679	0	5.46448	2.22222	1.36286	0	0	0	0	0	0	0	0.295858	0.388266	0	14.8438	0.38835	0.469484	0	3.93701	2.57937	0	0	0	0	0	0	0.117233	1.63934	0	4.14938	1.26369	0.254561	0	0	0.546117	0	1.75159	0	0	0.592885	1.40845	0	2.5	0
K01081|E3.1.3.5;5'-nucleotidase[EC:3.1.3.5]	1.63934	9.27152	4.34174	0	4.71698	0	1.0929	0	2.38501	0	0	14.2857	2.15827	0	0	0	1.77515	0.560828	0	0.78125	1.16505	1.40845	0	7.87402	5.15873	4.36954	2.17391	2.85714	6.52174	3.60767	0	1.28957	4.91803	6.66667	7.67635	0.505476	1.1031	0.10929	1.18919	0.182039	9.09091	2.54777	0.8	0	0.988142	2.8169	1.5544	2.5	15.7895
K06287|yhdE;nucleosidetriphosphatepyrophosphatase[EC:3.6.1.-]	0	8.60927	4.34174	0	5.66038	20	8.74317	0	0.170358	100	0	0	1.43885	0	0	0	2.07101	1.03538	0	0.78125	1.5534	0.234742	0	4.72441	7.63889	2.49688	2.17391	0	0	4.62232	0	0.7034	0.409836	0	9.3361	1.0952	0.806109	2.29508	1.83784	0.728155	4.74308	3.18471	0.8	0	0.790514	0	1.29534	0	0
K02835|prfA,MTRF1,MRF1;peptidechainreleasefactor1	1.63934	8.27815	4.34174	0	3.77358	0	6.01093	20	5.96252	0	33.3333	0	5.03597	0	0	0	0.591716	6.55738	0	0	2.13592	0.469484	0	11.0236	10.4167	5.24345	0	0	28.2609	6.87711	0	1.87573	1.63934	3.33333	10.5809	1.17944	1.23038	0	5.72973	1.03155	12.253	5.41401	2.4	0	0.197628	9.85915	3.62694	0	0
K03300|TC.CITMHS;citrate-Mg2+:H+orcitrate-Ca2+:H+symporter,CitMHSfamily	0	8.27815	4.34174	50	27.3585	0	3.27869	0	1.87394	0	33.3333	0	4.31655	0	0	0	0	0.560828	0	2.34375	0.485437	6.33803	0	20.4724	5.05952	11.7353	0	0	2.17391	5.63698	0	1.99297	0	6.66667	1.86722	2.10615	0.636402	0	1.72973	0.242718	4.74308	1.67197	0.4	0	0	0	1.03627	2.5	10.5263
K13953|adhP;alcoholdehydrogenase,propanol-preferring[EC:1.1.1.1]	21.3115	7.61589	4.34174	0	21.6981	6.66667	1.63934	8.88889	0.681431	0	0	0	2.15827	7.14286	0	0	1.77515	1.42364	0	2.34375	0.970874	0.469484	0	8.66142	7.93651	8.11486	0	1.42857	17.3913	5.63698	0	1.52403	0.409836	6.66667	3.0083	0.926706	0.593975	0.218579	2.05405	0.606796	3.95257	2.78662	1.6	0	1.3834	0	2.84974	0	7.89474
K01061|E3.1.1.45;carboxymethylenebutenolidase[EC:3.1.1.45]	0	6.62252	4.34174	0	2.83019	0	5.46448	6.66667	2.55537	100	0	0	0	14.2857	6.25	0	1.18343	3.79638	0	0.78125	0.582524	2.34742	0	11.811	10.5159	0	0	2.85714	0	0	16.6667	4.5721	0	0	7.78008	8.76158	0.551549	0.327869	0.216216	1.09223	0	2.62739	1.2	4.87805	0.988142	0	3.36788	7.5	0
K22316|rhnA-cobC;ribonucleaseH/adenosylcobalamin/alpha-ribazolephosphatase[EC:3.1.26.43.1.3.73]	0	5.96026	4.34174	0	0	0	0	2.22222	0	0	0	0	0	0	0	0	0.295858	0	0	0	0.194175	0	0	0	0	0	0	0	0	0	0	0	0	0	0	0.168492	0.0424268	0	0	0	0	0	0	0	1.58103	0	0	0	0
K18334|fucD;L-fuconatedehydratase[EC:4.2.1.68]	0	4.96689	4.34174	0	0.943396	0	1.0929	0	0.681431	0	0	0	0	0	0	0	0	0.172563	0	0	0.776699	0	0	0	0.892857	0	0	0	0	0	0	0.468933	0	0	0.93361	0.168492	0.169707	0	0	0.121359	0	0.159236	0	2.43902	0.988142	0	0	0	0
K07140|K07140;uncharacterizedprotein	0	4.30464	4.34174	0	2.83019	0	8.74317	0	0.170358	0	0	0	0.719424	0	0	0	0.591716	1.07852	0	0.78125	0.38835	0.234742	0	45.6693	6.84524	0	0	0	0	0.338219	0	1.64127	1.22951	0	1.86722	2.0219	0.763683	0	0.216216	0.546117	0.395257	2.38854	1.2	0	2.37154	0	0	0	2.63158
K13693|gpgS;glucosyl-3-phosphoglyceratesynthase[EC:2.4.1.266]	0	4.30464	4.34174	0	0	0	0	0	0.511073	0	0	0	0	0	0	0	0.295858	0.129422	0	0	0.0970874	0.234742	0	0	1.28968	0	0	0	0	0	0	0.3517	0	0	0.103734	1.43218	0.551549	0.10929	0	0.0606796	0	0.955414	2.4	0	0.790514	0	0	0	0
K03602|xseB;exodeoxyribonucleaseVIIsmallsubunit[EC:3.1.11.6]	1.63934	3.31126	4.34174	0	11.3208	0	2.18579	2.22222	2.38501	0	0	0	2.8777	0	0	0	0	1.29422	0	0	0.776699	1.17371	0	28.3465	7.04365	3.62047	0	0	13.0435	2.02931	50	2.34467	2.04918	0	2.48963	0.84246	2.92745	0	3.89189	0.546117	3.16206	8.99682	10.4	2.43902	0.395257	0	8.29016	2.5	2.63158
K01805|xylA;xyloseisomerase[EC:5.3.1.5]	1.63934	2.64901	4.34174	0	1.88679	0	1.0929	0	0.340716	0	0	7.14286	7.19424	0	12.5	50	3.25444	0.517688	0	0	0.776699	0.234742	0	1.5748	4.86111	13.4831	0	2.85714	8.69565	3.83315	0	0.468933	0.409836	10	1.55602	6.48694	0.636402	0	3.78378	0.667476	3.95257	4.21975	1.2	2.43902	1.77866	0	3.88601	0	0
K02624|pcaR;IclRfamilytranscriptionalregulator,pcaregulonregulatoryprotein	0	1.65563	4.34174	0	9.43396	6.66667	7.10383	0	2.72572	0	0	0	0.719424	0	6.25	0	0.887574	1.25108	0	2.34375	0.873786	1.40845	0	14.1732	8.82937	0	0	0	0	0.225479	0	2.69637	0	0	4.77178	2.69587	0.93339	0.10929	0.216216	0.788835	0.395257	1.19427	0	0	0.395257	0	0.518135	5	15.7895
K11960|urtB;ureatransportsystempermeaseprotein	0	0.993377	4.34174	0	14.1509	0	1.0929	0	1.53322	0	0	0	0	0	0	0	0	0.345125	0	1.5625	0.582524	1.40845	0	28.3465	6.64683	0.249688	0	0	0	0.11274	16.6667	5.39273	0	0	6.53527	0.084246	1.01824	0	1.51351	3.21602	0	0.557325	0	2.43902	0.395257	0	2.59067	17.5	0
K00302|soxA;sarcosineoxidase,subunitalpha[EC:1.5.3.241.5.3.1]	0	0	4.34174	0	13.2075	0	0	0	0.851789	0	0	0	0	0	0	0	0	0.0862813	0	0.78125	0	0.704225	50	15.748	4.56349	0	0	0	0	0	0	4.68933	0	0	0.207469	0.168492	0	0.10929	0	0.546117	0	0.318471	0	0	0	0	0	0	0
K09691|wzt,rbfB;lipopolysaccharidetransportsystemATP-bindingprotein	0	0	4.34174	0	5.66038	0	2.18579	2.22222	0.340716	0	0	0	0.719424	0	0	0	0	0.560828	0	0.78125	0	0.234742	0	2.3622	2.48016	0	0	1.42857	0	0	16.6667	0.7034	0	0	0.93361	0.168492	0.806109	0	0.432432	0.182039	0.790514	0.875796	0	4.87805	0.197628	0	0.777202	0	0
K10716|kch,trkA,mthK,pch;voltage-gatedpotassiumchannel	0	43.7086	4.20168	50	19.8113	13.3333	0	0	6.30324	0	0	0	4.31655	0	0	0	1.77515	1.03538	0	0	1.35922	1.87793	0	21.2598	3.96825	3.1211	0	1.42857	2.17391	2.93123	0	1.99297	2.86885	0	5.29046	1.17944	1.35766	0.327869	2.59459	1.57767	5.92885	3.42357	4.4	0	0.790514	0	2.07254	12.5	2.63158
K00525|E1.17.4.1A,nrdA,nrdE;ribonucleoside-diphosphatereductasealphachain[EC:1.17.4.1]	6.55738	34.4371	4.20168	0	16.0377	33.3333	7.10383	11.1111	6.98467	0	66.6667	0	14.3885	0	12.5	0	5.6213	3.45125	0	1.5625	2.62136	0.704225	0	18.8976	13.3929	14.3571	0	12.8571	8.69565	10.1466	16.6667	13.3646	5.7377	6.66667	4.25311	8.25611	2.41833	4.2623	7.78378	1.63835	17.3913	9.3949	4	41.4634	1.3834	5.6338	4.66321	0	18.4211
K01869|LARS,leuS;leucyl-tRNAsynthetase[EC:6.1.1.4]	1.63934	24.1722	4.20168	0	76.4151	0	3.82514	0	3.40716	0	66.6667	7.14286	2.8777	0	0	0	1.47929	0.69025	0	1.5625	2.23301	0.469484	0	14.1732	9.22619	6.2422	30.4348	0	8.69565	7.66629	0	2.22743	0.819672	13.3333	4.25311	2.0219	2.24862	0	4	0.910194	5.92885	3.34395	2.8	2.43902	1.18577	0	2.84974	0	10.5263
K15372|toa;taurine---2-oxoglutaratetransaminase[EC:2.6.1.55]	0	23.1788	4.20168	0	0	0	0	2.22222	0	0	0	0	0	0	6.25	0	2.66272	0.0431406	0	0	0	0	0	2.3622	0.0992063	0.124844	0	0	0	0.11274	0	0.586166	0	0	0.414938	0.168492	0.296988	0	0	0	0	0.238854	0.4	0	0.592885	1.40845	0.259067	0	0
K18553|cmlR,cmx;MFStransporter,DHA1family,chloramphenicolresistanceprotein	0	17.5497	4.20168	0	0.943396	0	0	0	0	0	0	0	0	0	0	0	3.25444	0	0	0	0.0970874	0	0	0	0	0	0	0	0	0	0	0	0	0	0.207469	0.084246	0	0	0	0	0	0.238854	0	0	0.988142	0	0	0	0
K03762|proP;MFStransporter,MHSfamily,proline/betainetransporter	0	17.2185	4.20168	50	5.66038	0	3.27869	4.44444	1.36286	0	33.3333	0	0.719424	7.14286	0	0	7.10059	2.37274	0	2.34375	0.679612	2.8169	0	15.748	7.04365	2.24719	0	0	0	2.14205	0	7.26846	0	0	7.88382	8.4246	1.65465	0.10929	0.216216	1.03155	0.790514	5.09554	4.4	4.87805	3.16206	0	4.14508	5	2.63158
K17329|dasA;N,N'-diacetylchitobiosetransportsystemsubstrate-bindingprotein	0	16.5563	4.20168	0	0	0	0	0	0	0	0	0	0	0	12.5	0	2.66272	0	0	0	0.0970874	0	0	0	0	0	0	0	0	0	0	0	0	0	0	0.168492	0.0424268	0	0	0	0	0	0	0	74.1107	0	0	0	0
K10233|aglF,ggtC;alpha-glucosidetransportsystempermeaseprotein	0	16.2252	4.20168	0	0	0	0	0	0.511073	0	0	0	0.719424	0	0	0	0.295858	0.0862813	0	0	0.291262	0.234742	50	0	2.87698	0	0	0	0	0	0	0	0	0	0.414938	0	0.0424268	0.10929	0	0.0606796	0	0	0	0	2.37154	0	0.777202	0	0
K01881|PARS,proS;prolyl-tRNAsynthetase[EC:6.1.1.15]	1.63934	15.5629	4.20168	0	18.8679	0	4.91803	2.22222	2.72572	0	0	0	5.03597	0	0	0	3.5503	1.72563	0	3.125	0.873786	0.469484	0	7.08661	9.62302	5.61798	2.17391	5.71429	4.34783	8.00451	0	1.64127	2.45902	13.3333	4.87552	2.44313	2.24862	0.874317	4.64865	1.21359	9.09091	3.66242	2	0	2.56917	7.04225	5.44041	0	0
K25821|icmB;isobutyryl-CoAmutasesmallsubunit[EC:5.4.99.13]	0	15.5629	4.20168	0	0	0	0	0	0	0	0	0	0	0	0	0	1.77515	0.0862813	0	0	0.0970874	0	0	0	0	0	0	0	0	0	0	0	0	0	0	0	0.12728	0	0	0	0	0	0	0	0.395257	0	0	0	0
K14742|tsaB;tRNAthreonylcarbamoyladenosinebiosynthesisproteinTsaB	1.63934	13.9073	4.20168	0	61.3208	13.3333	4.37158	2.22222	3.2368	0	33.3333	0	1.43885	0	0	0	0.295858	0.69025	0	0.78125	0.679612	1.17371	0	18.1102	3.37302	2.24719	2.17391	0	17.3913	2.59301	0	5.04103	0.409836	3.33333	4.87552	0.758214	0.763683	0.10929	1.62162	1.03155	0.790514	1.67197	2	0	0.988142	1.40845	1.03627	0	0
K09692|tagG;teichoicacidtransportsystempermeaseprotein	0	10.2649	4.20168	0	0	0	0	0	0	0	0	0	2.8777	0	0	0	2.36686	0	0	0	0.0970874	0	0	0	0	2.12235	0	0	0	2.25479	0	0	0	0	0	0	0.339415	0	1.18919	0	3.55731	0	0	0	2.37154	0	0.259067	0	0
K13572|pafB;proteasomeaccessoryfactorB	0	9.60265	4.20168	0	0	0	0	0	0	0	0	0	0	0	0	0	0	0	0	0	0	0	0	0	0	0	0	0	0	0	0	0	0	0	0	0	0.0424268	0	0	0	0	0.0796178	0	0	1.3834	0	0	0	0
K00123|fdoG,fdhF,fdwA;formatedehydrogenasemajorsubunit[EC:1.17.1.9]	0	8.27815	4.20168	0	14.1509	0	0.546448	0	3.2368	0	0	0	3.59712	0	0	0	1.18343	1.1648	0	2.34375	1.26214	0.234742	0	27.5591	11.5079	4.74407	0	0	0	5.07328	0	3.39977	2.04918	0	6.3278	7.24516	1.06067	0.10929	2.81081	3.5801	5.5336	5.09554	2.8	2.43902	0.988142	1.40845	2.59067	0	15.7895
K01669|phr,PHR1;deoxyribodipyrimidinephoto-lyase[EC:4.1.99.3]	0	6.95364	4.20168	50	17.9245	13.3333	1.63934	0	3.40716	0	0	0	1.43885	7.14286	0	0	1.18343	0.819672	0	0	0.291262	0	0	7.08661	4.26587	0.998752	0	0	0	0.450958	0	1.99297	0.819672	0	2.80083	0.168492	1.7395	0.546448	0.324324	0.182039	0.395257	1.59236	2.8	2.43902	0	0	0.518135	5	5.26316
K03455|TC.KEF;monovalentcation:H+antiporter-2,CPA2family	0	6.95364	4.20168	50	23.5849	0	3.27869	0	3.57751	0	0	0	2.8777	7.14286	0	0	0.591716	2.58844	0	2.34375	1.45631	0.938967	0	14.9606	7.93651	3.37079	0	2.85714	0	1.01466	0	3.75147	0.819672	0	5.80913	1.34794	1.35766	1.20219	2.81081	0.970874	4.34783	5.89172	4.8	0	1.77866	1.40845	6.73575	0	5.26316
K10552|frcB;fructosetransportsystemsubstrate-bindingprotein	0	6.95364	4.20168	0	0	0	1.0929	0	0.170358	0	0	0	0	0	0	0	0.295858	0.215703	0	0	0	0.234742	0	0	2.57937	0	0	0	0	0	0	0	0	0	1.03734	0.084246	0.0424268	0	0	0.303398	0	0.796178	0	0	0	0	0.259067	0	0
K14155|patB,malY;cysteine-S-conjugatebeta-lyase[EC:4.4.1.13]	0	6.62252	4.20168	0	5.66038	33.3333	0	0	1.1925	0	0	7.14286	1.43885	0	0	0	0.591716	0.431406	0	0	0.291262	0.704225	50	3.93701	2.48016	3.99501	4.34783	0	0	4.50958	0	0.937866	0.819672	0	2.80083	0.42123	0.763683	0	2.05405	0	2.7668	1.27389	2.8	0	0.197628	1.40845	2.07254	0	2.63158
K03893|arsB;arsenicalpumpmembraneprotein	0	5.29801	4.20168	0	7.54717	0	0.546448	2.22222	1.53322	0	0	0	10.0719	0	0	0	0.887574	0.129422	0	0.78125	0.485437	0.234742	0	12.5984	2.28175	2.62172	2.17391	0	0	4.73506	16.6667	1.99297	0	0	4.77178	1.0952	0.975817	0	3.67568	0.788835	9.88142	1.19427	1.6	0	0.592885	1.40845	1.03627	5	2.63158
K23825|K23825;F420H(2)-dependentbiliverdinreductase[EC:1.3.98.-]	0	4.30464	4.20168	0	0	0	0	0	0	0	0	0	0	0	6.25	0	1.18343	0	0	0	0	0	0	0	0	0	0	0	0	0	0	0	0	0	0	0	0	0	0	0	0	0	0	0	0.197628	0	0	0	0
K00656|E2.3.1.54,pflD;formateC-acetyltransferase[EC:2.3.1.54]	8.19672	3.97351	4.20168	0	0	0	1.63934	6.66667	0.340716	0	0	50	4.31655	0	0	0	0	0.301984	0	0	0.582524	0.234742	0	0.787402	1.19048	12.3596	0	0	21.7391	9.24464	0	0.937866	1.22951	6.66667	0	2.1904	0.636402	0	3.13514	0.0606796	7.50988	2.30892	1.2	4.87805	0.197628	0	1.03627	0	0
K01816|hyi,gip;hydroxypyruvateisomerase[EC:5.3.1.22]	0	3.97351	4.20168	0	5.66038	0	1.63934	0	2.21465	0	0	0	0	0	0	0	1.18343	0.992235	0	0.78125	0.38835	0.234742	50	11.811	6.94444	0.124844	2.17391	0	0	0.225479	0	1.87573	0.409836	0	3.83817	0.673968	0.890963	0	0	0.424757	0.395257	1.11465	0.8	0	1.58103	1.40845	0	7.5	0
K09747|ebfC;nucleoid-associatedproteinEbfC	3.27869	3.64238	4.20168	0	22.6415	0	3.82514	4.44444	3.40716	0	0	0	17.2662	0	0	0	3.25444	1.94133	0	1.5625	1.16505	0.704225	0	18.8976	5.65476	5.61798	8.69565	1.42857	19.5652	4.96054	0	3.1653	0.409836	10	3.52697	1.85341	1.1031	0.218579	4.43243	0.849515	4.34783	3.74204	3.6	0	3.75494	0	4.66321	0	10.5263
K01804|araA;L-arabinoseisomerase[EC:5.3.1.4]	0	3.64238	4.20168	0	0	0	1.0929	0	0	0	0	0	0.719424	0	0	0	0	0.172563	0	0	0.679612	0	0	0	0.595238	2.62172	0	0	0	1.69109	0	0.117233	0	0	0.103734	0.336984	0.593975	0	1.2973	0.0606796	2.37154	0.238854	1.2	0	0	0	3.10881	0	0
K07727|K07727;putativetranscriptionalregulator	1.63934	3.31126	4.20168	0	0.943396	0	1.0929	0	1.1925	0	0	14.2857	34.5324	0	0	0	0	0.776531	0	0	0.970874	0.704225	0	0.787402	0.595238	4.36954	0	0	2.17391	5.63698	0	0.3517	0.819672	3.33333	0.311203	0.336984	1.56979	0	5.72973	0.182039	13.0435	2.14968	4	0	0	0	3.36788	0	2.63158
K03596|lepA;GTP-bindingproteinLepA	0	3.31126	4.20168	0	8.49057	6.66667	3.27869	8.88889	4.59966	0	0	0	8.63309	0	0	0	0.295858	1.29422	0	0.78125	1.74757	0.704225	0	20.4724	9.22619	9.73783	17.3913	1.42857	17.3913	7.21533	16.6667	6.44783	2.04918	3.33333	3.63071	2.35889	2.58804	2.73224	10.0541	2.12379	13.834	4.69745	6.8	0	4.74308	4.22535	4.66321	2.5	10.5263
K13890|gsiC;glutathionetransportsystempermeaseprotein	0	2.31788	4.20168	0	0	13.3333	0	2.22222	0	0	0	0	0	0	0	0	0.295858	0.258844	0	0	0.38835	0.234742	0	0	1.28968	0.124844	0	0	0	0.225479	0	1.28957	0	0	2.17842	0.336984	0.848536	0	0.108108	0.546117	1.97628	0.159236	1.2	0	0.790514	0	0	0	0
K02520|infC,MTIF3;translationinitiationfactorIF-3	0	1.98675	4.20168	50	16.9811	6.66667	2.73224	6.66667	3.06644	0	0	0	10.7914	0	0	0	0.295858	1.33736	0	1.5625	2.03883	0.704225	0	6.29921	6.74603	9.73783	0	0	17.3913	7.10259	0	1.99297	0.409836	3.33333	4.87552	0.42123	2.58804	0.327869	5.62162	1.03155	7.50988	4.29936	0.8	0	1.97628	1.40845	5.69948	0	2.63158
K07027|K07027;glycosyltransferase2familyprotein	0	1.65563	4.20168	0	13.2075	0	3.27869	0	8.8586	33.3333	0	0	0	0	0	0	0.295858	0.388266	0	1.5625	0.582524	0	0	30.7087	3.96825	1.1236	0	0	0	0.450958	0	0.937866	0	0	1.65975	0.505476	0.424268	0.655738	1.18919	0.546117	0.395257	0.0796178	4	0	0.790514	0	1.5544	7.5	0
K01634|SGPL1,DPL1;sphinganine-1-phosphatealdolase[EC:4.1.2.27]	0	0.331126	4.20168	0	0	0	0	0	0	0	0	0	0	0	0	0	0.295858	0	0	0	0	0	0	0	0	0	0	0	0	0	0	0	0	0	0	0	0.212134	0	0	0	0	0	0	0	0	0	0	0	0
K03189|ureG;ureaseaccessoryprotein	0	51.6556	4.06162	0	16.9811	0	3.82514	0	1.70358	0	0	0	0.719424	0	0	0	0.591716	0.64711	0	0	0.0970874	0.704225	0	15.748	7.63889	0.873908	4.34783	0	0	0.338219	0	2.22743	0.409836	0	7.05394	0.42123	1.44251	0.10929	3.02703	0.242718	2.7668	1.11465	2.4	0	1.3834	0	0.777202	0	5.26316
K06888|K06888;uncharacterizedprotein	0	24.1722	4.06162	0	0	0	0	0	0	0	0	0	0	0	0	0	1.47929	0	0	0	0.38835	0	0	0	0.396825	0.374532	0	0	0	1.80383	0	0.3517	0	0	0.103734	0	0.0848536	0	0.648649	0.0606796	1.58103	0.159236	0	0	0.988142	2.8169	0.259067	0	0
K01251|AHCY,ahcY;adenosylhomocysteinase[EC:3.13.2.1]	0	19.5364	4.06162	0	2.83019	0	9.83607	2.22222	3.74787	0	0	7.14286	0.719424	0	6.25	0	1.77515	1.33736	0	0.78125	1.45631	0.938967	0	29.9213	13.7897	0.62422	0	5.71429	0	2.25479	16.6667	3.28253	0	0	3.0083	1.01095	2.12134	0.983607	0.864865	1.27427	1.18577	1.19427	0	0	0.592885	0	2.59067	2.5	0
K06168|miaB;tRNA-2-methylthio-N6-dimethylallyladenosinesynthase[EC:2.8.4.3]	0	17.5497	4.06162	0	10.3774	0	1.0929	8.88889	2.04429	0	33.3333	0	7.19424	0	0	0	0.295858	1.03538	0	0	1.94175	0.469484	0	7.87402	6.84524	3.24594	4.34783	8.57143	0	5.4115	33.3333	1.64127	0.819672	0	12.0332	1.68492	2.29105	0	3.56757	1.09223	16.6008	3.98089	1.2	0	1.97628	11.2676	3.88601	0	5.26316
K00031|IDH1,IDH2,icd;isocitratedehydrogenase[EC:1.1.1.42]	1.63934	15.5629	4.06162	50	16.0377	0	2.18579	2.22222	4.25894	0	33.3333	0	10.0719	0	0	0	2.66272	3.88266	0	2.34375	1.26214	3.75587	0	31.4961	10.6151	5.61798	8.69565	1.42857	2.17391	6.98985	0	5.50996	2.45902	0	3.3195	5.3075	3.90327	0.765027	4.54054	1.75971	6.71937	7.80255	1.6	0	9.28854	8.4507	1.5544	0	2.63158
K10006|gluC;glutamatetransportsystempermeaseprotein	0	15.2318	4.06162	0	0	0	0	0	0	0	0	0	0	0	0	0	0.295858	0.0431406	0	0	0.0970874	0.234742	0	0	0	0	0	0	0	0	0	0	0	0	0	0	0.339415	0	0	0	0	0.0796178	0	0	0.197628	0	0	0	0
K14267|dapC;N-succinyldiaminopimelateaminotransferase[EC:2.6.1.17]	0	15.2318	4.06162	0	21.6981	0	1.63934	2.22222	0.511073	0	0	0	0	0	0	0	1.47929	0.949094	0	0	0.0970874	1.64319	0	24.4094	1.88492	0	0	0	0	0	16.6667	1.28957	0	0	3.83817	0.252738	0.339415	2.51366	0	0.242718	0	0.875796	0	0	1.3834	1.40845	0	0	0
K09930|K09930;uncharacterizedprotein	0	13.9073	4.06162	0	6.60377	0	2.73224	0	1.87394	0	0	0	0	0	6.25	50	1.18343	0.64711	0	0	0.194175	0	0	7.87402	3.57143	0	0	1.42857	0	0.11274	0	2.34467	0.409836	0	3.0083	0.673968	0.296988	0	0	0.364078	0	2.2293	0	0	0.988142	0	0.259067	2.5	0
K10440|rbsC;ribosetransportsystempermeaseprotein	0	12.5828	4.06162	0	10.3774	6.66667	19.6721	0	0.511073	66.6667	0	0	0	0	0	0	0.591716	2.89042	0	0	3.49515	1.64319	0	14.9606	16.369	0.249688	0	0	0	2.59301	0	5.86166	2.04918	0	7.67635	1.34794	1.1031	0.327869	1.83784	1.88107	5.92885	3.42357	9.2	2.43902	2.17391	0	1.81347	12.5	2.63158
K02433|gatA,QRSL1;aspartyl-tRNA(Asn)/glutamyl-tRNA(Gln)amidotransferasesubunitA[EC:6.3.5.66.3.5.7]	1.63934	12.2517	4.06162	0	7.54717	0	9.28962	0	2.04429	0	0	7.14286	2.15827	0	6.25	0	17.1598	1.50992	0	0	1.84466	2.8169	0	19.685	11.4087	5.1186	6.52174	0	4.34783	8.45547	16.6667	4.5721	0	13.3333	14.4191	1.0952	2.3759	0.218579	9.08108	1.82039	6.32411	2.46815	0	0	0.790514	0	2.59067	2.5	0
K00370|narG,narZ,nxrA;nitratereductase/nitriteoxidoreductase,alphasubunit[EC:1.7.5.11.7.99.-]	0	11.2583	4.06162	0	4.71698	13.3333	0.546448	0	0.681431	0	0	0	0.719424	0	6.25	0	0.887574	0.517688	0	0	0.582524	0.469484	0	3.14961	1.98413	1.87266	2.17391	0	0	1.69109	0	1.52403	0.409836	0	1.65975	2.10615	0.890963	0	1.51351	0.182039	6.71937	1.59236	0.8	0	1.3834	0	1.81347	0	2.63158
K02055|ABC.SP.S;putativespermidine/putrescinetransportsystemsubstrate-bindingprotein	0	9.27152	4.06162	0	37.7358	6.66667	11.4754	2.22222	3.74787	0	0	0	2.15827	0	0	0	3.5503	2.84728	0	2.34375	1.5534	4.46009	0	48.8189	21.2302	1.74782	0	0	0	1.91657	0	10.6682	1.63934	3.33333	13.1743	2.1904	1.99406	0.546448	0.864865	2.91262	3.16206	2.78662	5.2	0	1.58103	2.8169	1.29534	10	10.5263
K10546|chvE;putativemultiplesugartransportsystemsubstrate-bindingprotein	0	9.27152	4.06162	0	0.943396	0	0.546448	0	0	0	0	7.14286	1.43885	0	0	0	0	0.172563	0	0	0.291262	0.469484	0	0	2.97619	9.3633	0	0	0	1.80383	0	0.3517	0	0	1.45228	0.673968	0.509122	0	1.40541	0.910194	3.55731	0.159236	0	0	0.790514	0	1.81347	2.5	0
K02221|yggT;YggTfamilyprotein	0	8.60927	4.06162	0	24.5283	0	9.83607	2.22222	10.7325	0	66.6667	14.2857	0	0	0	0	0	1.85505	0	0.78125	0.679612	0.704225	0	7.08661	10.6151	1.9975	10.8696	0	0	4.17136	0	1.17233	0.819672	0	7.88382	1.85341	1.18795	0.874317	3.13514	0.546117	3.16206	2.38854	5.2	0	0	0	0.518135	0	0
K03183|ubiE;demethylmenaquinonemethyltransferase/2-methoxy-6-polyprenyl-1,4-benzoquinolmethylase[EC:2.1.1.1632.1.1.201]	0	8.60927	4.06162	0	8.49057	0	12.0219	2.22222	5.11073	100	0	0	1.43885	0	6.25	0	1.18343	1.94133	0	1.5625	0.776699	1.64319	50	19.685	4.96032	2.49688	2.17391	2.85714	0	4.73506	0	3.75147	1.22951	0	7.46888	0.926706	1.82435	0.218579	2.91892	1.75971	7.50988	3.1051	2	2.43902	1.18577	4.22535	3.88601	2.5	2.63158
K09958|K09958;uncharacterizedprotein	0	7.94702	4.06162	0	2.83019	0	2.73224	0	1.1925	0	0	0	0	0	0	0	1.47929	0.69025	0	0	0	0.469484	0	10.2362	5.25794	0.249688	0	0	0	0.11274	0	1.7585	0	0	6.0166	0.673968	0.509122	0	0.216216	1.09223	0.395257	1.75159	1.2	0	1.3834	0	1.5544	0	0
K02314|dnaB;replicativeDNAhelicase[EC:5.6.2.3]	3.27869	7.61589	4.06162	0	72.6415	6.66667	3.27869	2.22222	4.77002	66.6667	0	14.2857	1.43885	57.1429	0	0	0.887574	2.67472	0	26.5625	0.679612	0.469484	0	10.2362	14.2857	12.3596	2.17391	1.42857	4.34783	7.10259	0	4.68933	2.45902	0	4.66805	2.52738	3.77599	1.74863	9.62162	1.63835	8.69565	3.5828	2	14.6341	0.988142	5.6338	2.07254	2.5	0
K00874|kdgK;2-dehydro-3-deoxygluconokinase[EC:2.7.1.45]	4.91803	6.95364	4.06162	0	0	20	6.01093	0	4.59966	0	0	0	2.8777	0	0	0	0.887574	0.431406	0	0	1.16505	0.938967	0	11.0236	5.35714	4.11985	8.69565	8.57143	8.69565	2.36753	0	1.64127	0	0	7.46888	3.62258	1.01824	0.218579	2.05405	0.667476	6.32411	1.3535	1.6	9.7561	0.592885	0	9.84456	0	0
K01235|aguA;alpha-glucuronidase[EC:3.2.1.139]	0	6.95364	4.06162	0	0	0	0	0	0	0	0	0	0	0	0	0	0	0.0862813	0	0	0.38835	0	0	0	0.198413	0.374532	0	0	0	0.225479	0	0.3517	0	0	0	0	0.169707	0	0.216216	0.0606796	1.18577	0.0796178	0	0	0	0	0.259067	0	0
K05595|marC;multipleantibioticresistanceprotein	1.63934	6.29139	4.06162	0	0.943396	6.66667	2.18579	0	3.40716	0	0	0	0.719424	0	0	0	5.32544	1.20794	0	0	0.194175	1.87793	0	12.5984	3.96825	0	2.17391	0	0	0.563698	0	2.93083	5.7377	0	5.18672	5.05476	0.678829	0.10929	0.432432	0.667476	0.790514	5.57325	4.4	2.43902	0.790514	1.40845	0.259067	12.5	0
K11391|rlmG;23SrRNA(guanine1835-N2)-methyltransferase[EC:2.1.1.174]	0	5.96026	4.06162	0	4.71698	0	0	0	2.21465	0	0	0	0	0	0	0	0	0.258844	0	3.125	0	0	0	17.3228	1.09127	0	0	0	0	0	16.6667	1.4068	0.819672	0	0.726141	0.168492	0.509122	0	0.108108	0.121359	0	1.75159	0	0	0.197628	0	1.81347	5	0
K00939|adk,AK;adenylatekinase[EC:2.7.4.3]	1.63934	5.62914	4.06162	0	4.71698	0	3.82514	0	2.72572	0	0	0	5.03597	0	0	0	0	1.07852	0	0	1.74757	1.64319	0	29.9213	10.0198	2.37203	0	1.42857	8.69565	6.20068	16.6667	2.8136	3.27869	0	2.6971	2.61163	2.07891	0.10929	4.97297	0.606796	25.6917	5.33439	1.6	4.87805	0.395257	8.4507	3.36788	10	0
K00174|korA,oorA,oforA;2-oxoglutarate/2-oxoacidferredoxinoxidoreductasesubunitalpha[EC:1.2.7.31.2.7.11]	0	5.29801	4.06162	0	0	0	0.546448	0	0.170358	0	0	0	3.59712	0	0	0	5.6213	0.129422	0	0	2.13592	0	0	0	0.198413	6.61673	0	0	0	6.5389	0	0.3517	0	0	0.414938	5.39174	1.18795	0	4.64865	0.182039	14.6245	0	0.4	0	2.17391	0	3.36788	0	0
K23262|gvpA;gasvesiclestructuralprotein	0	5.29801	4.06162	0	0	0	0	0	0	0	0	0	2.8777	0	12.5	0	1.18343	0	0	0	0.194175	0	0	0	0.0992063	1.37328	0	0	0	0.901917	0	0.117233	0.409836	0	0	0	0.0424268	0	1.62162	0	2.37154	0.0796178	0	0	0.395257	0	0	0	0
K11068|hlyIII;hemolysinIII	1.63934	3.64238	4.06162	0	6.60377	0	3.27869	2.22222	5.11073	0	0	0	12.2302	0	18.75	0	2.66272	1.1648	0	0	1.74757	0.938967	0	9.44882	4.7619	4.61923	0	5.71429	8.69565	6.20068	0	1.17233	0.819672	13.3333	3.0083	1.85341	1.06067	0.218579	3.45946	0.485437	9.48617	3.5828	2.4	2.43902	4.1502	1.40845	4.14508	0	0
K03497|parB,spo0J;ParBfamilytranscriptionalregulator,chromosomepartitioningprotein	0	3.31126	4.06162	0	3.77358	0	12.5683	2.22222	2.04429	33.3333	0	42.8571	10.0719	14.2857	6.25	0	0.295858	2.20017	100	0	1.45631	0.938967	0	29.9213	21.9246	9.3633	8.69565	0	4.34783	7.32807	0	3.63423	0.819672	6.66667	5.91286	0.252738	2.07891	0.874317	9.08108	1.88107	10.6719	3.66242	2.4	0	0.197628	2.8169	5.69948	2.5	0
K21885|cmtR;ArsRfamilytranscriptionalregulator,cadmium/lead-responsivetranscriptionalrepressor	0	3.31126	4.06162	0	0	0	0	2.22222	0	0	0	0	0	0	0	0	3.5503	0	0	0	0.291262	0	0	0	0	0.124844	0	0	0	0.11274	0	0	0	0	0	0.084246	0.169707	0	0.216216	0	0.395257	0	0	0	0.988142	0	0	0	0
K09022|ridA,tdcF,RIDA;2-iminobutanoate/2-iminopropanoatedeaminase[EC:3.5.99.10]	0	2.98013	4.06162	0	5.66038	26.6667	1.63934	0	1.53322	0	0	0	5.7554	7.14286	12.5	0	0.295858	0.905953	0	0	1.06796	1.17371	0	1.5748	4.86111	5.24345	0	1.42857	8.69565	6.5389	0	2.34467	5.7377	3.33333	9.75104	1.17944	1.01824	0.10929	2.7027	1.27427	12.253	4.77707	4	2.43902	0.197628	2.8169	3.88601	5	0
K09137|K09137;uncharacterizedprotein	0	2.98013	4.06162	0	0	0	0	0	0	0	0	0	0	0	0	0	0.591716	0.0431406	0	0.78125	0	0	0	0.787402	0	0	0	0	0	0.338219	0	0.3517	0	0	0	0.084246	0.0424268	0	0	0.0606796	0	0	0	0	0.790514	0	0	0	0
K23536|nupC;generalnucleosidetransportsystempermeaseprotein	4.91803	2.64901	4.06162	0	9.43396	0	1.0929	0	0.681431	0	0	0	0.719424	0	6.25	0	0	0.258844	0	0	0.291262	0.234742	50	11.0236	8.63095	2.49688	4.34783	0	2.17391	2.02931	0	1.4068	0	0	1.97095	0	2.16377	0.546448	2.27027	1.51699	7.90514	0.159236	1.2	0	0.395257	2.8169	0.777202	10	0
K04655|hypE;hydrogenaseexpression/formationproteinHypE	0	2.64901	4.06162	0	0	0	0.546448	0	0.170358	0	0	0	0	0	0	0	2.95858	0.0431406	0	0	0.194175	0.234742	0	1.5748	1.28968	0.374532	0	0	0	0.450958	0	0.586166	0	0	1.55602	0.168492	0.593975	0	0.216216	0.0606796	0	0	2.8	0	0	0	1.5544	0	0
K01551|arsA,ASNA1,GET3;arsenite/tail-anchoredprotein-transportingATPase[EC:7.3.2.77.3.-.-]	0	2.31788	4.06162	0	0	0	2.18579	0	0	0	0	0	2.8777	0	0	0	1.18343	0.129422	0	0	0.291262	0	0	0.787402	0.396825	0.499376	0	0	0	1.80383	0	0.234467	0	0	0.518672	0	0.254561	0	1.18919	0.0606796	1.97628	0.159236	0	0	0.988142	0	0	0	0
K02351|K02351;putativemembraneprotein	0	2.31788	4.06162	0	4.71698	0	1.0929	0	0.170358	0	0	0	0	0	0	0	0.887574	0.345125	0	0	0.0970874	0.938967	0	2.3622	1.28968	0.374532	0	0	0	0	16.6667	1.0551	0	0	1.55602	0	0.0848536	0.10929	0.216216	0.242718	0.790514	0.159236	0.4	0	0.197628	0	0	2.5	0
K01481|E3.5.3.15;protein-argininedeiminase[EC:3.5.3.15]	0	1.65563	4.06162	0	0	0	0	0	0	0	0	0	0	0	0	0	0.295858	0	0	0	0	0	0	0	0	0	0	0	0	0	0	0	0	0	0	0	0	0	0	0	0	0	0	0	0.592885	0	0	0	0
K07793|tctA;putativetricarboxylictransportmembraneprotein	0	1.3245	4.06162	0	19.8113	0	8.74317	2.22222	2.55537	0	0	0	5.7554	0	12.5	0	0	2.11389	0	1.5625	0.38835	2.58216	0	18.8976	20.4365	2.49688	0	0	0	2.70575	0	1.99297	2.04918	0	4.66805	0.168492	1.40008	0	1.62162	2.60922	7.50988	2.54777	4	0	0.197628	1.40845	1.29534	7.5	5.26316
K16649|glft1;rhamnopyranosyl-N-acetylglucosaminyl-diphospho-decaprenolbeta-1,3/1,4-galactofuranosyltransferase[EC:2.4.1.287]	0	0	4.06162	0	0	0	0	2.22222	0	0	0	0	0	0	0	0	0	0.0431406	0	0	0	0	0	0	0	0.124844	0	0	0	0	0	0	0	0	0	0	0	0	0	0	0	0.0796178	0	0	0	0	0	0	0
K13540|cobIJ;precorrin-2C20-methyltransferase/precorrin-3BC17-methyltransferase[EC:2.1.1.1302.1.1.131]	0	38.7417	3.92157	0	0	0	0	0	0	0	0	0	0	0	0	0	0	0	0	0	0	0	0	0	0	0	0	0	0	0	0	0	0	0	0	0	0	0	0	0	0	0	0	0	0.790514	0	0	0	0
K02355|fusA,GFM,EFG;elongationfactorG	0	38.0795	3.92157	0	8.49057	0	1.0929	2.22222	6.30324	0	0	0	2.8777	7.14286	0	0	5.32544	2.15703	0	0	1.84466	15.9624	0	55.1181	24.2063	1.9975	6.52174	7.14286	13.0435	6.87711	0	3.8687	2.86885	20	6.95021	22.8307	3.35172	1.74863	4.54054	0.910194	6.32411	7.24522	2.8	0	2.17391	2.8169	4.14508	0	2.63158
K15777|DODA;4,5-DOPAdioxygenaseextradiol[EC:1.13.11.-]	0	16.5563	3.92157	0	1.88679	6.66667	1.63934	4.44444	2.72572	0	0	0	4.31655	0	0	0	0.591716	0.345125	0	2.34375	1.74757	0.469484	0	4.72441	3.0754	0.124844	0	0	0	0.789177	0	1.87573	0	0	1.97095	0.589722	0.551549	0	0.432432	0.788835	2.37154	3.90127	0.4	0	1.18577	0	2.59067	2.5	23.6842
K02616|paaX;phenylaceticaciddegradationoperonnegativeregulatoryprotein	0	15.2318	3.92157	0	4.71698	0	1.63934	0	0.681431	0	33.3333	0	0.719424	0	6.25	0	1.47929	1.29422	0	4.6875	0.38835	1.40845	0	6.29921	2.18254	0.873908	0	0	0	0.789177	0	0.3517	0.409836	0	1.76349	0.926706	0.593975	0.10929	0.864865	0.546117	0	1.11465	2.4	0	1.18577	0	0.259067	22.5	0
K00548|metH,MTR;5-methyltetrahydrofolate--homocysteinemethyltransferase[EC:2.1.1.13]	0	14.9007	3.92157	0	7.54717	0	4.37158	0	9.19932	33.3333	0	0	4.31655	7.14286	0	0	3.84615	2.37274	0	0.78125	0.582524	0.704225	50	13.3858	11.2103	0.749064	2.17391	1.42857	6.52174	2.59301	0	3.75147	1.22951	0	4.25311	2.94861	1.95163	0.327869	2.16216	3.2767	17.7866	3.34395	3.2	14.6341	0.395257	0	3.62694	0	2.63158
K03575|mutY;A/G-specificadenineglycosylase[EC:3.2.2.31]	1.63934	13.5762	3.92157	0	1.88679	0	8.19672	13.3333	4.25894	0	0	0	1.43885	0	25	0	1.18343	0.431406	0	0	0.38835	0.704225	0	3.93701	2.77778	3.37079	6.52174	1.42857	15.2174	2.25479	0	1.87573	2.86885	0	3.3195	1.51643	1.18795	0.218579	2.27027	0.303398	2.7668	1.75159	0.8	0	2.17391	0	0.518135	0	2.63158
K02609|paaA;ring-1,2-phenylacetyl-CoAepoxidasesubunitPaaA[EC:1.14.13.149]	0	12.5828	3.92157	0	6.60377	0	1.0929	0	0.511073	0	0	0	3.59712	0	6.25	0	4.43787	2.67472	0	0.78125	0.38835	0	0	2.3622	2.48016	3.24594	0	0	0	5.74972	0	1.64127	0.819672	0	2.38589	1.01095	0.212134	0.10929	0.324324	0.364078	3.55731	3.1051	0.4	0	0.988142	1.40845	0.259067	0	0
K01945|purD;phosphoribosylamine---glycineligase[EC:6.3.4.13]	0	12.2517	3.92157	0	1.88679	0	6.55738	8.88889	1.36286	0	0	0	2.15827	0	6.25	0	1.47929	0.258844	0	0	0.679612	4.22535	0	5.51181	5.75397	2.24719	8.69565	0	17.3913	1.46561	0	2.34467	0.819672	13.3333	18.361	1.0952	1.65465	0.655738	3.45946	3.70146	1.58103	2.78662	3.6	0	0.592885	0	1.81347	0	2.63158
K04750|phnB;PhnBprotein	0	11.9205	3.92157	0	12.2642	6.66667	1.63934	0	1.1925	0	0	0	9.35252	7.14286	0	0	1.47929	1.20794	0	0.78125	1.16505	0.469484	0	13.3858	5.95238	5.74282	0	0	4.34783	4.73506	0	3.04807	0.819672	0	5.80913	0.84246	0.763683	0	4	0.849515	11.0672	0.955414	2.4	2.43902	1.97628	0	1.5544	0	0
K11212|cofD;LPPG:FO2-phospho-L-lactatetransferase[EC:2.7.8.28]	0	11.9205	3.92157	0	0	0	0	0	0.511073	0	0	0	0	0	0	0	0	0	0	0	0.0970874	0	0	0	0	0	0	0	0	0	0	0.117233	0	0	0	0.589722	0.0424268	0	0	0	0	0.0796178	0	0	0.988142	0	0	0	0
K21600|csoR,ricR;CsoRfamilytranscriptionalregulator,copper-sensingtranscriptionalrepressor	0	11.9205	3.92157	0	0	0	0.546448	11.1111	0	0	0	7.14286	3.59712	0	0	0	0.887574	0.0862813	0	0	1.06796	0	0	0	1.38889	4.61923	2.17391	0	2.17391	6.65163	0	0.3517	0	0	0.622407	0.589722	1.61222	0	3.45946	0.0606796	15.0198	0.0796178	0	0	2.17391	5.6338	1.29534	0	0
K07448|mrr;restrictionsystemprotein	0	11.5894	3.92157	50	5.66038	6.66667	1.0929	2.22222	0.851789	0	0	0	1.43885	7.14286	0	0	2.07101	0.215703	0	4.6875	0.194175	0	0	4.72441	2.38095	0.998752	0	4.28571	0	1.01466	0	0.7034	1.63934	0	1.03734	0.168492	0.678829	0	1.18919	0.242718	1.18577	1.19427	1.6	0	1.18577	0	0.777202	2.5	0
K12510|tadB;tightadherenceproteinB	0	11.2583	3.92157	0	6.60377	0	1.0929	0	1.53322	0	0	0	0	0	0	0	6.80473	0.64711	0	0.78125	0.776699	1.40845	0	1.5748	10.119	0	0	0	0	0.450958	0	0.586166	1.63934	0	4.25311	0.168492	0.721256	0	1.40541	1.39563	1.18577	0.636943	0.4	0	0.790514	0	1.29534	2.5	0
K23842|lpdA;NAD(P)Hdehydrogenase(quinone)[EC:1.6.5.2]	0	9.93377	3.92157	0	0	0	0	6.66667	0	0	0	0	0	0	6.25	0	0.887574	0	0	0	0.0970874	0	0	0	0	0	0	0	0	0	0	0.117233	0	0	0.207469	0	0.12728	0	0	0	0	0	0	0	0.395257	0	0	0	0
K09812|ftsE;celldivisiontransportsystemATP-bindingprotein	3.27869	9.60265	3.92157	0	21.6981	0	2.73224	4.44444	2.72572	66.6667	0	21.4286	8.63309	0	0	0	1.18343	1.5962	0	0	1.35922	0.704225	0	22.0472	3.86905	13.9825	2.17391	1.42857	17.3913	9.58286	0	1.99297	0	6.66667	1.97095	0.505476	1.86678	16.2842	4.64865	1.09223	9.88142	3.66242	3.6	0	1.18577	4.22535	5.95855	5	0
K10536|aguA;agmatinedeiminase[EC:3.5.3.12]	0	9.60265	3.92157	0	14.1509	0	0	0	4.25894	0	0	0	1.43885	7.14286	0	0	1.77515	0.172563	0	2.34375	0.38835	0.234742	0	27.5591	2.28175	2.24719	0	0	10.8696	1.46561	0	1.7585	0.819672	0	2.90456	0.168492	0.424268	0.10929	1.08108	0.242718	2.7668	1.99045	1.6	0	0.592885	1.40845	1.81347	2.5	28.9474
K02037|pstC;phosphatetransportsystempermeaseprotein	8.19672	9.27152	3.92157	0	9.43396	0	4.37158	0	4.08859	0	0	0	2.15827	0	6.25	0	0.591716	1.33736	0	0	2.42718	0.469484	0	15.748	6.34921	4.11985	4.34783	0	8.69565	5.52424	16.6667	2.22743	2.86885	0	8.19502	1.60067	2.71532	0.10929	5.51351	0.910194	11.4625	4.37898	5.6	7.31707	1.97628	0	8.29016	2.5	0
K03705|hrcA;heat-inducibletranscriptionalrepressor	4.91803	6.95364	3.92157	0	0	0	0.546448	2.22222	0.681431	0	0	57.1429	0.719424	0	0	0	0.295858	0.517688	0	0	0.679612	1.40845	0	0	8.53175	13.2335	0	0	15.2174	6.5389	0	0.3517	0	0	2.38589	0.42123	1.7395	1.53005	8.54054	0.667476	6.71937	1.03503	0	0	0.592885	1.40845	1.5544	5	2.63158
K13288|orn,REX2,REXO2;oligoribonuclease[EC:3.1.-.-]	0	6.95364	3.92157	0	5.66038	0	0.546448	8.88889	1.87394	0	0	0	0	0	0	0	4.43787	0.69025	0	0	0	0.469484	0	11.0236	5.05952	0	0	1.42857	0	0	66.6667	0.937866	1.22951	0	2.07469	1.01095	1.7395	0	0	0.364078	0	3.34395	4.8	7.31707	1.18577	0	0.518135	12.5	0
K01889|FARSA,pheS;phenylalanyl-tRNAsynthetasealphachain[EC:6.1.1.20]	3.27869	6.29139	3.92157	50	2.83019	0	1.63934	0	1.53322	0	0	0	5.03597	0	0	0	3.5503	0.862813	0	10.9375	1.74757	0.938967	0	1.5748	10.0198	6.36704	19.5652	0	8.69565	5.9752	0	0.820633	2.45902	0	1.34855	2.61163	4.70938	0.437158	3.45946	1.27427	6.32411	2.86624	0	2.43902	4.1502	1.40845	6.21762	2.5	0
K02071|metN;D-methioninetransportsystemATP-bindingprotein	16.3934	5.96026	3.92157	0	33.0189	0	1.0929	4.44444	1.36286	0	0	0	7.91367	0	0	0	1.18343	1.03538	0	3.90625	2.03883	1.40845	0	7.87402	6.54762	12.9838	2.17391	0	6.52174	14.4307	0	2.34467	4.09836	0	7.05394	3.62258	3.35172	0.327869	5.2973	1.45631	19.7628	9.31529	5.2	21.9512	0.395257	2.8169	6.99482	5	18.4211
K02892|RP-L23,MRPL23,rplW;largesubunitribosomalproteinL23	0	5.29801	3.92157	0	3.77358	0	3.82514	0	0.851789	0	0	0	4.31655	0	0	0	0	1.25108	0	0	0.873786	3.05164	0	5.51181	8.73016	1.24844	0	0	19.5652	4.73506	66.6667	2.57913	0.819672	0	2.6971	0.505476	7.29741	0.218579	1.08108	0.424757	2.37154	0.557325	0	0	1.18577	2.8169	3.62694	0	0
K07729|K07729;putativetranscriptionalregulator	4.91803	4.96689	3.92157	0	0.943396	0	0.546448	2.22222	1.02215	0	0	7.14286	22.3022	0	6.25	0	0.295858	0.345125	0	0	1.5534	0	0	2.3622	0.892857	12.3596	6.52174	0	23.913	12.0631	0	0.3517	0.409836	20	0.622407	0.42123	1.01824	0	9.94595	0.0606796	24.1107	0.955414	0	0	0.395257	1.40845	6.21762	0	0
K03926|cutA;periplasmicdivalentcationtoleranceprotein	0	4.96689	3.92157	0	0	0	0	0	1.02215	0	0	0	0	7.14286	0	0	0.887574	0.819672	0	0	0.485437	1.87793	0	0	1.4881	0	0	0	0	0	0	0.937866	0.819672	0	1.03734	0.926706	0.212134	0.10929	0	0	0	1.19427	2.4	0	0.197628	2.8169	0	2.5	0
K01607|pcaC;4-carboxymuconolactonedecarboxylase[EC:4.1.1.44]	1.63934	4.63576	3.92157	0	29.2453	6.66667	2.73224	4.44444	3.74787	0	0	0	2.8777	7.14286	0	0	1.18343	1.20794	0	0.78125	1.26214	2.34742	0	37.0079	16.6667	1.62297	4.34783	4.28571	8.69565	3.26945	16.6667	4.45487	2.04918	3.33333	10.0622	0.926706	0.806109	0.218579	1.40541	2.3665	3.95257	1.75159	1.6	12.1951	0.988142	1.40845	2.33161	5	42.1053
K00217|E1.3.1.32;maleylacetatereductase[EC:1.3.1.32]	0	1.98675	3.92157	0	3.77358	6.66667	0.546448	2.22222	0.511073	0	0	0	0	0	0	0	2.95858	0.388266	0	0	0.38835	0.938967	0	1.5748	2.28175	0	0	0	0	0	0	0.586166	0	0	0.518672	0.084246	0	0	0	0.182039	0	0	0	0	0.197628	0	0.259067	0	0
K07263|pqqL;zincprotease[EC:3.4.24.-]	0	1.98675	3.92157	0	18.8679	0	3.27869	0	2.04429	0	0	0	0	0	0	0	0.295858	2.45902	0	4.6875	0.0970874	1.87793	0	31.4961	8.13492	0	0	1.42857	0	0	0	2.4619	2.45902	0	4.77178	2.61163	1.2728	1.0929	0	1.57767	0.395257	6.13057	1.2	0	0.395257	1.40845	0.518135	0	2.63158
K00309|dmg;dimethylglycineoxidase[EC:1.5.3.10]	0	1.65563	3.92157	0	0	0	0	0	0	0	0	0	0	0	0	0	0.591716	0	0	0	0	0	0	0	0	0	0	0	0	0	0	0	0	0	0	0	0	0	0	0	0	0	0	0	0.197628	0	0	0	0
K03517|nadA;quinolinatesynthase[EC:2.5.1.72]	0	1.65563	3.92157	0	1.88679	0	6.55738	2.22222	5.62181	0	0	21.4286	0	0	0	0	1.77515	0.603969	0	10.9375	0.873786	1.87793	0	13.3858	5.15873	0.998752	0	0	0	1.57835	0	3.28253	3.68852	0	5.29046	1.76917	1.69707	0.218579	2.48649	0.667476	4.74308	5.97134	1.6	2.43902	45.2569	1.40845	3.36788	0	0
K02053|ABC.SP.P;putativespermidine/putrescinetransportsystempermeaseprotein	0	0.993377	3.92157	0	57.5472	0	6.55738	0	2.55537	0	0	0	1.43885	0	0	0	0	1.33736	0	0.78125	1.16505	5.6338	0	28.3465	17.9563	0.499376	0	0	0	0.563698	0	12.1923	0	0	7.98755	0.589722	1.31523	0.10929	1.18919	0.910194	5.13834	0.716561	1.6	0	0.790514	1.40845	4.14508	30	15.7895
K09903|pyrH;uridylatekinase[EC:2.7.4.22]	0	0.662252	3.92157	0	53.7736	0	7.65027	4.44444	1.87394	0	0	7.14286	6.47482	0	0	0	0	0.862813	0	3.125	2.52427	1.17371	0	3.14961	4.36508	18.4769	2.17391	15.7143	19.5652	6.08794	0	3.04807	1.63934	6.66667	2.38589	1.43218	2.41833	0.437158	9.40541	2.54854	9.09091	3.66242	11.2	2.43902	1.3834	0	4.66321	0	0
K02519|infB,MTIF2;translationinitiationfactorIF-2	0	0	3.92157	0	4.71698	0	1.63934	6.66667	1.53322	100	0	7.14286	2.8777	0	0	0	0	0.69025	0	0	1.26214	0	0	3.93701	4.06746	3.37079	8.69565	0	17.3913	4.05862	0	1.17233	1.22951	0	7.46888	0	1.14552	0.10929	2.7027	0.485437	2.37154	3.5828	0	0	0	5.6338	4.66321	0	0
K18011|kamE;beta-lysine5,6-aminomutasebetasubunit[EC:5.4.3.3]	0	0	3.92157	0	0	0	0	0	0	0	0	0	0	0	0	0	0	0	0	0	0.0970874	0	0	0	0	0	0	0	0	0	0	0	0	0	0.103734	0	0.0424268	0	0.108108	0	0	0	0	0	0	0	0	0	0
K01858|INO1,ISYNA1;myo-inositol-1-phosphatesynthase[EC:5.5.1.4]	0	70.5298	3.78151	0	0	0	0	2.22222	0.170358	0	0	7.14286	0	0	0	0	0.887574	0.0862813	0	0	0.194175	0	0	0	0.595238	0	0	0	0	0	0	0	0	0	0	0.084246	0.339415	1.74863	0.108108	0.121359	0	0.159236	0	0	1.77866	0	0	0	0
K02600|nusA;transcriptiontermination/antiterminationproteinNusA	0	62.5828	3.78151	0	0	0	6.01093	2.22222	1.36286	0	0	0	3.59712	0	0	0	0	0.905953	0	0	2.42718	2.11268	50	43.3071	4.96032	6.74157	0	0	10.8696	7.32807	0	1.99297	3.68852	0	11.5145	0.673968	1.2728	0.218579	6.05405	0.667476	10.2767	2.07006	0.8	0	1.77866	0	16.0622	0	0
K01724|PCBD,phhB;4a-hydroxytetrahydrobiopterindehydratase[EC:4.2.1.96]	0	59.6026	3.78151	0	7.54717	0	1.0929	0	2.04429	0	0	0	1.43885	0	0	0	0.887574	0.819672	0	0.78125	0.0970874	6.33803	50	20.4724	8.03571	0.374532	0	0	0	0.563698	0	2.22743	1.22951	0	9.0249	0.589722	0.551549	0.218579	0.864865	1.63835	1.97628	2.46815	1.2	0	0.988142	2.8169	1.81347	0	7.89474
K02563|murG;UDP-N-acetylglucosamine--N-acetylmuramyl-(pentapeptide)pyrophosphoryl-undecaprenolN-acetylglucosaminetransferase[EC:2.4.1.227]	6.55738	35.0993	3.78151	0	69.8113	0	2.73224	0	3.91823	0	0	0	5.03597	0	0	0	1.47929	0.949094	0	0	0.582524	0.469484	0	3.14961	3.47222	3.62047	2.17391	0	4.34783	3.94589	33.3333	1.87573	0.819672	0	1.55602	0.589722	1.61222	1.31148	3.67568	0.485437	10.6719	3.18471	0	2.43902	1.77866	1.40845	2.59067	2.5	26.3158
K02566|nagD;5'-nucleotidase[EC:3.1.3.5]	0	24.1722	3.78151	0	0	0	2.73224	4.44444	0	0	0	0	0	0	0	0	5.02959	0.129422	0	0	0.38835	0	0	0	0.595238	0	0	0	0	0	0	0.468933	0	0	1.03734	0.505476	0.296988	0	0	0	0	0.477707	0	9.7561	2.17391	0	8.54922	0	0
K22278|pgdA;peptidoglycan-N-acetylglucosaminedeacetylase[EC:3.5.1.104]	0	22.1854	3.78151	0	7.54717	0	2.18579	0	0.170358	0	0	0	8.63309	0	6.25	0	14.497	0.431406	0	0	0.873786	0.234742	0	1.5748	4.06746	7.36579	4.34783	0	4.34783	6.08794	0	0.586166	0	6.66667	1.55602	0.084246	1.23038	0.546448	5.08108	0.364078	15.0198	0.398089	0	0	3.55731	0	3.36788	2.5	0
K07074|K07074;uncharacterizedprotein	0	21.5232	3.78151	50	0.943396	0	0.546448	0	0	0	0	0	3.59712	0	6.25	0	1.47929	0.0862813	0	0	0.776699	0	0	0	0.396825	0.998752	2.17391	0	0	1.01466	0	0.117233	0	0	0.93361	0.168492	0.636402	0	0.432432	0	1.97628	0.716561	0	0	0.988142	0	0	0	2.63158
K03282|mscL;largeconductancemechanosensitivechannel	0	19.5364	3.78151	0	2.83019	0	5.46448	6.66667	0.851789	0	0	7.14286	0.719424	0	0	0	7.69231	0.69025	0	0.78125	0.873786	0.938967	0	6.29921	6.25	8.61423	0	1.42857	21.7391	5.63698	0	4.45487	0.409836	10	2.90456	3.28559	1.1031	0.437158	2.91892	1.75971	9.88142	4.29936	0	4.87805	0.395257	7.04225	4.40415	0	10.5263
K12952|ctpE;cation-transportingP-typeATPaseE[EC:7.2.2.-]	0	18.2119	3.78151	0	0	0	0	2.22222	0	0	0	0	0	0	0	0	2.36686	0	0	0	0.0970874	0	0	0	0	2.87141	0	0	8.69565	1.35287	0	0	0	0	0.207469	0	0.0848536	0	0.648649	0	0	0	0	0	1.77866	0	1.5544	0	0
K05878|dhaK;phosphoenolpyruvate---glyceronephosphotransferasesubunitDhaK[EC:2.7.1.121]	1.63934	15.5629	3.78151	0	0	6.66667	3.82514	0	0	0	0	0	0.719424	0	12.5	0	2.95858	0.431406	0	0	0.582524	0.234742	0	0	2.77778	5.61798	0	0	8.69565	2.59301	0	0.7034	0	6.66667	3.0083	1.43218	0.466695	0	1.94595	0.303398	0.790514	2.2293	4	0	1.58103	0	2.84974	0	0
K06941|rlmN;23SrRNA(adenine2503-C2)-methyltransferase[EC:2.1.1.192]	1.63934	14.2384	3.78151	0	10.3774	0	9.28962	2.22222	2.55537	0	0	0	7.91367	0	0	0	1.47929	1.03538	0	2.34375	1.5534	0.938967	0	11.0236	7.34127	6.11735	6.52174	0	13.0435	8.68095	0	1.7585	1.63934	20	3.21577	2.27464	2.3759	0.10929	5.40541	1.82039	9.09091	2.38854	0.4	0	2.7668	1.40845	3.10881	2.5	0
K01186|NEU1;sialidase-1[EC:3.2.1.18]	0	14.2384	3.78151	0	0	0	0	4.44444	0	0	0	0	0	0	6.25	50	0.887574	0	0	0	1.06796	0	0	0	0.0992063	0.249688	0	0	0	0.11274	0	0	0	0	0	0.336984	0.12728	0	0.216216	0	0	0.159236	0	0	0.988142	0	0	0	0
K07177|K07177;Lon-likeprotease	0	14.2384	3.78151	0	0	0	0	2.22222	0	0	0	7.14286	0.719424	0	6.25	0	5.91716	0	0	0	0.485437	0	0	0	0	1.87266	0	0	6.52174	0.789177	0	0	0	0	0	0	0.339415	0	1.72973	0	1.58103	0	0	0	1.3834	0	0.777202	0	0
K18545|sprB;streptogrisinB[EC:3.4.21.81]	0	14.2384	3.78151	0	0	0	0	0	0	0	0	0	0	0	0	0	8.28402	0	0	0	0	0	0	0	0	0.124844	0	0	0	0	0	0.117233	0	0	0	0	0	0	0	0	0.395257	0	0	0	0.395257	0	0	0	0
K01129|dgt;dGTPase[EC:3.1.5.1]	0	13.5762	3.78151	0	9.43396	6.66667	8.19672	0	3.57751	0	0	0	0	0	6.25	0	0.295858	1.72563	0	0	0.194175	0	0	12.5984	8.33333	0.374532	0	0	0	2.48027	16.6667	1.87573	2.45902	0	1.14108	1.26369	1.69707	0.327869	0.864865	0.546117	1.18577	3.18471	3.6	0	0.197628	7.04225	1.03627	0	5.26316
K22894|embR;SARPfamilytranscriptionalregulator,regulatorofembCABoperon	0	12.5828	3.78151	0	0	0	0	0	0	0	0	0	0	0	25	0	5.91716	0	0	0	0	0	0	0	0	0	0	0	0	0	0	0	0	0	0	0.084246	0	0	0	0	0	0	0	0	1.77866	0	0	0	0
K03530|hupB;DNA-bindingproteinHU-beta	8.19672	12.2517	3.78151	50	6.60377	0	9.28962	0	4.08859	0	0	0	15.1079	0	0	0	1.47929	2.50216	0	29.6875	3.30097	3.05164	0	13.3858	14.5833	23.221	2.17391	5.71429	13.0435	21.0823	0	7.97186	6.14754	3.33333	3.3195	3.03286	2.92745	0.983607	7.89189	0.910194	15.0198	5.25478	2.4	0	3.16206	7.04225	5.18135	0	2.63158
K00865|glxK,garK;glycerate2-kinase[EC:2.7.1.165]	1.63934	12.2517	3.78151	0	8.49057	0	0.546448	20	2.21465	33.3333	0	0	3.59712	0	0	0	6.80473	0.69025	0	0	0.38835	0.704225	0	9.44882	5.25794	7.36579	0	0	4.34783	4.05862	0	2.93083	0.409836	3.33333	1.34855	0.505476	0.593975	0.10929	4	0.182039	2.7668	2.70701	2.4	2.43902	3.75494	0	3.62694	0	5.26316
K02956|RP-S15,MRPS15,rpsO;smallsubunitribosomalproteinS15	3.27869	10.596	3.78151	0	6.60377	6.66667	7.10383	2.22222	2.89608	0	0	0	10.7914	0	0	0	1.18343	1.25108	0	15.625	3.00971	3.52113	0	25.9843	7.44048	6.2422	0	4.28571	15.2174	6.20068	0	2.22743	0.409836	10	3.11203	1.76917	5.38821	0.874317	6.91892	1.39563	11.4625	5.57325	4.8	21.9512	1.3834	1.40845	4.66321	5	0
K03438|mraW,rsmH;16SrRNA(cytosine1402-N4)-methyltransferase[EC:2.1.1.199]	1.63934	10.596	3.78151	0	7.54717	0	3.27869	0	9.54003	100	33.3333	0	10.0719	0	0	0	2.07101	1.03538	0	0	1.26214	2.11268	0	9.44882	6.44841	4.86891	0	0	8.69565	11.1612	0	1.52403	0.819672	0	8.50622	0.42123	1.95163	0.983607	2.7027	0.667476	3.55731	1.59236	3.6	0	2.56917	1.40845	1.81347	2.5	23.6842
K00148|fdhA;glutathione-independentformaldehydedehydrogenase[EC:1.2.1.46]	0	10.596	3.78151	0	14.1509	0	0.546448	0	2.72572	0	0	0	2.8777	7.14286	0	0	1.18343	0.258844	0	0	0.970874	0.234742	0	11.811	2.87698	4.11985	0	0	0	3.26945	0	1.52403	0	0	1.86722	0.589722	0.636402	0.10929	0.756757	0.182039	2.7668	1.19427	0.4	0	0.395257	0	0.518135	0	2.63158
K00265|gltB;glutamatesynthase(NADPH)largechain[EC:1.4.1.13]	0	10.596	3.78151	0	11.3208	0	6.55738	17.7778	6.64395	0	0	21.4286	5.7554	7.14286	12.5	0	5.32544	4.09836	0	1.5625	1.65049	0.938967	0	9.44882	5.75397	11.4856	0	0	0	17.1364	50	4.33763	4.09836	0	2.17842	10.0253	1.90921	0.437158	3.45946	1.33495	12.6482	9.95223	2	0	12.253	5.6338	11.658	0	2.63158
K17836|penP;beta-lactamaseclassA[EC:3.5.2.6]	0	10.596	3.78151	0	0	0	3.82514	0	0.851789	0	0	0	2.8777	0	0	0	2.07101	0.129422	0	0	0.194175	0	0	0.787402	1.28968	2.99625	0	0	8.69565	4.17136	0	0.7034	0	10	1.65975	0.168492	0.339415	0.10929	1.83784	0.424757	5.13834	0.636943	0	0	0.395257	0	1.29534	2.5	0
K00301|E1.5.3.1;sarcosineoxidase[EC:1.5.3.1]	0	10.2649	3.78151	0	2.83019	0	0	0	0.170358	0	0	0	2.15827	0	12.5	0	2.95858	0.0431406	0	0	0.0970874	0.234742	0	1.5748	0.992063	0.499376	0	0	0	1.46561	0	0.468933	0	0	0.103734	0	0.0848536	0	1.08108	0.0606796	2.37154	0	0	0	0.790514	0	0.518135	0	2.63158
K03106|SRP54,ffh;signalrecognitionparticlesubunitSRP54[EC:3.6.5.4]	0	8.9404	3.78151	0	12.2642	20	11.4754	0	2.38501	0	0	0	46.7626	0	0	0	1.47929	1.33736	50	2.34375	1.06796	0.469484	50	17.3228	5.25794	5.61798	0	0	10.8696	7.89177	16.6667	4.10317	9.42623	6.66667	1.76349	1.68492	1.7395	0.327869	2.16216	1.82039	3.95257	5.57325	0.8	0	0.592885	2.8169	5.44041	0	0
K01628|fucA;L-fuculose-phosphatealdolase[EC:4.1.2.17]	0	6.62252	3.78151	0	4.71698	6.66667	1.0929	4.44444	0.340716	0	0	0	0.719424	0	6.25	0	4.14201	0.388266	0	0	0.776699	0.704225	0	12.5984	2.67857	1.9975	0	0	0	2.02931	0	2.4619	0.409836	0	1.24481	2.10615	1.06067	0.10929	1.2973	0.121359	1.97628	0.875796	0.4	0	1.77866	0	2.07254	0	0
K03588|ftsW,spoVE;celldivisionproteinFtsW	1.63934	5.96026	3.78151	0	10.3774	0	6.55738	0	4.08859	0	0	0	6.47482	0	0	0	0	1.07852	0	0	1.06796	0.234742	0	8.66142	6.15079	8.86392	6.52174	0	10.8696	6.87711	0	1.28957	0.409836	13.3333	5.80913	0.926706	1.86678	2.84153	7.13514	1.51699	5.92885	1.43312	1.6	0	0.592885	0	8.29016	2.5	0
K03449|MFS.CP;MFStransporter,CPfamily,cyanatetransporter	0	5.96026	3.78151	0	12.2642	0	1.0929	20	1.53322	0	33.3333	0	4.31655	0	0	0	4.14201	1.07852	0	3.125	0.776699	0.938967	0	21.2598	4.36508	2.99625	2.17391	0	6.52174	2.81849	0	1.7585	0	0	5.18672	1.51643	1.18795	0	2.05405	0.485437	5.92885	1.19427	1.6	0	3.95257	0	3.62694	2.5	7.89474
K09861|K09861;uncharacterizedprotein	4.91803	5.62914	3.78151	0	7.54717	6.66667	2.73224	0	4.77002	0	66.6667	0	0	0	0	0	0.887574	1.20794	0	1.5625	0.291262	1.17371	50	15.748	2.57937	0.499376	0	0	4.34783	0.563698	0	2.22743	5.32787	0	3.21577	0.758214	1.1031	0.218579	0.648649	0.485437	0.395257	2.94586	2	0	0.790514	0	1.03627	0	7.89474
K02518|infA;translationinitiationfactorIF-1	11.4754	5.29801	3.78151	50	25.4717	6.66667	4.37158	2.22222	13.2879	0	0	0	1.43885	0	0	0	0.591716	2.07075	0	0	1.26214	11.0329	0	5.51181	13.1944	2.49688	0	2.85714	2.17391	5.18602	0	2.4619	3.68852	0	3.83817	2.10615	1.99406	0.546448	7.45946	1.45631	7.11462	5.65287	3.2	0	3.35968	1.40845	4.66321	2.5	2.63158
K03782|katG;catalase-peroxidase[EC:1.11.1.21]	0	5.29801	3.78151	0	6.60377	6.66667	0	2.22222	1.53322	0	0	0	11.5108	0	6.25	0	2.36686	1.29422	0	2.34375	0.970874	0.938967	0	9.44882	4.36508	2.12235	0	0	0	2.70575	0	1.87573	4.09836	0	3.63071	1.51643	1.56979	0.327869	0.756757	0.485437	4.34783	4.53822	0	4.87805	0.592885	0	2.07254	0	2.63158
K00831|serC,PSAT1;phosphoserineaminotransferase[EC:2.6.1.52]	1.63934	4.96689	3.78151	50	16.0377	13.3333	1.63934	6.66667	3.2368	66.6667	33.3333	0	8.63309	0	6.25	0	4.43787	1.50992	0	0	0.776699	1.17371	0	11.811	9.92063	7.49064	0	0	10.8696	13.6415	0	5.15826	1.63934	10	10.9959	7.49789	1.23038	1.74863	2.7027	2.00243	7.50988	4.4586	4	0	0.790514	1.40845	1.81347	20	23.6842
K03313|nhaA;Na+:H+antiporter,NhaAfamily	0	4.96689	3.78151	0	5.66038	13.3333	1.63934	0	1.70358	0	0	0	0	0	0	0	0.887574	3.01984	0	0.78125	0.291262	0.704225	0	7.08661	4.36508	0	0	0	0	0.225479	0	1.99297	4.5082	0	1.76349	2.0219	0.806109	0.546448	0.108108	0.546117	0	5.49363	0.4	0	0.988142	1.40845	4.40415	5	0
K03768|PPIB,ppiB;peptidyl-prolylcis-transisomeraseB(cyclophilinB)[EC:5.2.1.8]	0	2.64901	3.78151	0	17.9245	26.6667	3.82514	4.44444	3.06644	0	0	0	5.7554	0	0	0	0.295858	1.98447	0	2.34375	1.26214	0.704225	0	11.0236	3.76984	6.74157	6.52174	0	17.3913	8.22999	50	5.74443	3.68852	10	2.6971	3.03286	2.3759	0	5.40541	0.182039	12.253	6.52866	0.8	2.43902	0.592885	1.40845	4.92228	0	0
K07666|qseB;two-componentsystem,OmpRfamily,responseregulatorQseB	0	2.64901	3.78151	50	6.60377	6.66667	1.0929	0	2.89608	100	0	0	0	21.4286	0	0	0.887574	1.12166	0	53.125	0.38835	2.34742	0	16.5354	4.6627	0.62422	0	1.42857	0	0.225479	0	3.39977	1.63934	0	7.88382	1.01095	0.721256	7.43169	0.972973	0.606796	0.395257	3.26433	2	0	0	1.40845	1.29534	7.5	2.63158
K23117|lcp;endo-cleavingrubberdioxygenase[EC:1.13.11.87]	0	1.65563	3.78151	0	0	0	0	2.22222	0	0	0	0	0	0	0	0	0.295858	0	0	0	0.194175	0	0	0	0	0	0	0	0	0	0	0	0	0	0	0.168492	0.0424268	0	0	0	0	0	0	0	1.3834	0	0	0	0
K18855|E1.1.1.374;UDP-N-acetylglucosamine3-dehydrogenase[EC:1.1.1.374]	0	0.993377	3.78151	0	0	0	0	0	0	0	0	0	0.719424	0	0	0	0.295858	0.0862813	0	0	0.0970874	0	0	0	0.694444	0.873908	0	0	0	0.338219	0	0	0	0	0	0	0.424268	0	0.756757	0.0606796	2.7668	0	0	0	0.197628	0	0.777202	0	0
K07257|spsF;sporecoatpolysaccharidebiosynthesisproteinSpsF	0	0	3.78151	0	0	0	1.0929	0	0	0	0	0	0.719424	0	0	0	0	0	0	0	0.0970874	0	0	0	0	0	4.34783	0	0	0.225479	0	0	0	0	0	0	0.0848536	0.10929	0.216216	0	1.18577	0.159236	0	0	0	0	0	0	0
K25232|fakB;fattyacidkinasefattyacidbindingsubunit	1.63934	37.4172	3.64146	0	0	0	0	0	0	0	0	0	17.2662	0	0	0	1.77515	0	0	0	2.42718	0	0	0	0	13.4831	2.17391	0	21.7391	11.274	0	0	0	13.3333	0	0	1.48494	0	9.2973	0	13.0435	0.159236	0	0	0.395257	1.40845	4.66321	0	0
K03724|lhr;ATP-dependenthelicaseLhrandLhr-likehelicase[EC:3.6.4.135.6.2.4]	0	29.1391	3.64146	0	17.9245	0	2.73224	4.44444	1.53322	33.3333	0	7.14286	0	0	0	0	1.47929	1.29422	0	1.5625	0.194175	2.11268	0	11.0236	5.95238	0	0	2.85714	0	0.225479	0	6.6823	0	0	8.92116	0.084246	0.593975	0.218579	0.648649	3.21602	0.395257	2.30892	0	0	1.58103	0	0	2.5	2.63158
K04343|strB;streptomycin6-kinase[EC:2.7.1.72]	0	24.8344	3.64146	0	0	0	4.91803	0	0	0	0	0	0	0	0	0	3.25444	0	0	0	0	0	0	0	0.595238	0	0	0	0	0.450958	0	0.468933	0	0	1.14108	0.084246	0.296988	0	0.108108	0.424757	1.58103	0.159236	0.8	7.31707	1.18577	9.85915	0	0	2.63158
K00140|mmsA,iolA,ALDH6A1;malonate-semialdehydedehydrogenase(acetylating)/methylmalonate-semialdehydedehydrogenase[EC:1.2.1.181.2.1.27]	0	17.8808	3.64146	0	29.2453	6.66667	12.0219	6.66667	6.64395	0	0	0	6.47482	7.14286	6.25	0	1.18343	3.79638	0	1.5625	1.5534	3.52113	0	31.4961	12.004	6.36704	2.17391	0	0	4.62232	0	8.55803	1.22951	0	8.71369	2.52738	2.80017	1.0929	2.48649	1.33495	9.48617	7.32484	0.8	0	2.17391	1.40845	4.66321	7.5	10.5263
K00540|fqr;F420H(2)-dependentquinonereductase[EC:1.1.98.-]	0	16.2252	3.64146	0	0	0	0	4.44444	0	0	0	0	0	0	12.5	0	2.66272	0	0	0	0.194175	0	0	0	0	0	0	0	0	0	0	0	0	0	0.103734	0.168492	0.12728	0	0	0	0	0.0796178	0	0	0.592885	0	0	0	0
K06201|cutC;copperhomeostasisprotein	3.27869	11.9205	3.64146	0	0	0	0	0	0.340716	100	0	0	1.43885	0	0	0	2.07101	0.258844	0	0	0.38835	0	0	0	1.4881	3.99501	2.17391	0	19.5652	1.1274	0	0.3517	2.45902	3.33333	2.59336	2.52738	0.721256	0	1.40541	0.121359	1.97628	1.51274	0.8	0	55.9289	0	1.03627	0	0
K01561|dehH;haloacetatedehalogenase[EC:3.8.1.3]	0	11.9205	3.64146	0	5.66038	0	2.73224	0	0.170358	0	0	0	0	0	6.25	0	2.07101	0.129422	0	0	0.776699	0.704225	0	4.72441	2.77778	0	0	0	0	0	0	1.99297	0	0	4.35685	0.168492	0.0848536	0.218579	0	0.121359	0	0.398089	0	0	0.592885	0	0	0	0
K00339|nuoJ;NADH-quinoneoxidoreductasesubunitJ[EC:7.1.1.2]	0	9.27152	3.64146	0	0	0	1.0929	0	0	0	0	0	0	0	0	0	10.355	3.96894	0	0	0.194175	0	0	13.3858	4.56349	0.124844	0	0	0	0.450958	0	10.551	0	0	0.518672	0	0.551549	0.10929	1.18919	0.606796	0.395257	0.477707	0	0	1.97628	1.40845	0	0	0
K12583|mgtA;phosphatidylinositolalpha1,6-mannosyltransferase[EC:2.4.1.-]	0	8.27815	3.64146	0	0	0	0	2.22222	0	0	0	0	0	0	0	0	0.295858	0.0862813	0	0	0.194175	0	0	0	0.0992063	0	0	0	0	0	0	0	0	0	0	0.084246	0.0424268	0	0.216216	0	0	0	0	0	0.197628	0	0	0	0
K16264|czcD,zitB;cobalt-zinc-cadmiumeffluxsystemprotein	0	8.27815	3.64146	0	0	0	4.37158	0	0.851789	0	0	0	10.0719	7.14286	6.25	0	3.84615	0.474547	0	3.125	6.8932	0.469484	0	7.08661	5.05952	4.74407	2.17391	0	4.34783	2.70575	0	1.7585	0.409836	6.66667	3.94191	1.0952	1.31523	0.327869	2.48649	1.57767	7.11462	3.42357	2.8	2.43902	1.3834	0	2.07254	0	0
K09165|K09165;dodecin	0	7.94702	3.64146	0	3.77358	0	2.18579	0	2.72572	0	0	0	0	0	6.25	0	0.295858	0.345125	0	1.5625	0.291262	1.17371	0	15.748	4.7619	0	0	0	0	0.225479	0	1.99297	0	0	4.35685	0.336984	0.636402	0.10929	0.216216	0.303398	0	1.11465	0.8	0	29.8419	0	0	0	0
K18197|yesW;rhamnogalacturonanendolyase[EC:4.2.2.23]	0	7.94702	3.64146	0	0	0	0	0	0.170358	0	0	0	0	0	0	0	2.36686	0.0862813	0	0	0.38835	0	0	0	0	2.12235	0	0	0	0.338219	0	0	0	0	0	0.084246	0.12728	0	0.756757	0.0606796	0.395257	0.0796178	0	0	0.395257	0	0.518135	0	0
K06442|tlyA;23SrRNA(cytidine1920-2'-O)/16SrRNA(cytidine1409-2'-O)-methyltransferase[EC:2.1.1.2262.1.1.227]	0	7.61589	3.64146	0	0	0	3.27869	15.5556	0.851789	0	0	0	0.719424	0	0	0	7.39645	0.517688	0	0	0.38835	0.704225	0	0	1.98413	4.11985	0	0	10.8696	4.17136	0	0.820633	0	0	0.726141	0	0.848536	0.10929	3.56757	0.849515	1.97628	0.477707	0	0	1.3834	0	1.29534	0	0
K01167|rnaSA;ribonucleaseT1[EC:4.6.1.24]	0	7.28477	3.64146	0	0	0	3.27869	0	0	0	0	0	0	0	0	0	0.887574	0.215703	0	0	0.0970874	0.234742	0	0	1.98413	0	0	0	0	0	0	0.117233	0	0	0.93361	0	0.0424268	0	0	0.0606796	0	0.398089	0	0	0.790514	0	0	0	0
K01638|aceB,glcB;malatesynthase[EC:2.3.3.9]	0	7.28477	3.64146	0	14.1509	0	6.01093	0	4.59966	0	33.3333	0	5.03597	0	0	0	1.18343	1.20794	0	1.5625	0.873786	1.17371	0	20.4724	6.94444	2.62172	0	1.42857	0	8.56821	0	5.04103	2.86885	0	4.46058	1.93766	1.48494	0.218579	0.648649	0.364078	8.69565	9.87261	2.4	7.31707	2.56917	1.40845	2.59067	2.5	0
K15923|AXY8,FUC95A,afcA;alpha-L-fucosidase2[EC:3.2.1.51]	0	6.62252	3.64146	0	0	0	0	0	0.170358	0	0	0	0.719424	0	0	0	0.295858	0.0431406	0	0	0.485437	0	0	0	0.0992063	0.998752	0	0	2.17391	0.901917	0	0	0	0	0.518672	0.084246	0.424268	0.10929	1.18919	0.242718	2.37154	0.159236	0	0	0.790514	0	0.518135	0	0
K01937|pyrG,CTPS;CTPsynthase[EC:6.3.4.2]	1.63934	4.96689	3.64146	0	16.0377	20	3.82514	4.44444	2.38501	0	0	0	6.47482	14.2857	6.25	0	6.50888	2.02761	0	0	2.13592	0.704225	0	12.5984	5.55556	10.362	0	1.42857	2.17391	6.76437	0	2.69637	1.63934	0	2.6971	8.67734	1.52737	0.437158	5.72973	0.667476	9.09091	7.40446	2.4	4.87805	2.56917	1.40845	3.88601	2.5	2.63158
K01640|HMGCL,hmgL;hydroxymethylglutaryl-CoAlyase[EC:4.1.3.4]	0	4.63576	3.64146	0	25.4717	0	4.91803	0	4.4293	0	0	0	2.8777	0	0	0	0	1.07852	0	1.5625	0.970874	4.92958	0	20.4724	6.64683	3.37079	4.34783	0	0	2.36753	33.3333	2.34467	0	0	5.60166	0.168492	0.848536	0	1.08108	0.910194	4.34783	1.43312	0	0	3.35968	0	0.518135	10	0
K06136|pqqB;pyrroloquinolinequinonebiosynthesisproteinB	0	2.64901	3.64146	0	5.66038	0	9.83607	0	1.53322	0	33.3333	0	0	0	0	0	0.591716	0.992235	0	4.6875	0.0970874	0.234742	0	6.29921	1.98413	0	0	5.71429	0	0	0	0.937866	0	0	0.726141	1.93766	0.296988	0	0.108108	0.242718	0.395257	0.557325	0.4	0	0.395257	0	0	0	0
K02553|rraA,menG;regulatorofribonucleaseactivityA	0	0.331126	3.64146	50	7.54717	0	0.546448	4.44444	4.08859	100	0	0	0.719424	0	0	0	0	0.776531	0	0.78125	0.0970874	0.234742	0	14.9606	4.46429	1.37328	4.34783	0	0	1.35287	66.6667	3.28253	12.2951	0	4.04564	2.27464	1.1031	0	0.648649	0.667476	0	4.29936	4.4	17.0732	0.988142	0	1.29534	2.5	0
K13892|gsiA;glutathionetransportsystemATP-bindingprotein	0	0	3.64146	0	0	6.66667	1.0929	0	0	0	0	0	0	0	0	0	0	0.345125	0	0	0.38835	1.17371	0	0	1.28968	0	0	0	0	0	0	0.234467	0	0	0.93361	0.084246	0.806109	0	0	0	0	0.318471	9.6	0	0.197628	0	0.518135	0	0
K00254|DHODH,pyrD;dihydroorotatedehydrogenase[EC:1.3.5.2]	0	48.3444	3.5014	50	12.2642	0	2.18579	8.88889	3.91823	0	0	0	0.719424	7.14286	0	0	0.887574	1.29422	0	0	0.485437	0.704225	0	22.0472	4.36508	0.998752	0	1.42857	0	0	16.6667	2.8136	2.45902	0	4.35685	0.926706	0.93339	0.218579	1.18919	3.2767	1.18577	4.4586	2	2.43902	0	0	2.07254	2.5	23.6842
K24163|nhaK;monovalentcation/hydrogenantiporter	1.63934	38.4106	3.5014	0	16.9811	0	0	0	1.87394	100	0	7.14286	0	0	6.25	0	13.3136	0.776531	0	0	0.582524	0.938967	0	4.72441	2.38095	4.74407	0	1.42857	10.8696	1.80383	0	3.04807	0	6.66667	3.11203	1.17944	0.763683	0	2.48649	0.485437	0.395257	1.27389	1.2	0	0.790514	0	2.33161	2.5	0
K01970|accD2;acyl-CoAcarboxylasesubunitbeta[EC:6.4.1.-]	0	33.1126	3.5014	0	0	0	0	0	0	0	0	0	0	0	0	0	1.47929	0	0	0	0.194175	0	0	0	0	0	0	0	0	0	0	0	0	0	0	0.168492	0.0424268	0	0	0.0606796	0	0	0.4	0	0	0	0	0	0
K00010|iolG;myo-inositol2-dehydrogenase/D-chiro-inositol1-dehydrogenase[EC:1.1.1.181.1.1.369]	0	32.4503	3.5014	0	2.83019	13.3333	2.18579	6.66667	2.21465	0	0	0	2.8777	0	6.25	0	0.591716	0.301984	0	0	0.873786	0.469484	0	7.08661	6.05159	5.1186	0	0	0	1.46561	0	0.820633	0.409836	0	2.80083	1.17944	0.636402	0.218579	2.05405	0.788835	3.55731	3.42357	3.6	14.6341	0.395257	1.40845	4.40415	0	39.4737
K21744|tipA;MerRfamilytranscriptionalregulator,thiopeptideresistanceregulator	0	20.1987	3.5014	0	0	0	0	0	0	0	0	0	0	0	0	0	3.25444	0.0431406	0	0	0.291262	0.234742	0	0	0.793651	0.249688	0	0	2.17391	0.225479	0	0.117233	0	0	0.207469	0.084246	0.339415	0	0.540541	0.0606796	0.790514	0.159236	0.4	0	2.17391	1.40845	0.777202	0	0
K12503|E2.5.1.68;short-chainZ-isoprenyldiphosphatesynthase[EC:2.5.1.68]	0	19.2053	3.5014	0	0	0	0	8.88889	0	0	0	0	0	7.14286	6.25	0	9.1716	0	0	0	0.0970874	0	0	0	0.198413	0	0	0	0	0	0	0.117233	0	0	0.103734	0.42123	0.0848536	0	0	0	0	0.0796178	0	0	4.54545	4.22535	0	0	0
K00294|E1.2.1.88;1-pyrroline-5-carboxylatedehydrogenase[EC:1.2.1.88]	0	17.8808	3.5014	0	0	0	0	0	0	0	0	0	15.8273	0	0	0	1.47929	0	0	0	0.485437	0.704225	0	0	0.297619	13.8577	8.69565	0	0	11.0485	0	0.234467	0	0	0.622407	0.336984	0.466695	0	2.48649	0	12.6482	0.0796178	0	0	1.18577	1.40845	3.36788	0	0
K07220|K07220;uncharacterizedprotein	0	17.2185	3.5014	0	4.71698	0	2.73224	0	1.70358	0	0	0	2.15827	0	0	0	1.47929	0.69025	0	0	0.485437	0.469484	0	1.5748	5.55556	8.11486	0	5.71429	0	10.823	0	3.04807	1.63934	0	5.49793	1.0952	1.18795	0	3.24324	0.424757	8.3004	2.2293	0.8	0	3.95257	0	3.10881	0	2.63158
K05712|mhpA;3-(3-hydroxy-phenyl)propionatehydroxylase[EC:1.14.13.127]	0	16.2252	3.5014	0	1.88679	0	2.18579	2.22222	0.170358	0	33.3333	0	0	0	6.25	0	0.295858	0.258844	0	0.78125	0.38835	0	0	5.51181	2.57937	0.374532	0	0	0	0.450958	0	1.99297	0	0	5.80913	0.589722	0.339415	0.10929	0	0.424757	0	0.398089	0	0	0.592885	0	0	5	0
K08970|rcnA;nickel/cobalttransporter(NicO)familyprotein	0	16.2252	3.5014	50	0	13.3333	4.37158	0	0.681431	0	0	0	0	0	0	0	0.295858	0.345125	0	0	0	0	0	2.3622	0.992063	0	0	0	0	0.225479	0	0.7034	0	0	1.86722	0.673968	0.381841	0	0	0.606796	0.395257	1.19427	3.6	0	0	0	0.518135	0	0
K07005|K07005;uncharacterizedprotein	0	14.5695	3.5014	0	0	0	0.546448	2.22222	0	0	0	0	0.719424	0	0	0	0.591716	0.215703	0	0.78125	0.679612	0	0	0	1.98413	0.873908	4.34783	0	0	2.81849	0	0.3517	0.409836	0	0.622407	0.084246	0.339415	0	0.756757	0.182039	3.55731	0.238854	0	0	2.37154	0	1.03627	0	0
K08641|vanX;zincD-Ala-D-Aladipeptidase[EC:3.4.13.22]	0	12.2517	3.5014	0	7.54717	0	0.546448	0	1.1925	0	0	0	0	0	0	0	5.6213	0.388266	0	0.78125	0.291262	1.17371	0	3.14961	2.87698	0.749064	0	0	0	1.80383	0	0.937866	0.409836	0	1.65975	0.084246	0.296988	0	0.648649	0.364078	1.58103	0.159236	0.8	0	0.395257	0	0.518135	0	0
K19267|qorB;NAD(P)Hdehydrogenase(quinone)[EC:1.6.5.2]	1.63934	10.9272	3.5014	0	2.83019	20	1.63934	0	0.340716	0	0	0	0.719424	0	6.25	0	0.887574	1.1648	0	0	0.194175	0.938967	0	0	3.47222	2.24719	0	0	4.34783	0.676437	0	0.468933	0	3.33333	1.86722	0.589722	0.254561	0.10929	1.08108	0.546117	1.97628	0.716561	0.8	2.43902	2.37154	0	0.777202	0	0
K01206|FUCA;alpha-L-fucosidase[EC:3.2.1.51]	0	10.596	3.5014	0	0	0	1.0929	0	0.170358	0	0	0	0.719424	0	6.25	0	2.07101	0.129422	0	0	0.38835	0	0	0	0.694444	1.62297	0	0	0	0.563698	0	0.468933	0.409836	0	0.207469	0.336984	0.806109	0	0.972973	0.0606796	1.58103	0.0796178	0	0	0.988142	0	1.29534	0	0
K01834|PGAM,gpmA;2,3-bisphosphoglycerate-dependentphosphoglyceratemutase[EC:5.4.2.11]	0	10.2649	3.5014	0	0	6.66667	1.0929	0	0.170358	0	0	0	10.0719	0	0	0	2.36686	0.431406	100	0	3.98058	0	0	0.787402	2.08333	13.9825	2.17391	0	19.5652	9.47012	0	1.64127	0	3.33333	3.42324	1.93766	0.848536	0	3.56757	1.27427	9.48617	3.42357	2.4	2.43902	2.96443	0	5.44041	0	0
K07160|pxpA;5-oxoprolinase(ATP-hydrolysing)subunitA[EC:3.5.2.9]	0	9.60265	3.5014	50	13.2075	0	5.46448	6.66667	3.74787	0	0	0	2.15827	0	6.25	0	1.18343	0.733391	0	0	1.06796	0.938967	0	18.8976	9.52381	1.87266	6.52174	0	0	4.2841	0	3.517	2.04918	0	6.74274	1.51643	1.31523	0.327869	1.40541	0.606796	4.74308	1.83121	3.2	0	0.592885	0	5.44041	2.5	0
K11081|phnS;2-aminoethylphosphonatetransportsystemsubstrate-bindingprotein	0	8.60927	3.5014	0	0	0	0	0	0	0	0	0	0	0	0	0	0.295858	0	0	0	0	1.64319	0	0	0.496032	0	0	0	0	0	0	1.0551	0	0	0.311203	0	0	0	0	0.121359	0	0.318471	0.8	0	0	0	0	0	0
K02914|RP-L34,MRPL34,rpmH;largesubunitribosomalproteinL34	4.91803	7.94702	3.5014	0	3.77358	0	2.73224	0	4.77002	0	66.6667	7.14286	6.47482	0	0	0	2.36686	0.64711	0	1.5625	0.970874	0.469484	0	1.5748	4.86111	13.608	0	0	17.3913	10.823	0	8.67526	2.45902	6.66667	1.55602	3.03286	2.58804	0.765027	4	1.03155	11.0672	8.20064	16.4	7.31707	0.197628	4.22535	4.92228	2.5	2.63158
K03767|PPIA;peptidyl-prolylcis-transisomeraseA(cyclophilinA)[EC:5.2.1.8]	1.63934	7.61589	3.5014	0	4.71698	0	1.0929	2.22222	2.89608	0	0	0	0	0	0	0	1.18343	1.3805	0	0	0.291262	0.234742	0	40.9449	2.48016	1.49813	0	0	8.69565	1.01466	16.6667	2.34467	1.63934	6.66667	1.97095	5.89722	1.2728	0.10929	0.108108	0	0	2.54777	6.4	2.43902	0.790514	0	2.07254	2.5	0
K24120|ahpE;mycoredoxin-dependentperoxiredoxin[EC:1.11.1.29]	0	6.95364	3.5014	0	0	0	0	0	0	0	0	0	0	0	18.75	0	0.295858	0	0	0	0	0	0	0	0	0	0	0	0	0	0	0	0	0	0.207469	0	0.0424268	0	0	0	0	0	0	0	5.73123	0	0	0	0
K01468|hutI,AMDHD1;imidazolonepropionase[EC:3.5.2.7]	0	6.62252	3.5014	0	9.43396	0	2.73224	2.22222	2.21465	0	0	0	0.719424	14.2857	0	0	0.295858	3.45125	0	0	1.16505	0.469484	0	17.3228	6.34921	1.9975	6.52174	0	0	1.01466	0	2.4619	2.45902	0	3.0083	1.01095	1.52737	0	0.972973	0.546117	1.97628	2.07006	0.4	0	0.790514	2.8169	0.777202	5	0
K07046|E3.1.1.120;L-fucono-1,5-lactonase[EC:3.1.1.120]	0	6.62252	3.5014	0	0	0	0.546448	0	1.1925	0	0	0	0	0	0	0	0.295858	0.172563	0	0	0.194175	2.8169	0	0.787402	2.18254	0.62422	0	0	0	0.11274	0	1.0551	0	0	2.59336	0.252738	0.12728	0.10929	0.216216	0.303398	0	0.238854	0	0	0.988142	0	0.777202	0	0
K09136|ycaO;ribosomalproteinS12methylthiotransferaseaccessoryfactor	0	6.62252	3.5014	0	15.0943	6.66667	1.0929	4.44444	2.21465	0	0	0	2.15827	0	0	0	0.295858	0.64711	0	1.5625	0.0970874	0.234742	0	18.1102	3.1746	0.249688	10.8696	0	0	0.338219	0	3.39977	0	0	1.55602	2.44313	0.466695	0.10929	0.108108	0.303398	0.790514	4.14013	1.2	4.87805	0.197628	0	2.33161	2.5	2.63158
K02081|agaR;DeoRfamilytranscriptionalregulator,agaoperontranscriptionalrepressor	0	6.29139	3.5014	0	0	0	1.0929	2.22222	0.170358	0	0	0	0	0	0	0	0.295858	0.215703	0	0	0	0	0	0	0.694444	0.124844	0	0	2.17391	0.11274	0	0	2.45902	0	1.03734	2.94861	0.169707	0.327869	0.108108	0.0606796	0.395257	0.796178	4	0	1.58103	1.40845	2.07254	0	0
K03325|ACR3,arsB;arsenitetransporter	0	6.29139	3.5014	0	16.9811	0	2.73224	2.22222	2.55537	0	0	0	5.03597	0	0	0	0.591716	1.20794	0	0	0.970874	0.469484	0	10.2362	6.64683	2.62172	0	0	0	3.94589	33.3333	2.69637	1.22951	0	4.97925	0.505476	1.18795	0	2.48649	1.27427	4.34783	2.07006	1.2	0	2.37154	0	1.29534	0	7.89474
K01759|GLO1,gloA;lactoylglutathionelyase[EC:4.4.1.5]	1.63934	5.96026	3.5014	0	9.43396	0	7.65027	0	4.77002	0	0	0	5.03597	0	0	0	0.887574	2.11389	0	0	2.3301	3.28638	50	26.7717	14.9802	7.99001	8.69565	1.42857	19.5652	9.13191	0	8.32356	4.91803	6.66667	7.36515	3.20135	2.54561	1.96721	5.83784	2.3665	16.2055	7.48408	4	4.87805	2.7668	0	8.29016	5	0
K01233|csn;chitosanase[EC:3.2.1.132]	0	5.96026	3.5014	0	0	0	0	0	0.170358	0	0	0	0	0	12.5	0	4.43787	0	0	0	0.0970874	0	0	0	0.0992063	0.124844	0	0	0	0.225479	0	0	0	0	0	0	0	0	0	0	0.395257	0.0796178	0	0	1.3834	0	0.259067	0	0
K03789|rimI;[ribosomalproteinS18]-alanineN-acetyltransferase[EC:2.3.1.266]	1.63934	4.96689	3.5014	0	9.43396	0	2.73224	0	4.77002	0	33.3333	0	2.15827	0	0	0	5.02959	1.20794	0	2.34375	0.485437	0.469484	0	22.8346	5.55556	3.74532	2.17391	0	6.52174	3.49493	0	0.7034	0.409836	0	2.90456	1.43218	2.12134	0	7.02703	0.788835	4.34783	2.30892	0.4	0	0	0	1.81347	7.5	0
K01039|gctA;glutaconateCoA-transferase,subunitA[EC:2.8.3.12]	0	4.30464	3.5014	0	10.3774	0	2.18579	0	0.851789	0	0	0	0	0	0	0	0.295858	0.172563	0	3.125	1.65049	0.234742	0	12.5984	1.78571	0.124844	0	0	0	0.450958	0	0.586166	0	0	1.86722	0.252738	0.466695	0	0.324324	0.485437	0.395257	1.03503	0	0	0.592885	0	0.259067	5	0
K07001|K07001;NTEfamilyprotein	0	3.31126	3.5014	0	23.5849	0	8.74317	0	5.79216	0	100	0	3.59712	0	0	0	0.887574	2.24331	0	2.34375	0.873786	3.28638	50	16.5354	12.5	3.49563	0	1.42857	0	3.26945	0	8.0891	1.22951	0	13.278	3.53833	2.03649	0.546448	4	1.75971	7.11462	4.53822	2.8	0	0.592885	2.8169	4.14508	10	15.7895
K02116|atpI;ATPsynthaseproteinI	0	2.98013	3.5014	0	27.3585	0	1.0929	0	11.0733	0	0	0	3.59712	0	0	0	0.591716	1.07852	0	3.125	0.873786	10.7981	0	13.3858	11.1111	6.99126	2.17391	0	0	5.4115	0	1.87573	2.86885	0	1.34855	10.952	2.92745	0.218579	2.48649	0.485437	4.34783	11.7834	0.8	2.43902	7.11462	0	6.21762	5	0
K03733|xerC;integrase/recombinaseXerC	0	1.98675	3.5014	0	50.9434	0	3.27869	4.44444	4.59966	0	0	0	0.719424	0	6.25	0	0.295858	0.69025	0	0.78125	0.582524	1.17371	0	25.9843	7.7381	5.36829	0	1.42857	0	11.9504	0	1.17233	0.409836	3.33333	5.29046	0.926706	1.14552	1.0929	1.94595	0.849515	3.55731	2.54777	4.8	7.31707	0.988142	5.6338	1.29534	10	0
K00882|fruK;1-phosphofructokinase[EC:2.7.1.56]	1.63934	1.65563	3.5014	0	9.43396	0	0	0	0.681431	0	0	0	0	0	0	0	0	0.172563	0	0	1.26214	0	0	28.3465	0.694444	2.87141	6.52174	0	10.8696	4.2841	0	1.64127	0.819672	3.33333	0.311203	0.673968	0.509122	0	4.97297	0.121359	3.55731	3.5828	0.8	0	0	0	1.5544	0	5.26316
K00853|araB;L-ribulokinase[EC:2.7.1.16]	0	0.331126	3.5014	0	0	0	0.546448	0	0	0	0	0	0.719424	0	0	0	0.295858	0.0862813	0	0	0.0970874	0	0	0	0.396825	2.74657	0	0	0	1.01466	0	0.468933	0	0	0.207469	5.72873	0.636402	0	0.648649	0	2.7668	1.43312	1.2	2.43902	0	0	3.36788	0	0
K02227|cbiB,cobD;adenosylcobinamide-phosphatesynthase[EC:6.3.1.10]	0	88.0795	3.36134	0	4.71698	0	0	0	3.40716	0	0	0	0	0	0	0	1.47929	0.905953	0	0	0.582524	0.469484	0	33.8583	3.86905	0.749064	2.17391	0	0	0.450958	0	3.28253	0	0	4.56432	0.252738	0.636402	0.218579	0.648649	0.970874	0	1.19427	0	0	0	0	0	0	0
K00605|gcvT,AMT;glycinecleavagesystemTprotein(aminomethyltransferase)[EC:2.1.2.10]	0	64.2384	3.36134	0	52.8302	0	3.82514	0	2.55537	0	0	0	2.15827	0	6.25	0	2.36686	1.46678	0	0	0.873786	0.938967	0	18.8976	9.12698	8.48939	0	2.85714	0	5.07328	0	2.69637	0.409836	0	3.83817	6.48694	1.52737	0.437158	3.45946	2.00243	1.97628	5.01592	2	0	3.55731	1.40845	1.5544	2.5	18.4211
K08224|ynfM;MFStransporter,YNFMfamily,putativemembranetransportprotein	0	38.0795	3.36134	0	11.3208	6.66667	3.82514	2.22222	1.02215	0	66.6667	0	5.03597	0	0	0	2.95858	0.560828	0	0	0.194175	0.469484	0	15.748	2.87698	0.998752	0	0	0	1.80383	0	1.28957	0.409836	0	15.8714	2.0219	0.593975	0	2.48649	0.546117	1.97628	3.42357	3.6	2.43902	0	0	0	0	5.26316
K04079|HSP90A,htpG;molecularchaperoneHtpG	0	32.4503	3.36134	0	7.54717	0	2.73224	8.88889	3.91823	0	0	0	5.7554	0	0	0	2.07101	1.5962	0	0	1.06796	1.17371	0	19.685	3.96825	2.12235	0	0	0	3.72041	0	2.93083	1.63934	0	5.29046	2.61163	2.71532	0	2.59459	3.39806	8.3004	6.05096	4.4	0	0.988142	0	3.62694	0	0
K00297|metF,MTHFR;methylenetetrahydrofolatereductase(NADH)[EC:1.5.1.54]	1.63934	27.8146	3.36134	0	4.71698	0	5.46448	4.44444	2.72572	0	0	7.14286	0	0	0	0	0.591716	0.905953	0	4.6875	0.0970874	0.704225	0	27.5591	5.95238	0.998752	0	1.42857	6.52174	0.789177	16.6667	2.34467	10.2459	0	4.46058	1.60067	1.82435	0.10929	1.40541	0.485437	0	3.18471	2.8	0	1.18577	0	5.95855	0	2.63158
K06720|ectC;L-ectoinesynthase[EC:4.2.1.108]	0	17.8808	3.36134	0	6.60377	0	1.0929	2.22222	1.53322	0	0	0	2.8777	0	0	50	1.77515	0.0862813	0	0	0.582524	0	0	6.29921	3.27381	0.998752	0	0	0	0.450958	16.6667	0.234467	0	0	0.622407	0.252738	0.593975	0	0.648649	0.121359	1.97628	0.557325	0	0	1.58103	0	0.518135	0	10.5263
K01695|trpA;tryptophansynthasealphachain[EC:4.2.1.20]	0	15.2318	3.36134	0	6.60377	13.3333	2.18579	0	1.36286	0	0	7.14286	0	0	0	0	0.887574	0.905953	0	0.78125	0.194175	2.11268	0	54.3307	2.97619	0.249688	0	0	0	0	33.3333	4.33763	1.63934	0	7.98755	0.084246	3.39415	0.437158	2.05405	5.09709	0.395257	2.70701	0.8	2.43902	0	0	0.777202	7.5	15.7895
K00338|nuoI;NADH-quinoneoxidoreductasesubunitI[EC:7.1.1.2]	0	14.9007	3.36134	0	73.5849	20	0.546448	0	0.170358	0	0	0	0.719424	0	0	0	0.295858	0.776531	0	0	0.291262	1.17371	0	25.1969	11.9048	0.499376	13.0435	5.71429	0	0.11274	16.6667	1.17233	0	0	1.03734	0	0.636402	0.10929	0.972973	5.40049	2.37154	0.557325	0	0	3.16206	1.40845	0.518135	0	2.63158
K15526|mshC;L-cysteine:1D-myo-inositol2-amino-2-deoxy-alpha-D-glucopyranosideligase[EC:6.3.1.13]	0	14.9007	3.36134	0	0	0	0	0	0	0	0	0	0	0	6.25	0	1.47929	0	0	0	0.291262	0	0	0	0.0992063	0	0	0	0	0	0	0	0	0	0.207469	0.84246	0.169707	0	0	0	0	0	0	0	1.77866	0	0	0	0
K02888|RP-L21,MRPL21,rplU;largesubunitribosomalproteinL21	4.91803	13.5762	3.36134	50	5.66038	0	7.10383	4.44444	9.88075	0	0	0	6.47482	0	0	0	6.50888	2.5453	0	1.5625	1.06796	1.17371	0	20.4724	5.85317	8.2397	8.69565	1.42857	15.2174	6.76437	16.6667	3.75147	1.22951	10	1.24481	2.10615	2.92745	0.546448	6.48649	0.424757	5.92885	7.16561	4.4	0	2.37154	5.6338	3.88601	0	0
K00362|nirB;nitritereductase(NADH)largesubunit[EC:1.7.1.15]	0	11.5894	3.36134	0	4.71698	6.66667	0.546448	4.44444	2.55537	0	0	0	0	0	0	0	0	0.69025	0	1.5625	0.679612	0.704225	0	3.93701	1.88492	0	0	1.42857	0	0	16.6667	1.28957	3.27869	0	1.24481	3.36984	0.381841	0	0	0.424757	0	4.14013	1.6	4.87805	0	0	0.259067	2.5	0
K02007|cbiM;cobalt/nickeltransportsystempermeaseprotein	0	11.2583	3.36134	0	0	6.66667	0	0	0.340716	0	0	7.14286	0	0	0	0	10.355	0	0	0	0.873786	0	0	0	0.396825	0.749064	0	0	2.17391	3.26945	0	0.820633	0	0	0.103734	0.758214	0.848536	0	1.08108	0.0606796	0.790514	0.238854	0.4	0	0.395257	0	1.29534	0	0
K01060|cah;cephalosporin-Cdeacetylase[EC:3.1.1.41]	0	9.27152	3.36134	0	0	0	0	0	0	0	0	0	0.719424	0	25	0	1.77515	0	0	0	0.485437	0	0	0	0.0992063	1.87266	0	0	2.17391	0.676437	0	0	0	0	0.414938	0	0.212134	0.10929	0.540541	0.0606796	1.97628	0	0	0	1.58103	0	1.03627	0	0
K01719|hemD,UROS;uroporphyrinogen-IIIsynthase[EC:4.2.1.75]	0	8.60927	3.36134	0	5.66038	0	2.18579	0	2.04429	0	0	0	0.719424	0	6.25	0	0.295858	0.560828	0	3.125	0.485437	0	0	7.08661	1.19048	0.749064	13.0435	7.14286	0	1.01466	16.6667	1.4068	0	0	3.42324	0.42123	0.466695	0	1.08108	0.121359	1.18577	1.11465	0.8	0	0.395257	0	3.62694	0	2.63158
K02484|K02484;two-componentsystem,OmpRfamily,sensorkinase[EC:2.7.13.3]	0	8.60927	3.36134	0	12.2642	0	4.91803	0	0.170358	0	0	0	0	0	0	0	0	0.862813	0	0	1.26214	10.7981	0	14.9606	2.87698	0.124844	0	0	2.17391	0.11274	0	3.1653	0	6.66667	4.14938	0.084246	0.424268	0	0.540541	0.303398	0	1.27389	1.2	0	2.17391	2.8169	0.777202	5	0
K01262|pepP;Xaa-Proaminopeptidase[EC:3.4.11.9]	3.27869	8.27815	3.36134	0	4.71698	0	3.27869	0	5.96252	0	0	28.5714	2.15827	0	12.5	0	1.47929	1.72563	0	0.78125	1.65049	3.28638	0	26.7717	6.15079	5.36829	23.913	0	10.8696	5.52424	0	2.8136	0	0	8.40249	0.758214	1.35766	0.546448	4.10811	1.57767	12.253	4.29936	8	2.43902	1.97628	2.8169	4.14508	5	0
K01273|DPEP;membranedipeptidase[EC:3.4.13.19]	0	7.94702	3.36134	0	6.60377	0	3.27869	0	2.72572	0	0	0	5.7554	0	0	0	2.66272	0.560828	0	1.5625	0.38835	0.938967	0	14.1732	6.05159	2.12235	0	2.85714	0	8.00451	16.6667	2.1102	1.22951	0	2.07469	0.758214	1.18795	0	1.94595	1.63835	2.37154	0.636943	0.8	0	0.395257	0	1.03627	2.5	0
K01585|speA;argininedecarboxylase[EC:4.1.1.19]	1.63934	7.61589	3.36134	0	11.3208	6.66667	2.18579	2.22222	2.55537	0	0	0	5.03597	0	6.25	0	1.18343	0.64711	0	6.25	0.582524	0.938967	0	20.4724	1.98413	2.49688	0	2.85714	0	4.96054	0	1.4068	3.27869	0	3.52697	1.0952	2.50318	0.10929	3.02703	0.242718	17.7866	3.74204	1.2	0	0.790514	1.40845	3.36788	0	0
K01768|E4.6.1.1;adenylatecyclase[EC:4.6.1.1]	0	7.61589	3.36134	0	6.60377	0	6.01093	6.66667	0.681431	0	0	0	0	0	0	0	1.18343	1.1648	0	4.6875	0.38835	0.704225	0	3.93701	10.0198	0.499376	0	1.42857	0	0.676437	0	2.8136	0.409836	0	4.66805	1.85341	1.23038	0.546448	0.756757	2.73058	0.790514	0.875796	0	0	1.77866	0	1.03627	2.5	0
K01494|dcd;dCTPdeaminase[EC:3.5.4.13]	0	6.95364	3.36134	0	6.60377	86.6667	4.91803	0	4.94037	0	0	0	0	0	0	0	0.887574	4.22778	0	0	1.06796	1.40845	0	11.0236	7.53968	0.998752	0	0	0	0.563698	33.3333	1.0551	0.409836	0	3.83817	0.589722	2.03649	1.20219	0.432432	12.1359	0.790514	4.14013	0	0	1.3834	2.8169	0.518135	10	0
K01790|rfbC,rmlC;dTDP-4-dehydrorhamnose3,5-epimerase[EC:5.1.3.13]	3.27869	6.62252	3.36134	0	2.83019	0	2.73224	2.22222	1.1925	0	0	0	1.43885	14.2857	0	0	0.295858	0.603969	0	1.5625	0.679612	1.87793	0	7.87402	6.05159	0.998752	2.17391	0	2.17391	1.91657	0	3.39977	0	33.3333	4.35685	0.589722	1.06067	0.10929	1.2973	0.182039	5.13834	1.75159	1.2	0	0.197628	0	0.259067	2.5	0
K09456|aidB;putativeacyl-CoAdehydrogenase	0	5.96026	3.36134	0	8.49057	0	1.0929	0	1.87394	0	0	0	0	0	0	0	0.591716	0.474547	0	0	0.582524	0	0	11.811	2.67857	0	0	0	0	0	0	1.64127	0	0	3.63071	0.673968	0.636402	0.218579	0	0.788835	0	1.03503	0.8	9.7561	0.592885	0	0.259067	0	0
K17829|ccrA;crotonyl-CoAreductase[EC:1.3.1.86]	0	5.96026	3.36134	0	0	0	0	0	0	0	0	0	0	0	12.5	0	0.887574	0	0	0	0.0970874	0	0	0	0	0	0	0	0	0	0	0	0	0	0	0.084246	0.12728	0	0	0	0	0	0	0	2.17391	0	0	0	0
K07054|K07054;uncharacterizedprotein	0	5.62914	3.36134	0	21.6981	0	0.546448	0	3.06644	0	0	0	0.719424	0	6.25	0	0.295858	0.992235	0	0	0.776699	0.234742	0	18.8976	4.06746	1.1236	0	0	6.52174	0.563698	0	1.4068	0	6.66667	3.21577	0.168492	0.636402	0	0.648649	1.09223	1.18577	1.75159	0	0	6.12648	0	0	2.5	0
K02446|glpX;fructose-1,6-bisphosphataseII[EC:3.1.3.11]	0	4.96689	3.36134	0	0	6.66667	0	4.44444	1.87394	0	0	0	4.31655	0	6.25	0	4.73373	0.129422	0	0	1.35922	0.234742	0	0	1.09127	2.87141	4.34783	0	0	2.81849	0	0.234467	1.63934	0	2.59336	0.758214	0.93339	0	4	0.0606796	7.11462	1.51274	1.2	2.43902	8.3004	1.40845	6.73575	0	0
K16013|cydD;ATP-bindingcassette,subfamilyC,bacterialCydD	0	4.96689	3.36134	0	2.83019	0	2.18579	0	1.1925	66.6667	0	0	2.15827	0	0	0	0	0.258844	0	0	0.291262	0.469484	0	1.5748	1.98413	1.9975	10.8696	0	0	0.450958	0	0.937866	4.09836	0	1.45228	1.43218	0.763683	0	2.37838	0.0606796	1.97628	2.46815	0.8	4.87805	0.197628	2.8169	1.81347	2.5	0
K02864|RP-L10,MRPL10,rplJ;largesubunitribosomalproteinL10	4.91803	4.30464	3.36134	0	1.88679	0	2.73224	8.88889	1.36286	0	0	7.14286	7.91367	7.14286	0	0	0.591716	0.862813	0	0.78125	1.45631	0.234742	0	0.787402	20.7341	7.86517	0	1.42857	21.7391	7.44081	16.6667	5.6272	3.68852	3.33333	5.49793	1.34794	2.16377	0.655738	5.94595	5.03641	13.834	6.28981	1.2	2.43902	1.3834	0	5.18135	0	2.63158
K07118|K07118;uncharacterizedprotein	3.27869	3.97351	3.36134	0	2.83019	0	0.546448	0	0.851789	0	0	0	3.59712	0	0	0	1.18343	0.474547	0	3.90625	0.873786	0.234742	0	10.2362	6.54762	3.74532	2.17391	1.42857	6.52174	2.70575	0	1.7585	0	3.33333	2.07469	0.589722	1.06067	0	2.37838	0.121359	6.71937	1.19427	0	2.43902	0.988142	0	5.44041	0	0
K08987|K08987;putativemembraneprotein	3.27869	3.97351	3.36134	0	0	0	4.91803	2.22222	0	0	0	0	0	0	0	0	0.887574	0.129422	0	0	0.291262	0.469484	0	0	0.694444	1.9975	0	0	4.34783	1.01466	0	0.7034	0	10	0.414938	0.673968	0.551549	0	0.756757	0.242718	1.18577	0.238854	0	0	0.592885	0	2.59067	0	0
K18220|tetM,tetO;ribosomalprotectiontetracyclineresistanceprotein	0	2.98013	3.36134	0	0	0	1.0929	0	0	0	0	0	0.719424	0	0	0	2.66272	0.0431406	0	0	0.582524	0	0	0.787402	0.694444	1.74782	0	0	0	0.676437	0	0	0	0	0.207469	0	0.169707	0	0.432432	0	3.16206	0	0	0	1.97628	0	1.29534	0	0
K16421|hmaS,nocF;4-hydroxymandelatesynthase[EC:1.13.11.46]	0	1.3245	3.36134	0	0	0	0	0	0	0	0	0	0	0	0	50	0.295858	0	0	0	0	0	0	0	0	0	0	0	0	0	0	0	0	0	0	0	0	0	0	0	0	0	0	0	0.395257	0	0	0	0
K01252|entB,dhbB,vibB,mxcF;bifunctionalisochorismatelyase/arylcarrierprotein[EC:3.3.2.16.3.2.14]	0	0	3.36134	0	0.943396	6.66667	0	0	0.170358	0	0	0	2.15827	0	0	0	0	0.172563	0	0	0	0.469484	0	0.787402	0.595238	0.124844	2.17391	0	0	0	0	0.117233	0	0	0.829876	0	0.381841	0.10929	0	0.121359	0	0.636943	0	0	0.395257	0	0.518135	0	0
K01844|kamD;beta-lysine5,6-aminomutasealphasubunit[EC:5.4.3.3]	0	0	3.36134	0	0	0	0	0	0	0	0	0	0	0	0	0	0	0.0431406	0	0	0	0	0	0	0	0	0	0	0	0.338219	0	0	0	0	0	0	0.0424268	0	0.216216	0	0	0	0	0	0	0	0	0	0
K02886|RP-L2,MRPL2,rplB;largesubunitribosomalproteinL2	0	0	3.36134	0	1.88679	0	2.73224	0	2.55537	100	33.3333	0	7.19424	0	0	0	0	0.474547	0	0	5.82524	0.234742	0	11.0236	6.44841	1.49813	0	0	0	2.81849	0	13.7163	1.63934	6.66667	18.2573	1.51643	0.678829	0.218579	2.81081	0.242718	3.16206	0.875796	0	0	1.18577	1.40845	13.4715	0	0
K00457|HPD,hppD;4-hydroxyphenylpyruvatedioxygenase[EC:1.13.11.27]	0	15.5629	3.22129	0	26.4151	0	7.10383	2.22222	2.55537	0	0	0	1.43885	7.14286	0	0	0.887574	1.3805	0	0.78125	0.291262	1.40845	0	13.3858	9.22619	0.749064	0	1.42857	0	1.1274	0	8.20633	1.63934	0	8.50622	1.51643	1.14552	0.327869	0.108108	0.788835	3.55731	5.01592	1.2	2.43902	2.17391	0	1.81347	10	2.63158
K01055|pcaD;3-oxoadipateenol-lactonase[EC:3.1.1.24]	0	14.5695	3.22129	0	16.9811	0	2.73224	2.22222	2.72572	0	33.3333	0	0	0	0	0	0.887574	0.776531	0	0	0.485437	0.938967	0	40.1575	5.75397	0.374532	0	0	0	0.11274	0	4.80657	0	0	4.25311	0.252738	0.254561	0	0.648649	0.910194	0.790514	0.557325	0.4	0	0.395257	0	0.259067	0	0
K01848|E5.4.99.2A,mcmA1;methylmalonyl-CoAmutase,N-terminaldomain[EC:5.4.99.2]	0	11.2583	3.22129	0	0	0	0	2.22222	0.170358	0	0	0	1.43885	0	0	0	1.77515	0	0	0	0.776699	0	0	0	0.0992063	2.37203	0	0	0	3.26945	0	0	0	0	0	0	0.169707	0	0.756757	0.0606796	1.97628	0	0	0	0.395257	1.40845	0.259067	0	0
K00077|panE,apbA;2-dehydropantoate2-reductase[EC:1.1.1.169]	0	10.9272	3.22129	0	15.0943	0	6.55738	0	1.53322	0	0	0	8.63309	7.14286	0	0	2.07101	1.85505	0	3.125	1.5534	0.469484	0	19.685	10.9127	8.11486	2.17391	0	4.34783	8.00451	0	5.74443	0	0	7.57261	1.43218	1.7395	0.327869	4.32432	0.606796	7.90514	4.21975	4.8	4.87805	2.96443	0	4.66321	0	7.89474
K01835|pgm;phosphoglucomutase[EC:5.4.2.2]	1.63934	10.596	3.22129	0	8.49057	0	3.82514	2.22222	2.21465	0	0	14.2857	3.59712	0	0	50	1.18343	0.733391	0	0.78125	1.74757	1.40845	0	4.72441	3.1746	7.99001	2.17391	0	17.3913	7.21533	33.3333	1.0551	4.5082	10	1.14108	0.505476	1.52737	0.546448	2.48649	0.242718	5.13834	2.07006	0.8	0	0	1.40845	2.07254	0	2.63158
K00856|ADK,adoK;adenosinekinase[EC:2.7.1.20]	0	10.596	3.22129	0	0	0	7.65027	0	0	0	0	0	0	0	6.25	0	0.295858	1.07852	0	0	0.194175	0.469484	0	0	1.09127	0	0	7.14286	0	0	0	1.17233	0	0	3.83817	0.336984	0.296988	0	0	1.03155	0	0.398089	0	0	1.18577	0	0	0	0
K03522|fixB,etfA;electrontransferflavoproteinalphasubunit	0	10.2649	3.22129	0	2.83019	0	5.46448	2.22222	3.06644	0	0	0	1.43885	0	0	0	0	0.560828	0	0	0.970874	0.469484	50	50.3937	6.34921	5.86767	0	1.42857	0	2.81849	0	3.1653	1.22951	0	1.45228	0.42123	0.721256	0.10929	3.67568	0.849515	14.2292	0.875796	0.4	2.43902	0.592885	0	2.07254	0	0
K09763|K09763;uncharacterizedprotein	0	10.2649	3.22129	0	0	0	0	0	0	0	0	0	1.43885	0	0	0	0.295858	0	0	0	0.0970874	0	0	0	0	1.87266	0	0	0	1.01466	0	0	0	0	0	0.084246	0.296988	0	1.18919	0	5.5336	0	0	0	0.988142	5.6338	0	0	0
K00812|aspB;aspartateaminotransferase[EC:2.6.1.1]	0	9.93377	3.22129	50	0.943396	0	2.73224	0	2.21465	0	33.3333	7.14286	1.43885	0	6.25	0	1.77515	1.12166	0	1.5625	2.62136	0.938967	0	7.08661	6.84524	2.87141	0	0	0	3.60767	16.6667	1.17233	0.409836	0	4.04564	0.252738	1.31523	3.49727	2.16216	1.82039	7.50988	1.43312	0	0	1.77866	2.8169	3.88601	0	0
K25140|drrB;daunorubicin/doxorubicintransportsystempermeaseprotein	0	9.27152	3.22129	0	0	0	0	0	0	0	0	0	0	0	0	0	0	0	0	0	0.0970874	0	0	0	0	0.124844	0	0	0	0.225479	0	0	0	0	0.103734	0	0.0848536	0	0.648649	0	1.58103	0	0	0	2.96443	0	0.259067	0	0
K04073|mhpF;acetaldehydedehydrogenase[EC:1.2.1.10]	0	8.9404	3.22129	0	2.83019	6.66667	0	2.22222	0.170358	0	0	0	0	0	0	0	0.295858	0.129422	0	0	0	0.469484	0	5.51181	1.19048	0.124844	0	0	0	0.11274	0	1.7585	0.409836	0	0.829876	0.084246	0.254561	0	0	0.121359	0.790514	0.159236	0.8	0	0.197628	0	0.259067	2.5	0
K01153|hsdR;typeIrestrictionenzyme,Rsubunit[EC:3.1.21.3]	1.63934	8.60927	3.22129	50	3.77358	0	4.37158	8.88889	3.57751	0	0	7.14286	6.47482	0	0	0	0.887574	1.46678	0	3.90625	1.35922	0.704225	0	4.72441	4.56349	5.24345	0	0	4.34783	7.55355	0	3.63423	4.91803	6.66667	1.34855	1.43218	1.86678	0.546448	2.48649	0.242718	8.69565	5.65287	1.6	9.7561	0.988142	0	3.36788	0	0
K06173|truA,PUS1;tRNApseudouridine38-40synthase[EC:5.4.99.12]	4.91803	8.27815	3.22129	0	10.3774	6.66667	4.37158	4.44444	3.40716	0	0	21.4286	0	0	0	0	0	0.474547	0	0	0.291262	0.704225	0	16.5354	4.16667	1.9975	4.34783	0	4.34783	2.59301	0	2.1102	2.45902	13.3333	9.3361	0.758214	1.40008	0.10929	3.13514	1.15291	10.6719	1.83121	4.4	2.43902	1.58103	0	4.40415	0	2.63158
K00940|ndk,NME;nucleoside-diphosphatekinase[EC:2.7.4.6]	1.63934	7.94702	3.22129	0	10.3774	0	3.82514	13.3333	2.21465	0	100	0	8.63309	0	6.25	0	0.887574	0.949094	0	4.6875	0.873786	2.11268	0	6.29921	11.0119	15.3558	2.17391	1.42857	8.69565	13.867	0	3.28253	2.45902	6.66667	7.15768	2.35889	1.95163	0.546448	3.56757	2.48786	7.90514	6.21019	5.2	0	1.77866	1.40845	3.36788	5	2.63158
K00507|SCD,desC;stearoyl-CoAdesaturase(Delta-9desaturase)[EC:1.14.19.1]	0	7.94702	3.22129	50	6.60377	0	3.27869	2.22222	1.36286	0	0	0	0	14.2857	6.25	0	2.07101	0.64711	0	0	0.194175	0.469484	0	15.748	2.67857	0	0	5.71429	0	0	0	2.8136	1.22951	0	2.28216	1.93766	0.721256	0.655738	0	0.485437	0	1.83121	0.4	0	0.790514	0	0.259067	2.5	0
K00849|galK;galactokinase[EC:2.7.1.6]	0	7.94702	3.22129	0	0	6.66667	0	2.22222	0.340716	0	0	0	2.15827	0	0	0	0	0.172563	0	0	1.16505	0	0	0	0.496032	7.36579	0	0	4.34783	4.8478	0	0	1.63934	13.3333	0.311203	0.758214	0.509122	0	1.62162	0.0606796	2.7668	1.99045	2.4	0	0.592885	0	3.62694	0	0
K04092|tyrA1;chorismatemutase[EC:5.4.99.5]	0	7.94702	3.22129	0	0	0	0	0	0	0	0	0	0	0	0	0	2.95858	0	0	0	0.0970874	0	0	0	2.67857	0	0	0	0	0	0	0.117233	0	0	0	0	0	0.327869	0	0.910194	0	0	0	0	0.197628	0	0	0	0
K01616|kgd;multifunctional2-oxoglutaratemetabolismenzyme[EC:2.2.1.54.1.1.711.2.4.22.3.1.61]	0	7.61589	3.22129	0	0	0	0	8.88889	0	0	0	0	0	0	12.5	0	16.568	0	0	0	0.291262	0	0	0	0	0	0	0	0	0	0	0	0	0	0	0.758214	0.381841	0	0	0	0	0	0	0	2.56917	0	0	0	0
K15521|mshA;D-inositol-3-phosphateglycosyltransferase[EC:2.4.1.250]	0	7.28477	3.22129	0	0	0	0	2.22222	0	0	0	0	0	0	6.25	0	13.0178	0	0	0	0.194175	0	0	0	0.396825	0.499376	0	0	0	0.450958	0	0.234467	0	0	0.414938	0.673968	0.0848536	0	0.216216	0	0.790514	0	0	0	0.988142	0	0	0	0
K09710|ybeB;ribosome-associatedprotein	0	6.95364	3.22129	0	46.2264	40	2.18579	0	10.7325	100	0	28.5714	12.9496	0	6.25	0	1.77515	0.776531	0	0.78125	1.16505	1.17371	0	13.3858	6.44841	2.12235	10.8696	0	4.34783	2.48027	16.6667	1.7585	2.04918	3.33333	4.66805	1.51643	4.03055	0.327869	1.94595	1.33495	2.37154	2.54777	2.4	0	0.592885	0	2.84974	5	0
K00259|ald;alaninedehydrogenase[EC:1.4.1.1]	1.63934	6.29139	3.22129	0	2.83019	0	1.63934	8.88889	0.851789	0	0	0	12.9496	7.14286	0	0	1.77515	1.46678	0	0	1.65049	0.469484	0	4.72441	5.95238	22.2222	0	4.28571	10.8696	12.2886	0	1.7585	2.45902	10	4.25311	1.93766	1.7395	0.437158	5.72973	0.546117	11.4625	3.66242	12.4	0	1.3834	1.40845	3.88601	0	0
K11782|mqnA;chorismatedehydratase[EC:4.2.1.151]	0	5.96026	3.22129	0	0	0	0	0	0	0	0	0	0	0	0	0	0.591716	0	0	0	0.0970874	0	0	0	0	0	0	0	0	0.11274	0	0	0	0	0.207469	0	0.0848536	0	0.324324	0	0	0	0	0	25.0988	1.40845	0	0	0
K21061|lhpB;D-hydroxyprolinedehydrogenasesubunitbeta[EC:1.5.99.-]	0	5.29801	3.22129	0	14.1509	6.66667	0	0	0	0	0	0	0	0	0	0	1.47929	0	0	0.78125	0.0970874	0.234742	0	14.1732	0.595238	0	0	0	0	0	0	0.234467	0	0	1.34855	0	0.0424268	0	0	0.546117	0	0.159236	0	0	2.17391	2.8169	0.259067	2.5	0
K00435|hemQ;hydrogenperoxide-dependenthemesynthase[EC:1.3.98.5]	0	4.63576	3.22129	0	0	0	0	11.1111	0	0	0	0	6.47482	0	0	0	0.295858	0	0	0	0.582524	0	0	0	0	8.86392	4.34783	0	0	4.73506	0	0	0	0	0	0.252738	0.509122	0	3.02703	0	10.6719	0	0	0	1.3834	0	1.29534	0	0
K07566|tsaC,rimN,SUA5,YRDC;L-threonylcarbamoyladenylatesynthase[EC:2.7.7.87]	0	4.63576	3.22129	0	4.71698	0	1.0929	2.22222	5.11073	0	0	7.14286	5.03597	0	0	0	0.591716	0.69025	25	0.78125	0.38835	0.469484	0	35.4331	3.76984	3.99501	4.34783	2.85714	6.52174	7.89177	0	1.28957	0.819672	0	3.11203	1.76917	1.2728	0	3.13514	0.364078	1.97628	2.78662	4	0	0.395257	1.40845	1.5544	15	0
K17641|bxlA;beta-xylosidase	0	4.63576	3.22129	0	0	0	0	0	0	0	0	0	0	0	0	0	0	0.0431406	0	0	0.194175	0	0	0	0	0	0	0	0	0	0	0.234467	0	0	0.103734	0.42123	0.0424268	0	0	0	0	0	0	0	0.592885	0	0.259067	0	0
K09817|znuC;zinctransportsystemATP-bindingprotein[EC:7.2.2.20]	1.63934	2.98013	3.22129	0	5.66038	0	2.18579	0	4.08859	0	0	0	0.719424	0	0	0	0.295858	0.517688	0	0.78125	1.16505	0.938967	0	29.1339	2.97619	4.36954	0	0	4.34783	5.07328	0	1.0551	1.22951	3.33333	1.14108	1.17944	1.14552	0	3.56757	0.0606796	7.90514	2.30892	0.8	0	3.95257	0	2.59067	10	0
K07568|queA;S-adenosylmethionine:tRNAribosyltransferase-isomerase[EC:2.4.99.17]	3.27869	2.31788	3.22129	0	36.7925	6.66667	1.0929	0	2.89608	66.6667	0	0	6.47482	7.14286	0	0	0.295858	1.29422	0	0.78125	0.0970874	0.469484	0	6.29921	4.96032	3.99501	0	0	17.3913	6.76437	0	2.4619	2.04918	10	2.38589	1.43218	2.8426	0	3.35135	0.788835	4.34783	3.18471	3.6	0	2.37154	0	1.03627	7.5	5.26316
K05596|iciA;LysRfamilytranscriptionalregulator,chromosomeinitiationinhibitor	0	1.65563	3.22129	0	7.54717	0	4.37158	6.66667	1.02215	0	0	0	0	0	0	0	0	1.20794	0	0.78125	0.582524	1.17371	0	4.72441	3.1746	0	0	0	0	0	0	1.17233	1.22951	0	3.52697	2.27464	0.466695	0.437158	0	2.24515	0	3.26433	5.2	24.3902	0	0	1.03627	2.5	5.26316
K00322|sthA,udhA;NAD(P)transhydrogenase[EC:1.6.1.1]	0	1.3245	3.22129	50	2.83019	6.66667	1.0929	0	2.21465	0	0	0	0	0	0	0	0	1.63934	0	0	0.0970874	0.469484	0	19.685	2.77778	0	0	0	0	0	0	1.52403	4.09836	0	5.18672	1.17944	0.678829	0.218579	0	0.546117	0	2.07006	2	4.87805	0.395257	0	13.7306	0	2.63158
K01473|hyuA;N-methylhydantoinaseA[EC:3.5.2.14]	0	1.3245	3.22129	0	5.66038	0	2.73224	2.22222	0.170358	0	0	0	0	0	0	0	0	0.474547	0	0	0.194175	0	0	4.72441	5.35714	1.87266	0	0	0	2.02931	0	1.64127	0.409836	0	1.34855	1.17944	0.466695	0.10929	1.08108	0.424757	4.34783	0.557325	0.4	0	0.197628	0	0.259067	5	0
K23265|purQ;phosphoribosylformylglycinamidinesynthasesubunitPurQ/glutaminase[EC:6.3.5.33.5.1.2]	0	1.3245	3.22129	0	0	0	3.27869	6.66667	0.170358	0	0	0	0	0	0	0	0.591716	0.431406	0	0	1.45631	0	0	0	3.96825	1.9975	0	0	0	3.26945	0	0.3517	0	0	0.103734	0.926706	1.2728	0.327869	4.43243	0.788835	4.74308	0	0	0	0.395257	1.40845	0.777202	0	0
K00303|soxB;sarcosineoxidase,subunitbeta[EC:1.5.3.241.5.3.1]	0	0.662252	3.22129	0	66.0377	0	0	0	1.1925	0	0	0	0	0	0	0	0	0.474547	0	0	0.38835	0	0	23.622	5.35714	0	0	0	0	0	16.6667	1.17233	0	0	1.03734	0.084246	0.678829	0	0	0.606796	0	0.557325	0	0	0	0	0.777202	2.5	0
K01005|tagT_U_V;polyisoprenyl-teichoicacid--peptidoglycanteichoicacidtransferase[EC:2.7.8.-]	1.63934	0	3.22129	0	0	0	0	0	0	0	0	0	17.2662	0	0	0	0	0	0	0	1.94175	0	0	0	0.0992063	16.6042	0	0	17.3913	14.0924	0	0	0	3.33333	0	0	1.18795	0	8.75676	0	16.996	0.0796178	0	0	0	1.40845	10.1036	0	0
K18472|accD6;acetyl-CoA/propionyl-CoAcarboxylasecarboxyltransferasesubunit[EC:6.4.1.26.4.1.32.1.3.15]	0	0	3.22129	0	0	0	0	0	0	0	0	0	0	0	0	0	0	0	0	0	0.291262	0	0	0	0.0992063	0	0	0	0	0	0	0	0	0	0.103734	0	0	0	0	0	0	0	0	0	0	0	0	0	0
K05499|cytR;LacIfamilytranscriptionalregulator,repressorfordeooperon,udp,cdd,tsx,nupC,andnupG	0	28.8079	3.08123	0	0	13.3333	1.63934	0	1.36286	0	0	21.4286	5.7554	0	6.25	0	1.47929	0.474547	0	0.78125	0.679612	0.234742	0	0.787402	2.67857	5.74282	0	0	0	3.26945	0	1.4068	1.22951	0	0.518672	13.4794	0.890963	0	1.2973	0.242718	5.5336	5.73248	6.8	2.43902	4.1502	0	2.84974	7.5	0
K00467|E1.13.12.4;lactate2-monooxygenase[EC:1.13.12.4]	0	25.4967	3.08123	0	0	0	0	2.22222	0	0	0	0	1.43885	0	0	0	0.887574	0	0	0	0.194175	0	0	0	0	0.749064	0	0	0	0.450958	0	0	0	0	0	0.252738	0.0424268	0	0.324324	0	0.790514	0	0	0	0.197628	0	0	0	0
K00697|otsA;trehalose6-phosphatesynthase[EC:2.4.1.152.4.1.347]	0	22.1854	3.08123	0	1.88679	0	3.27869	4.44444	0.170358	0	33.3333	0	0	21.4286	12.5	0	2.07101	0.258844	0	0	0.970874	2.11268	0	0	3.1746	0	0	1.42857	0	0.11274	0	1.0551	0	0	5.29046	0.758214	0.296988	0.10929	0.108108	0.788835	0	1.43312	1.6	0	0.988142	0	1.5544	0	0
K00784|rnz;ribonucleaseZ[EC:3.1.26.11]	1.63934	18.2119	3.08123	0	0.943396	0	1.63934	0	0.170358	0	33.3333	0	7.19424	0	0	0	0.295858	0.345125	0	0	0.679612	0	0	5.51181	1.5873	3.49563	0	0	6.52174	4.73506	0	1.17233	0.409836	6.66667	1.24481	0.84246	0.848536	0	3.78378	0.121359	6.32411	0.557325	0	9.7561	0.790514	0	1.5544	0	0
K11753|ribF;riboflavinkinase/FMNadenylyltransferase[EC:2.7.1.262.7.7.2]	0	17.8808	3.08123	50	2.83019	0	4.91803	8.88889	3.91823	0	0	0	0.719424	0	0	0	0.887574	1.20794	0	0	1.5534	0.234742	0	12.5984	2.28175	2.24719	13.0435	0	8.69565	4.50958	0	1.17233	0.409836	0	4.77178	1.0952	1.2728	2.62295	2.59459	1.39563	7.90514	2.46815	1.2	0	0.988142	11.2676	4.40415	0	2.63158
K00982|glnE;[glutaminesynthetase]adenylyltransferase/[glutaminesynthetase]-adenylyl-L-tyrosinephosphorylase[EC:2.7.7.422.7.7.89]	0	15.2318	3.08123	0	10.3774	0	3.27869	11.1111	2.21465	33.3333	0	0	0	0	0	0	1.47929	1.3805	0	9.375	0.0970874	1.17371	0	2.3622	7.04365	0	0	0	0	0	0	5.39273	4.91803	0	1.76349	0.42123	0.975817	0.218579	0	1.21359	0	4.85669	6	4.87805	0.395257	0	3.10881	2.5	0
K00761|upp,UPRT;uracilphosphoribosyltransferase[EC:2.4.2.9]	1.63934	14.9007	3.08123	0	63.2075	6.66667	3.27869	2.22222	4.4293	0	33.3333	7.14286	10.7914	0	0	0	5.6213	1.12166	0	0.78125	2.03883	1.64319	50	29.1339	5.65476	15.4806	4.34783	2.85714	15.2174	8.45547	0	1.28957	2.86885	23.3333	5.49793	2.1904	2.54561	0.10929	5.40541	0.728155	9.88142	3.90127	8.4	2.43902	0.790514	1.40845	3.62694	0	2.63158
K10242|cebG;cellobiosetransportsystempermeaseprotein	0	12.5828	3.08123	0	0	0	0	0	0	0	0	7.14286	1.43885	0	0	0	0.295858	0.0431406	0	0	0.582524	0	0	0	0.198413	1.1236	4.34783	0	0	1.1274	0	0	0	0	0.622407	0.168492	0.551549	0	0.972973	0.0606796	5.13834	0.159236	0	0	3.16206	0	0.259067	0	0
K21401|menJ;menaquinone-9beta-reductase[EC:1.3.99.38]	0	12.5828	3.08123	0	0	0	0	0	0	0	0	0	0	0	0	0	0	0	0	0	0.38835	0	0	0	0.0992063	0	0	0	0	0	0	0.117233	0	0	0	0.168492	0.12728	0	0	0	0	0	0	0	3.16206	0	0	0	0
K10218|ligK,galC;4-hydroxy-4-methyl-2-oxoglutaratealdolase[EC:4.1.3.17]	0	11.9205	3.08123	0	0	0	2.73224	0	1.02215	0	0	0	0.719424	0	6.25	0	0.591716	0.949094	0	0	0.38835	2.34742	0	5.51181	5.95238	0.749064	0	0	0	1.1274	0	2.69637	0.409836	0	10.8921	0.336984	0.254561	0	0.648649	0.546117	1.18577	0.318471	3.2	0	0.395257	0	0.518135	2.5	0
K04564|SOD2;superoxidedismutase,Fe-Mnfamily[EC:1.15.1.1]	14.7541	11.2583	3.08123	50	7.54717	0	6.55738	8.88889	4.4293	0	0	0	7.91367	0	0	0	0.295858	1.55306	0	1.5625	2.42718	0.234742	50	29.1339	17.1627	13.8577	0	0	23.913	11.6122	16.6667	6.91676	3.27869	10	8.81743	4.63353	2.75774	1.0929	4.54054	1.88107	21.3439	7.80255	6.8	0	0.592885	8.4507	6.21762	12.5	2.63158
K05791|terZ;telluriumresistanceproteinTerZ	0	11.2583	3.08123	0	0	0	0	0	0.170358	0	0	0	0	0	0	0	0.591716	0.215703	0	4.6875	0.194175	0	0	0.787402	0.297619	0	0	0	0	0	0	0.586166	0.409836	0	1.45228	0.252738	0.0848536	0	0	0.0606796	0	1.03503	0	2.43902	0.988142	0	0.259067	0	2.63158
K00262|E1.4.1.4,gdhA;glutamatedehydrogenase(NADP+)[EC:1.4.1.4]	1.63934	10.596	3.08123	50	3.77358	0	1.0929	17.7778	2.72572	0	0	0	7.91367	0	0	0	0.887574	0.733391	0	3.125	1.74757	1.87793	0	4.72441	1.78571	9.73783	0	0	13.0435	16.7982	0	1.52403	0	3.33333	0.726141	2.27464	0.806109	0	2.91892	0.121359	9.09091	4.85669	0.4	0	1.3834	0	3.62694	2.5	2.63158
K00763|pncB,NAPRT1;nicotinatephosphoribosyltransferase[EC:6.3.4.21]	0	9.27152	3.08123	0	10.3774	0	4.91803	0	5.11073	0	33.3333	14.2857	4.31655	0	0	0	1.47929	0.733391	0	0.78125	1.35922	1.17371	0	16.5354	5.85317	5.61798	8.69565	1.42857	13.0435	8.79369	0	1.0551	0.409836	3.33333	6.3278	1.17944	1.48494	0.437158	3.78378	1.15291	10.2767	1.59236	0.4	4.87805	0.395257	0	4.92228	0	5.26316
K01776|murI;glutamateracemase[EC:5.1.1.3]	0	8.9404	3.08123	0	14.1509	0	4.37158	6.66667	2.21465	0	33.3333	0	4.31655	0	0	0	0	0.862813	0	0.78125	0.970874	0.704225	0	34.6457	8.63095	5.86767	0	0	10.8696	4.8478	50	1.17233	2.04918	3.33333	8.40249	1.17944	1.23038	0.874317	4.97297	0.910194	5.5336	1.99045	1.2	7.31707	0.790514	1.40845	4.14508	12.5	0
K16217|gppmt;geranyldiphosphate2-C-methyltransferase[EC:2.1.1.255]	0	8.27815	3.08123	0	0	0	0	2.22222	0	0	0	0	0	0	0	0	0.591716	0	0	0	0.291262	0	0	0	0	0	0	0	0	0	0	0	0	0	0	0	0	0	0	0	0	0	0	0	0.395257	0	0	0	0
K01297|ldcA;muramoyltetrapeptidecarboxypeptidase[EC:3.4.17.13]	1.63934	7.94702	3.08123	0	11.3208	13.3333	0.546448	0	0.681431	0	0	0	5.03597	0	0	0	2.07101	0.388266	0	0.78125	1.26214	1.17371	0	0	4.26587	2.37203	2.17391	0	2.17391	3.38219	0	0.937866	1.22951	10	1.24481	0.589722	0.890963	0	3.13514	1.15291	5.92885	0.796178	7.6	4.87805	0.988142	0	5.18135	0	0
K18232|oleC4;oleandomycintransportsystemATP-bindingprotein	0	6.29139	3.08123	0	0	0	0	0	0	0	0	0	0	0	0	0	1.47929	0	0	0	0.291262	0	0	0	0	0	0	0	0	0	0	0	0	0	0.103734	0	0.0424268	0	0	0	0	0	0	0	4.34783	0	0	0	0
K01083|E3.1.3.8;3-phytase[EC:3.1.3.8]	0	5.29801	3.08123	0	6.60377	0	0	0	0.170358	0	0	0	2.15827	0	0	0	1.18343	0.129422	0	0	0.0970874	0	0	3.14961	0.297619	0.374532	0	1.42857	0	0.225479	0	0	0	0	1.24481	0.168492	0.12728	0	0.108108	0	0	0.0796178	0	0	0.197628	0	0	0	0
K11071|potB;spermidine/putrescinetransportsystempermeaseprotein	3.27869	4.96689	3.08123	0	3.77358	6.66667	3.27869	0	2.04429	0	0	0	0	0	0	0	1.18343	0.474547	0	0	0.873786	0	50	7.08661	8.92857	1.74782	0	0	2.17391	0.901917	0	1.17233	0.409836	0	5.18672	0.336984	1.1031	0	3.78378	1.21359	5.5336	1.27389	0.8	0	0	0	2.33161	0	0
K06045|shc;squalene-hopene/tetraprenyl-beta-curcumenecyclase[EC:5.4.99.174.2.1.129]	0	3.97351	3.08123	0	0	0	0	0	0	0	0	0	0	0	0	0	0.295858	0	0	0	0	0.234742	0	0	2.08333	0	0	0	0	0	16.6667	0.7034	0	0	1.03734	0.084246	0.169707	0.10929	0	0.485437	0	0	0	0	0.197628	0	0	0	0
K00858|ppnK,NADK;NAD+kinase[EC:2.7.1.23]	1.63934	3.64238	3.08123	0	14.1509	6.66667	1.63934	2.22222	4.59966	0	0	0	5.7554	0	0	0	0.591716	0.905953	0	2.34375	2.52427	1.17371	0	14.1732	8.53175	6.61673	10.8696	1.42857	2.17391	7.32807	0	1.64127	0	0	5.49793	0.758214	1.78193	0.218579	7.35135	0.485437	18.5771	2.54777	4	0	1.3834	0	15.0259	2.5	0
K01042|selA;L-seryl-tRNA(Ser)seleniumtransferase[EC:2.9.1.1]	0	3.31126	3.08123	0	1.88679	6.66667	2.73224	0	0.681431	0	0	0	1.43885	0	0	0	0	0.129422	0	0	0.194175	0	0	3.93701	1.4881	0.998752	0	2.85714	0	1.24014	0	2.22743	0.409836	0	2.28216	0.42123	0.212134	0	1.72973	0.364078	1.18577	1.43312	2	0	0.395257	0	2.07254	0	0
K09705|K09705;uncharacterizedprotein	0	2.31788	3.08123	0	0.943396	0	1.0929	2.22222	0.340716	0	0	0	1.43885	7.14286	0	0	1.18343	0.172563	0	0	0.194175	0.234742	0	3.14961	2.38095	1.74782	0	0	0	0.676437	0	0.117233	0	0	0.93361	0.168492	0.339415	0.10929	0.864865	0.546117	2.7668	0.477707	0.4	0	0.592885	0	1.03627	0	0
K03593|mrp,NUBPL;ATP-bindingproteininvolvedinchromosomepartitioning	0	1.98675	3.08123	0	4.71698	0	2.18579	2.22222	2.55537	0	33.3333	7.14286	2.8777	0	0	0	3.25444	1.85505	0	1.5625	1.35922	0.469484	0	18.1102	10.119	4.86891	0	8.57143	0	5.07328	0	1.7585	0.819672	0	5.70539	1.01095	0.93339	0.546448	2.27027	1.15291	9.88142	1.99045	0	2.43902	0.988142	4.22535	2.07254	2.5	10.5263
K01666|mhpE;4-hydroxy2-oxovaleratealdolase[EC:4.1.3.39]	0	1.3245	3.08123	0	2.83019	6.66667	1.0929	0	0.340716	0	0	0	3.59712	7.14286	0	0	0	0.129422	0	0	0.679612	0	0	1.5748	1.09127	0.998752	0	0	0	3.15671	0	2.4619	0	0	0.518672	0.168492	0.551549	0	1.18919	1.63835	5.13834	0.318471	0	0	0.790514	0	1.81347	0	0
K02111|ATPF1A,atpA;F-typeH+/Na+-transportingATPasesubunitalpha[EC:7.1.2.27.2.2.1]	0	0.993377	3.08123	0	4.71698	6.66667	2.73224	0	3.40716	100	0	0	4.31655	7.14286	0	0	0.887574	0.733391	0	0	1.26214	0.469484	0	4.72441	13.8889	4.36954	0	0	2.17391	10.823	0	0.820633	2.04918	3.33333	10.6846	0.168492	1.18795	0	5.2973	0.667476	4.74308	2.62739	0	0	0.790514	0	4.92228	0	0
K25150|narA;polyetherionophoretransportsystemATP-bindingprotein	0	0.993377	3.08123	0	0	0	0	0	0	0	0	0	4.31655	0	0	0	0	0	0	0	0.194175	0	0	0	0	2.37203	0	0	2.17391	1.80383	0	0	0	3.33333	0.207469	0.252738	0.424268	0	1.18919	0	1.97628	0	0	0	1.97628	0	1.03627	0	0
K23167|VAT1;synapticvesiclemembraneproteinVAT-1	0	0.331126	3.08123	0	0	0	0	0	0	0	0	0	0	0	0	0	0	0	0	0	0	0	0	0	0	0	0	0	0	0	0	0	0	0	0	0.084246	0	0	0	0	0	0	0	0	0.197628	0	0	0	0
K06187|recR;recombinationproteinRecR	1.63934	34.7682	2.94118	0	19.8113	33.3333	8.19672	0	6.98467	0	0	7.14286	2.8777	0	0	0	0	2.15703	0	0.78125	0.291262	0.469484	0	26.7717	5.25794	7.61548	0	0	8.69565	2.81849	0	2.1102	0	6.66667	17.8423	1.26369	1.86678	0.218579	8.21622	0.788835	9.09091	1.75159	0.8	0	8.89328	1.40845	6.99482	2.5	0
K08372|pepD;putativeserineproteasePepD[EC:3.4.21.-]	0	27.4834	2.94118	0	0	0	0	6.66667	0	0	0	0	0	0	0	0	3.84615	0	0	0	0.0970874	0	0	0	0	0	0	0	0	0	0	0	0	0	0	0	0.0848536	0	0	0	0	0	0	0	0	0	0	0	0
K15866|paaG;2-(1,2-epoxy-1,2-dihydrophenyl)acetyl-CoAisomerase[EC:5.3.3.18]	0	27.1523	2.94118	0	2.83019	0	2.18579	0	1.36286	0	0	0	0.719424	0	0	0	0.887574	1.72563	0	0	2.71845	0.469484	0	11.0236	7.44048	2.37203	2.17391	0	0	1.91657	0	1.4068	0	0	2.59336	0	0.678829	0.218579	2.05405	0.667476	2.7668	0.796178	0.4	0	1.3834	2.8169	0.777202	5	0
K07670|mtrA;two-componentsystem,OmpRfamily,responseregulatorMtrA	0	26.4901	2.94118	0	0	0	0	0	0	0	0	7.14286	0	0	0	0	15.3846	0	0	0	0.582524	0	0	0	0	0.249688	0	0	0	0.450958	0	0	0	0	0.103734	0.084246	0.169707	0	0.432432	0	0.395257	0	0	0	1.77866	0	0.259067	0	0
K05837|rodA,mrdB;rodshapedeterminingproteinRodA	0	22.8477	2.94118	0	26.4151	0	5.46448	0	1.53322	0	0	0	1.43885	0	0	0	0.591716	0.603969	0	0	1.65049	2.11268	0	38.5827	5.95238	6.86642	2.17391	0	4.34783	8.45547	0	0.820633	1.22951	10	4.25311	1.34794	2.20619	0.10929	6.37838	0.485437	5.5336	3.50318	0.4	0	0.197628	1.40845	2.84974	0	47.3684
K00800|aroA;3-phosphoshikimate1-carboxyvinyltransferase[EC:2.5.1.19]	0	21.8543	2.94118	0	0	6.66667	5.46448	0	3.74787	0	0	0	0.719424	0	12.5	0	3.25444	2.93356	0	3.90625	0.970874	0.469484	50	3.93701	6.54762	2.87141	0	0	13.0435	4.39684	0	1.28957	2.04918	6.66667	4.77178	1.0952	1.99406	0.437158	2.91892	0.849515	6.71937	4.77707	0.8	0	0.790514	1.40845	2.07254	0	2.63158
K00241|sdhC,frdC;succinatedehydrogenasecytochromebsubunit	0	20.1987	2.94118	0	3.77358	0	3.27869	0	3.74787	0	0	0	9.35252	0	0	50	2.66272	1.68248	0	2.34375	2.42718	0.938967	0	1.5748	6.44841	14.1074	0	0	0	11.7249	0	3.517	2.45902	0	7.78008	15.3328	1.1031	6.99454	3.56757	1.15291	15.8103	5.25478	2.4	14.6341	3.35968	1.40845	1.81347	5	10.5263
K02575|NRT2,narK,nrtP,nasA;MFStransporter,NNPfamily,nitrate/nitritetransporter	0	17.5497	2.94118	0	9.43396	6.66667	2.73224	0	4.77002	0	0	0	3.59712	7.14286	0	0	5.32544	1.72563	0	0.78125	1.65049	3.75587	0	18.1102	7.53968	3.24594	4.34783	1.42857	2.17391	2.36753	0	4.2204	1.63934	0	3.21577	2.52738	1.18795	0	1.83784	1.09223	5.5336	3.66242	1.2	14.6341	2.56917	1.40845	3.36788	2.5	47.3684
K05996|cpt;carboxypeptidaseT[EC:3.4.17.18]	0	17.5497	2.94118	0	0	0	0	0	0	0	0	0	0	0	0	0	3.25444	0	0	0	0.194175	0	0	0	0	0	0	0	0	0	0	0.117233	0	0	0	0	0.12728	0	0.216216	0	0	0	0	0	1.77866	1.40845	0	0	0
K00989|rph;ribonucleasePH[EC:2.7.7.56]	0	14.9007	2.94118	0	8.49057	20	2.73224	0	2.55537	0	0	7.14286	5.03597	0	0	0	5.91716	1.55306	0	0	1.06796	2.11268	0	33.8583	3.86905	2.49688	0	0	0	2.48027	0	2.34467	0	0	3.52697	0.84246	1.78193	1.74863	3.78378	5.21845	4.74308	2.94586	10.4	2.43902	5.92885	1.40845	2.33161	2.5	0
K01057|PGLS,pgl,devB;6-phosphogluconolactonase[EC:3.1.1.31]	0	11.9205	2.94118	0	10.3774	0	9.28962	0	6.64395	0	0	0	0	14.2857	0	0	0.591716	0.431406	0	0	0.38835	0	0	3.14961	4.7619	0	0	0	0	0.11274	33.3333	0.3517	11.4754	0	5.39419	0.084246	0.509122	0.10929	0	0.303398	0	1.51274	0	0	0	0	0.259067	0	5.26316
K05895|cobK-cbiJ;precorrin-6A/cobalt-precorrin-6Areductase[EC:1.3.1.541.3.1.106]	0	11.9205	2.94118	0	1.88679	20	0	0	0.340716	0	0	0	0	14.2857	0	0	2.95858	0.0431406	0	0	0.0970874	0.234742	0	7.08661	2.18254	0	0	0	2.17391	0.789177	0	0.820633	0	0	1.24481	0	0.466695	0.10929	0.432432	0.485437	1.58103	0	0.4	0	1.3834	0	0	0	2.63158
K16881|K16881;mannose-1-phosphateguanylyltransferase/phosphomannomutase[EC:2.7.7.135.4.2.8]	0	11.5894	2.94118	0	0	0	0	0	0	0	0	0	0.719424	0	0	0	0.591716	0	0	0	0	0	0	0	0	1.24844	0	0	0	0.901917	0	0.117233	0	0	0.207469	0.168492	0.296988	0	0.648649	0	0.790514	0	0	0	0.790514	0	0.259067	0	0
K01416|snpA;snapalysin[EC:3.4.24.77]	0	11.2583	2.94118	0	0	0	0	0	0	0	0	0	0	0	0	50	3.84615	0	0	0	0.0970874	0	0	0	0	0	0	0	0	0	0	0	0	0	0	0.084246	0	0	0	0	0	0	0	0	0.988142	0	0	0	0
K22539|PLY;pectatelyase[EC:4.2.2.2]	0	10.2649	2.94118	0	0	0	0	0	0	0	0	0	0	0	0	0	1.47929	0	0	0	0	0	0	0	0	0	0	0	0	0	0	0	0	0	0	0.168492	0	0	0	0	0	0.0796178	0	0	1.97628	0	0	0	0
K03392|ACMSD;aminocarboxymuconate-semialdehydedecarboxylase[EC:4.1.1.45]	0	9.93377	2.94118	0	0	0	0	0	0.681431	0	0	0	0	0	0	0	0	0.388266	0	0	0	0	0	2.3622	0.694444	0.374532	0	1.42857	0	0.11274	0	0.234467	0	0	0.518672	0.336984	0.212134	0	0	0	0.395257	0.159236	0	0	0.592885	0	0.777202	2.5	0
K15736|lhgO;(S)-2-hydroxyglutaratedehydrogenase[EC:1.1.5.13]	0	8.9404	2.94118	0	1.88679	0	2.73224	0	1.1925	0	0	0	0.719424	0	0	0	4.43787	0.172563	0	0	0.970874	0.234742	50	6.29921	0.396825	0.374532	0	0	0	0.901917	0	0.3517	0	0	0.311203	0.084246	0.212134	0	0.540541	0	0.395257	0.398089	0	0	9.09091	0	0.777202	0	0
K01176|AMY,amyA,malS;alpha-amylase[EC:3.2.1.1]	4.91803	8.60927	2.94118	0	0	13.3333	0.546448	0	0.851789	0	0	0	3.59712	0	6.25	0	0.887574	0.603969	0	0	1.06796	0	0	0	0.496032	5.24345	0	2.85714	6.52174	3.49493	0	1.17233	1.63934	0	1.76349	4.46504	0.678829	0	1.62162	0	2.37154	2.07006	3.6	0	0.988142	0	2.59067	0	0
K00925|ackA;acetatekinase[EC:2.7.2.1]	3.27869	6.62252	2.94118	0	16.9811	0	0.546448	4.44444	2.21465	0	33.3333	0	10.0719	0	0	0	0	1.03538	0	0.78125	1.5534	0.234742	0	6.29921	2.87698	15.3558	0	0	23.913	14.4307	16.6667	1.64127	4.5082	6.66667	3.21577	2.10615	3.05473	0	4.21622	0.364078	8.3004	13.2166	1.2	17.0732	0.395257	0	7.25389	2.5	15.7895
K23518|MACROD,ymdB;O-acetyl-ADP-ribosedeacetylase[EC:3.1.1.106]	0	6.62252	2.94118	0	0	6.66667	1.0929	0	0.340716	0	0	0	0	0	6.25	0	0.295858	0.474547	0	0	1.16505	1.17371	0	5.51181	1.19048	0.62422	0	5.71429	0	1.69109	0	1.28957	0	0	1.03734	0.252738	0.593975	0	0.756757	0.121359	1.18577	0.636943	0.8	0	0.592885	0	0.518135	0	0
K03501|gidB,rsmG;16SrRNA(guanine527-N7)-methyltransferase[EC:2.1.1.170]	1.63934	6.29139	2.94118	0	1.88679	0	1.0929	4.44444	0.851789	0	0	7.14286	0	0	0	0	1.18343	1.85505	0	0.78125	1.16505	0.469484	0	8.66142	1.4881	8.2397	2.17391	4.28571	6.52174	3.94589	0	1.28957	0.409836	6.66667	2.80083	0.336984	1.18795	0	3.13514	1.09223	0.790514	2.2293	4	0	2.17391	1.40845	2.33161	2.5	2.63158
K09858|K09858;SEC-Cmotifdomainprotein	0	6.29139	2.94118	0	8.49057	0	1.63934	0	2.21465	0	0	0	0	0	0	0	0.295858	0.905953	0	0	0	0.234742	0	2.3622	1.38889	0	0	0	0	0.11274	0	1.87573	0.409836	0	3.52697	1.34794	1.90921	0.218579	0	0.424757	0.395257	2.62739	0.8	0	0.592885	0	2.07254	5	0
K09009|K09009;uncharacterizedprotein	0	5.62914	2.94118	0	0	0	2.18579	0	1.36286	0	0	0	0	0	0	0	0.295858	0	0	0	0.194175	0.469484	0	0	0.198413	0	0	0	0	0	0	0	0	0	0.207469	0	0.0424268	0	0	0	0	0.0796178	0	0	0.395257	0	0	0	0
K06921|K06921;uncharacterizedprotein	0	4.96689	2.94118	0	0	0	0	0	0.170358	0	0	0	0	0	0	0	1.77515	0.0862813	0	0	0.38835	0	0	0	0	0	0	0	0	0.11274	0	0	0	0	0.207469	0	0.212134	0	0.108108	0	0	0.238854	0	0	0.592885	0	0.259067	0	0
K03469|rnhA,RNASEH1;ribonucleaseHI[EC:3.1.26.4]	0	4.30464	2.94118	0	3.77358	33.3333	3.82514	0	6.13288	0	0	7.14286	7.91367	0	6.25	0	1.47929	1.1648	0	1.5625	0.679612	1.87793	0	22.0472	4.7619	5.61798	4.34783	0	0	4.05862	0	0.820633	0.819672	0	6.84647	0.673968	1.99406	0.437158	3.35135	1.09223	8.3004	4.61783	1.2	0	0	0	1.81347	0	5.26316
K21147|moeZR,moeBR;sulfur-carrierproteinadenylyltransferase/sulfurtransferase[EC:2.7.7.802.7.7.-2.8.1.112.8.1.-]	0	3.64238	2.94118	0	5.66038	0	1.0929	0	0.340716	0	0	0	0.719424	0	6.25	0	0.887574	0.0862813	0	0	0.194175	0	0	1.5748	0.595238	0	0	2.85714	0	0.225479	0	0.586166	0	0	0.414938	0.084246	0.339415	0	0	0.0606796	0	0	0	0	0.592885	0	0	0	10.5263
K22969|gdh;glucose1-dehydrogenase[EC:1.1.1.47]	0	2.64901	2.94118	0	0	0	0	0	0	0	0	0	0	0	0	0	0.887574	0	0	0	0.582524	0	0	0	0	0	0	0	0	0	0	0	0	0	0	0	0.0424268	0	0	0	0	0	0	0	0.197628	0	0	0	0
K00862|eryA;erythritolkinase(D-erythritol1-phosphate-forming)[EC:2.7.1.215]	0	1.98675	2.94118	0	0	0	0.546448	0	0	0	0	0	0	0	0	0	0.591716	0	0	0	0	0	0	0	0.496032	0	0	0	0	0	0	0.117233	0	0	0.103734	0	0	0.10929	0	0.364078	0	0.0796178	0	0	0.197628	0	0.259067	0	0
K04763|xerD;integrase/recombinaseXerD	0	1.98675	2.94118	0	13.2075	0	1.63934	2.22222	1.87394	0	0	7.14286	15.1079	0	0	0	1.77515	2.5453	0	4.6875	1.5534	0.938967	0	28.3465	10.6151	8.86392	0	1.42857	4.34783	8.45547	0	3.63423	1.22951	0	6.22407	2.94861	1.69707	0.546448	7.13514	0.667476	7.11462	3.66242	3.2	2.43902	0.395257	0	4.66321	10	0
K16389|amphN,nysN,fscP,pimG;cytochromeP450monooxygenase	0	0.331126	2.94118	0	0	0	0	0	0	0	0	0	0	0	0	0	0	0	0	0	0	0	0	0	0	0	0	0	0	0	0	0	0	0	0	0	0	0	0	0	0	0	0	0	0	0	0	0	0
[truncated: 8,654 more rows]
[truncated: 120 more columns]

## Sheet: Table S4
Table S4. The functional Category of Core Target Genes
[truncated: 825 more rows]

[truncated: 2 more sheets: Table S5, Table S6]
